# Supplementary material for: Covalently constrained ‘Di-Gembodies’ enable parallel structure solutions by cryo-EM
Source: Nat Chem Biol. 2025 Aug 15;22(1):69–76. doi: 10.1038/s41589-025-01972-7 (PMC12435805; doi:10.1038/s41589-025-01972-7)
Supplement: Supplementary file 3 — Python scripts for clash prediction analyses. [file 41589_2025_1972_MOESM3_ESM.zip]

Archive with 7 entries (6 files):
- Code_Clash_Prediction/
- __MACOSX/._Code_Clash_Prediction
- Code_Clash_Prediction/Assemble_DiGb_Dimer.py
- __MACOSX/Code_Clash_Prediction/._Assemble_DiGb_Dimer.py
- Code_Clash_Prediction/Assemble_heteroDiGb_Dimer_with_Lyso.py
- __MACOSX/Code_Clash_Prediction/._Assemble_heteroDiGb_Dimer_with_Lyso.py
- __MACOSX/Code_Clash_Prediction/._all_data_analysis.prism
