# Supplementary material for: Covalently constrained ‘Di-Gembodies’ enable parallel structure solutions by cryo-EM
Source: Nat Chem Biol. 2025 Aug 15;22(1):69–76. doi: 10.1038/s41589-025-01972-7 (PMC12435805; doi:10.1038/s41589-025-01972-7)
Supplement: Supplementary file 3 — Python scripts for clash prediction analyses. [file 41589_2025_1972_MOESM3_ESM.zip › Code_Clash_Prediction/Assemble_heteroDiGb_Dimer_with_Lyso.py]

from collections import Counter
import csv

PDB_list = ["8FIF","8H7I","8H7M","8XLD","8H7N","8H7R","8G0W","7OCY","4GFT","5GXB","6ZG3","8C3K","5IVN","6HD8","6HDC","7A48",
            "9G2A","6I2G","7A50","7AR0","7PQQ","6HD9","6HDA","6HDB","7AQY","6XUX","8GZ6","8C3L","3OGO","6C9W","8U3S","5M2W",
            "5FOJ","6SWR","7WN0","9FZD","6LR7","7A4Y","7KKJ","7QJI","7PQG","5DA0","8DAM","8E0E","5OCL","4W6X","5DA4","8H3X",
            "7AQX","7O06","5OMN","6XZF","8EMZ","8EN0","8EN1","8P88","8P89","6XW4","6XW6","9G7K","7WN1","7UST","9G5Z","8BVR",
            "8OMU","5C2U","8WEO","4W6Y","8FCZ","8FD0","8FD1","8OMZ","5M13","6R7T","7AQZ","7QIA","7QIC","5O04","7A4D","8EN2",
            "8EN3","8EN4","6GS1","6GS7","7USV","8OZB","7O0S","4X7C","4X7E","7N9U","8BVS","8BW7","5OVW","8S0N","6XW5","8H3Y",
            "9G48","9G4G","9G5L","6QGW","6QGX","7NOW","7NQA","7NMU","8COH","5F7K","5F7L","5F8Q","9FZC","5M14","5M15","4X7D",
            "7YDQ","8QZ3","5E0Q","8BVT","7P60","7P6K","6IR1","6IR2","6QGY","8PKC","9G2G","8RMN","7O3B","6GS4","4X7F","8PIH",
            "8Q6K","8V62","9G1Y","6I8G","6I8H","6Q6Z","5MWN","7N9V","7UNY","7UNZ","5O05","5OMM","5BOP","8QZ1","8QZ2","8QZ4",
            "5NBD","3EZJ","7P5V","7P5W","7P5Y","5E7F","5G5R","5O02","5O03","8EMY","7ZYI","6QX4","7S7R","6XW7","5F7M","5F7N",
            "5F7W","5F9A","5F9D","7P16","9BEI","8WCG","3CFI","8K3K","5M94","6SSP","7CZ0","7JKM","7R9D","8EN5","8EN6","7PHQ",
            "8S0L","6VBG","7WKI","8PE1","8PE2","7RNN","7PIJ","7X4I","6JB2","6JB5","8H91","8CYJ","5F8R","7P14","8R61","6TYL",
            "5IMK","5IML","6B20","8V5K","7KLW","6JB8","7ZKW","5MP2","4W6W","5F7Y","7PA5","4LGS","6LZ2","8UOA","8DT8","7MFU",
            "6SSI","8F8X","8RMK","8ZER","8RMM","5E5M","7S2S","7YZ9","5F93","4LHQ","5G5X","7RXC","5MJE","8V5A","7PH4","7EOW",
            "7ME7","7MEJ","8F8W","8CHS","6VI4","8QF4","8QF5","8BGG","8GNI","8GNJ","7UPM","8UO9","7B27","4IOS","4LGP","8BB7",
            "7W1S","8XK2","9CMI","6RQM","6C5W","7A6O","6X07","5JA9","6F2G","6F2W","7TE8","7UBX","7R24","7Z6V","7Z7X","7Z85",
            "7Z86","7Z9Q","7Z9R","8ZES","5O8F","8GQ5","7PH3","4LGR","7Y0O","7TPR","6GCI","7UL3","5M95","7F5H","6QD6","6Z1V",
            "7ZAU","6ZXN","8CML","6JPP","8VYL","8GZ5","7KKK","7KKL","8U4V","8OUD","8JYS","8RML","8S4U","9G5K","7A17","7ZLG",
            "7ZLI","7ZLJ","8PNL","8RCQ","3G9A","7YZI","7YZK","6H6Z","6H70","6H71","6H72","7N0G","7N0H","7B5G","7UL5","6XV8",
            "7YIT","7F5G","7RTH","7R98","7NLL","8IDI","3STB","6Z20","8ELO","8ELP","8ELQ","6B73","7C8W","7KM5","8H5T","7N9X",
            "4C58","4C59","4Y8D","3EBA","7B18","8EYH","8F4P","8QW4","8CXQ","8CY6","8CY9","8CYC","8CYD","5IP4","8CXR","4GGN",
            "4I13","4I1N","6OYZ","6OZ6","6H1F","7A4T","8XKI","8IDM","6RPJ","8JVA","7C8V","8H5U","5C3L","8TNG","8TNH","7ZMN",
            "7ZMO","7ZMP","7ZMQ","7ZMR","7ZMS","7ZMT","3K1K","4C57","6DO1","5JA8","9B70","9B71","7Y0N","8OWT","8DTU","3K74",
            "6OYH","8B41","5F1O","6Z2M","7NKT","7QBD","7QBE","7QBF","8S0M","8G79","7X2L","8CD0","8K45","8K46","8K47","7ZML",
            "7ZMM","7ZMV","7NS6","6ITC","6H6Y","7UBY","6Z43","8CXN","8CY7","8CYA","7A0V","8EQB","4FHB","5OJM","5F1K","5F21",
            "8Q7O","6XZU","6ITP","8R4D","6YZ5","7N9E","6YZ7","6ZWK","7N9T","6HJY","7SL9","7QBG","7MY2","7MY3","7K65","7UYM",
            "7N9B","7N9C","5M2Y","8TB7","7SSZ","8DFL","7Q6C","8W4F","4P2C","7N9A","7NDF","7OAN","5Y80","8BEV","4S10","3P0G",
            "8H64","7B2M","7B2P","7B2Q","6H02","7XRP","6YSQ","8CYB","5TD8","7R4I","7R4Q","7R4R","5NBL","5NBM","8OWW","8G78",
            "7DGE","8RS0","6X08","5Y7Z","8B8I","6WAQ","7ZRA","7QN6","7ZW1","7KSG","8CII","6GJS","6GJU","6ITQ","8H63","8OO1",
            "8YSF","7YM8","6Z6V","6FUZ","7UL2","8TH4","6ZHD","6U14","8G72","6ZH9","7MDW","8Z8V","8R80","8C5H","8C9X","8CE4",
            "8CI2","8K4Q","7VQ0","6FV0","6GK4","7QN8","7QND","6X06","7C1M","8HGI","6QPG","8QJ2","7LDJ","8RRT","8RRU","8RRW",
            "8RRX","7SL8","7SLA","7VOA","6WAR","7OZT","7ZF4","8EYG","8WLJ","7NQK","4AQ1","8IEE","8G70","8T5C","8CAU","8CI1",
            "8DTN","7S2R","7QNB","6OS1","4I0C","4KML","4N9O","7NXX","8BH5","8OYT","8OYU","7P2D","6U54","6U55","8IDO","8YSH",
            "8BF4","5TJW","6GKD","8TH3","7CAN","8ACF","8ACI","8RQF","5VNW","4WEM","4WEN","6U51","6U52","4EIG","8IFN","6SGE",
            "8JH7","8JBG","6NFJ","8ITF","6ZRV","7OMT","4HEP","5HDO","8HXQ","8HXR","6OS2","6RNK","8G73","8G74","8G75","8RRS",
            "8JJV","8JLY","8DP0","7D2Z","7D30","7NK4","7QN5","7QN9","7QNC","5HVH","4WEU","4CDG","8ET0","6ZCZ","7ZFC","7ZFE",
            "7ZXU","8FTG","5M30","8JBH","8YUT","6GJQ","6ZE1","8A67","8OQ3","8JHC","8XIO","8XIP","8Y53","8YN3","7QN7","7QNA",
            "6RTW","6RTY","6RVC","7WD2","7YAG","7YAH","8JTW","8JTX","8JTY","4EJ1","4EIZ","7TJC","5USF","6IBB","7WPD","8ITM",
            "8WNP","8WNU","8WO4","8BE2","7QIV","8JBF","8T9Y","8IUM","8HII","8HIJ","8HIK","5UKB","5LHR","7NBB","8XIQ","8XIR",
            "8B3K","6V7Y","8G2Y","6QFA","6NI2","7X2J","7X7D","7X7E","8CWU","6HER","7XOD","7JJO","7ZFB","7KN6","7KN7","7RXD",
            "5LHN","5LHQ","5LHP","7WPE","7WPF","8DCR","8DCS","7L1V","8IUK","4LHJ","6DBF","6U12","7ZC2","8ONT","8S62","8T6I",
            "5DFZ","7QJJ","7F16","7X8R","7X8S","6N50","6V7Z","6MXT","8PYR","6QV1","6QV2","7Q3Q","7R73","7X2M","5F97","6HJX",
            "8OI2","5HVF","8YW4","6HHD","8R4B","8T58","5MY6","7YMH","8J9O","8WA3","7FIM","8ITL","6V80","8ZR5","7XJH","7XJI",
            "4Z9K","6FE4","7NPI","8HTI","8PM2","7WUQ","7Y3G","5H8O","5HVG","7R74","7RI1","7RI2","5C1M","6DBG","8S5W","8S61",
            "8T8I","8WG7","4GRW","7FIY","7JHG","7JHH","7PH2","8JIQ","7Y4A","8RRV","5TOJ","5TOK","7BW0","8KGK","8COE","7DUR",
            "7EVM","7FIN","7WU2","7WU3","4LDE","4LDL","4LDO","8CWV","8HMV","8KH5","8XQL","8XQR","7VUH","7VUI","7XOV","8SMV",
            "6Z10","7OCJ","7DH5","7XTQ","8SOS","4OCL","4OCM","4OCN","9GYO","7CX3","7CX4","8IQ4","8IQ6","8JIT","8JIU","7EPT",
            "8KH4","5O0W","6LI3","7XP4","7XP5","7PH7","8C02","8C03","6NBF","6NBH","7Y35","6NBI","7CFN","7VQX","7WBJ","7N0R",
            "7CFM","8HAF","6B3J","7XOU","8GW8","7KN5","7PIU","7V35","7VBH","7VBI","7C2E","8F76","8WC6","8YW3","8YW5","6ORV",
            "7VUJ","7T9N","7NFT","8S5Z","7CX2","7V9L","7V9M","8JIP","8JIR","8JIS","6TEJ","8IW9","7Z1X","7RG9","7WUI","7WUJ",
            "7XP6","7ZG0","7ANQ","8E0G","5NQW","8WJX","8JRU","7LVW","5UZ7","6OS0","6M1H","7D3S","8E3Z","7NOZ","8BZY","9ATP",
            "7X2K","7NFR","8S5U","7D7M","7D68","8WG8","6WW2","3ZKQ","3ZKS","8IOD","6EHG","8HDO","8HDP","7VVJ","8W90","8JR9",
            "8ZH8","7DTY","7TYN","7RBT","7RGP","5WB2","7NFQ","6GWQ","4KRL","8UKV","8HAO","7T9I","7UTZ","5UK4","6VN7","5VAI",
            "8E3Y","7PIV","7RMI","2X89","7F4D","7F4H","7F4I","6XOX","8XVE","7N0I","6EQI","4BEL","4BFB","7YMJ","7TYI","7TYL",
            "6N48","7OM4","6ZBP","8HR2","8U26","4KRM","4KRO","4KRP","4QO1","7DHI","7DHR","7NVO","7SK5","7SK7","8HA0","6VCB",
            "7DUQ","7RMG","7RMH","8G7A","8G7B","8G7C","6UVA","7TYW","5JQH","7BZ2","6X05","7TYO","6LPB","8F0J","7FBK","8E99",
            "8K8J","7XY3","7XY4","8G71","7A29","7Y36","5BOZ","6QUZ","7FAU","6M1I","6P9Y","7TYY","7TYF","7BB6","7BB7","8IOC",
            "7LPN","7NVN","8GZ3","7NVL","8DDW","8J9N","9AXF","9ATO","6RUV","7JOZ","7LJD","7CKX","7CKY","7JV5","7JVP","7CKW",
            "7F1O","7F23","7R23","5HGG","6E3Y","7VVK","7VVL","7VVM","7VVN","7VVO","4XT1","6NI3","6GDG","7A25","7VNC","7VND",
            "7VNE","7TYX","7TYH","8F0K","8F2B","8F2A","6UKT","6X04","9AUC","8FXS","8FXV","8H62","6QV0","7Q3R","7WD1","7CKZ",
            "7TZF","8DDX","6UUS","7UL4","7NX0","7WHI","7WHJ","7WHK","6UUN","3JBC","3JBD","8XVJ","8XVK","8XVL","6PB1","7RA3",
            "7R1Z","8G76","8G77","8UG9","8UHB","7NVM","7M74","7VNB","7KH0","6PB0","6P9X","7E6U","7XQV","6OYA","6HUK","6HUG",
            "8OWV","8AV2","8JRV","7FBJ","6HUJ","6X02","7NK1","7E6T","8DCP","8DCX","8DD4","8DD8","6RU5","6GWN","6GWP","5NBN",
            "6X03","8TNI","3JBE","3JBF","3JBG","8BE6","8BE7","8BE8","8BE9","8BEA","7NIR","7NJ3","7NJ4","7NJ5","7NJ7","7NK2",
            "7NK6","7NK8","7NKA","7NKC","7NKI","7NKR","8JXR","8JXS","4QKX","9G13","8OP0","8OPI","8PII","7BTS","7BU6","7BU7",
            "6RTX","7NIK","7NIL","7NIS","3SN6","5M2M","2X6M","8XVH","6YO6","7VFA","7VFB","8XVI","5MZV","8Z8M","5KU0","5KU2",
            "5KWL","5KTZ","6RVD"
]
root_add = "\\\\hestia.sgc.ox.ac.uk\\mye"
hetero_target = "Lyso"
output_add = root_add + "\\IMP group\Di-Gluebody\PanPDB analysis\output_hetero_" + hetero_target + "\\"
REC_clash_file = root_add + "\\IMP group\Di-Gluebody\PanPDB analysis\output_hetero_" + hetero_target + "\\REC_clash.csv"
SPNS_clash_file = root_add + "\\IMP group\Di-Gluebody\PanPDB analysis\output_hetero_" + hetero_target + "\\SPNS_clash.csv"
Total_atom_file = root_add + "\\IMP group\Di-Gluebody\PanPDB analysis\output_hetero_" + hetero_target + "\\Total_atom.csv"
failed_file = root_add + "\\IMP group\Di-Gluebody\PanPDB analysis\output_hetero_" + hetero_target + "\\failed_log.csv"
stored.REC_clash = {}
stored.SPNS_clash = {}
stored.total_atoms = {}
stored.failed = {}
##structure = PDB_list[0]
for structure in PDB_list:
    
    ### IMPORT STRUCTURES
    cmd.load(root_add + "\\IMP group\Di-Gluebody\PanPDB analysis\hoDiGb_REC_" + hetero_target + ".cif")
    cmd.load(root_add + "\\IMP group\Di-Gluebody\PanPDB analysis\hoDiGb_SPNS_" + hetero_target + ".cif")
    try:
        cmd.load(root_add + "\\IMP group\Di-Gluebody\PanPDB analysis\Source_assemblies\\unzipped\\" + structure + ".pdb1")
    except:
        try:
            cmd.load(root_add + "\\IMP group\Di-Gluebody\PanPDB analysis\Source_assemblies\\unzipped\\" + structure + ".pdb2")
        except:
            try:
                cmd.load(root_add + "\\IMP group\Di-Gluebody\PanPDB analysis\Source_assemblies\\unzipped\\" + structure + ".pdb3")
            except:
                try:
                    cmd.load(root_add + "\\IMP group\Di-Gluebody\PanPDB analysis\Source_assemblies\\unzipped\\" + structure + ".pdb4")
                except:
                    stored.failed[structure] = "Input assembly PDB file not found!"
                    print(structure + "FAILED - Input assembly PDB file not found!")
                    cmd.delete('all')
                    continue

    cmd.remove("not polymer.protein")
    cmd.copy(structure + '_1', structure)
    cmd.copy(structure + '_2', structure)
    cmd.copy(structure + '_3', structure)
    structures = [structure, structure + '_1', structure + '_2', structure + '_3']

    ### ALIGN NANOBODIES
    cmd.align(structures[0], "model hoDiGb_REC_" + hetero_target + " and chain K")
    ##cmd.align(structures[1], "model hoDiGb_REC and chain L")
    cmd.align(structures[2], "model hoDiGb_SPNS_" + hetero_target + " and chain B")
    ##cmd.align(structures[3], "model hoDiGb_SPNS and chain D")

    ### CALCULATE clash scoreS

    stored.chain = []
    cmd.select("model hoDiGb_REC_" + hetero_target + " around 5 and (model " + structures[0] + ")")
    cmd.iterate("sele", "stored.chain.append(chain)")
    chain_counts = Counter(stored.chain)
    try:
        Nb_chain = max(chain_counts, key=chain_counts.get)
    except:
        stored.failed[structure] = "can't align (Complicated Problem)!"
        print(structure + "FAILED - can't align (Complicated Problem)!")
        cmd.delete('all')
        continue

    selection_hoDi_REC_target_A = "model " + structures[0] + " and not chain " + Nb_chain
    selection_hoDi_REC_target_B = "model hoDiGb_REC_" + hetero_target + " and chain D"

    selection_hoDi_SPNS_target_A = "model " + structures[2] + " and not chain " + Nb_chain
    selection_hoDi_SPNS_target_B = "model hoDiGb_SPNS_" + hetero_target + " and chain D"

    if cmd.count_atoms(selection_hoDi_REC_target_A) == 0 or cmd.count_atoms(selection_hoDi_SPNS_target_A) == 0:
        stored.failed[structure] = "Only one Nb chain found!"
        print(structure + "FAILED - Only one Nb chain found!")
        cmd.delete('all')
        continue

    cmd.select("(" + selection_hoDi_REC_target_A + " around 5) and " + selection_hoDi_REC_target_B)
    stored.REC_clash[structure] = round(cmd.count_atoms("sele") / cmd.count_atoms(selection_hoDi_REC_target_A),4)
    cmd.select("(" + selection_hoDi_SPNS_target_A + " around 5) and " + selection_hoDi_SPNS_target_B)
    stored.SPNS_clash[structure] = round(cmd.count_atoms("sele") / cmd.count_atoms(selection_hoDi_SPNS_target_A), 4)
    stored.total_atoms[structure] = cmd.count_atoms(selection_hoDi_SPNS_target_B)

    ###CAPTURE IMAGES
    cmd.remove("model hoDiGb_REC_" + hetero_target + " and chain K")
    cmd.remove("model hoDiGb_SPNS_" + hetero_target + " and chain B")

    cmd.hide("cartoon", "model " + structures[1])
    cmd.hide("cartoon", "model " + structures[2])
    cmd.hide("cartoon", "model " + structures[3])
    cmd.hide("cartoon", "model hoDiGb_SPNS_" + hetero_target)
    cmd.zoom(selection_hoDi_REC_target_A + " or " + selection_hoDi_REC_target_B)
    cmd.png(output_add + structure + "_REC.png")
    cmd.save(output_add + structure + "_REC.pse")

    cmd.hide("cartoon", "model " + structures[0])
    cmd.show("cartoon", "model " + structures[2])
    cmd.hide("cartoon", "model hoDiGb_REC_" + hetero_target)
    cmd.show("cartoon", "model hoDiGb_SPNS_" + hetero_target)
    cmd.zoom(selection_hoDi_SPNS_target_A + " or " + selection_hoDi_SPNS_target_B)
    cmd.png(output_add + structure + "_SPNS.png")
    cmd.save(output_add + structure + "_SPNS.pse")
    print("Successfully processed structure " + structure + "!")

    cmd. delete('all')

with open(REC_clash_file, mode='w', newline='') as file:
    writer = csv.writer(file)
    writer.writerow(stored.REC_clash.keys())
    writer.writerow(stored.REC_clash.values())

with open(SPNS_clash_file, mode='w', newline='') as file:
    writer = csv.writer(file)
    writer.writerow(stored.SPNS_clash.keys())
    writer.writerow(stored.SPNS_clash.values())

with open(Total_atom_file, mode='w', newline='') as file:
    writer = csv.writer(file)
    writer.writerow(stored.total_atoms.keys())
    writer.writerows(stored.total_atoms.values())

with open(failed_file, mode='w', newline='') as file:
    writer = csv.writer(file)
    writer.writerow(stored.failed.keys())
    writer.writerows(stored.failed.values())
