# Supplementary material for: Covalently constrained ‘Di-Gembodies’ enable parallel structure solutions by cryo-EM
Source: Nat Chem Biol. 2025 Aug 15;22(1):69–76. doi: 10.1038/s41589-025-01972-7 (PMC12435805; doi:10.1038/s41589-025-01972-7)
Supplement: Supplementary file 4 — Statistical source data. [file 41589_2025_1972_MOESM4_ESM.xlsx]

## Sheet: BLI Nb5-006
Replicate 1									Replicate 2									Replicate 3
Time (s)	9000 nM	4500 nM	2250 nM	1125nM	562.5 nM	281.25 nM	140.625 nM		Time (s)	9000 nM	4500 nM	2250 nM	1125nM	562.5 nM	281.25 nM	140.625 nM		Time (s)	9000 nM	4500 nM	2250 nM	1125nM	562.5 nM	281.25 nM	140.625 nM
0.03	0.037561	0.039205	0.015504	0.02202	0.010843	0.00968	-0.00013		0.03	0.065357	0.035049	0.062523	0.044238	0.028589	0.021094	0.016032		0.03	-0.09621	0.001571	0.016801	0.005885	-0.02543	-0.01977	-0.0129
0.24	0.067122	0.066834	0.024865	0.020342	0.008574	0.007752	0.003325		0.23	0.10012	0.054463	0.071998	0.040131	0.027109	0.018609	0.010959		0.23	-0.05727	0.013428	0.025489	0.01452	-0.02098	-0.02208	-0.01415
0.44	0.11183	0.090944	0.040891	0.030486	0.01659	0.005188	0.001018		0.44	0.13688	0.078379	0.092339	0.028347	0.03302	0.022339	0.02022		0.44	-0.02416	0.033261	0.03249	0.024922	-0.02128	-0.02357	-0.01008
0.64	0.140589	0.116953	0.062188	0.044892	0.02217	0.015121	0.004905		0.64	0.167238	0.107439	0.106871	0.035115	0.035649	0.023524	0.013997		0.64	0.001026	0.059612	0.049049	0.032326	-0.01279	-0.0298	-0.00704
0.85	0.158347	0.130292	0.076117	0.047073	0.026898	0.01039	-0.00135		0.84	0.193702	0.121504	0.120874	0.048374	0.042531	0.029341	0.020764		0.84	0.017409	0.086154	0.060332	0.045867	-0.01087	-0.02581	0.000912
1.05	0.176575	0.150172	0.088223	0.055583	0.030393	0.016064	0.004938		1.05	0.20888	0.140608	0.139351	0.059131	0.050594	0.037584	0.020831		1.05	0.026562	0.101889	0.071364	0.050788	-0.01041	-0.0273	-0.00453
1.24	0.185844	0.166342	0.100061	0.06461	0.027474	0.01608	0.002539		1.23	0.21404	0.150951	0.147324	0.060691	0.050332	0.037803	0.015873		1.23	0.037785	0.113988	0.075096	0.057303	0.000167	-0.02498	-0.00925
1.44	0.205803	0.17489	0.115181	0.078897	0.041779	0.027308	0.006975		1.44	0.224442	0.162332	0.151198	0.067642	0.059344	0.036332	0.028994		1.44	0.040307	0.123357	0.086588	0.063355	-0.00244	-0.02299	-0.00373
1.64	0.217012	0.184436	0.121688	0.088318	0.046678	0.026056	0.015009		1.64	0.228219	0.162476	0.154654	0.075911	0.058734	0.035206	0.019639		1.64	0.045886	0.133175	0.088963	0.068983	0.004832	-0.02207	-0.00052
1.85	0.213173	0.181873	0.127372	0.089665	0.041607	0.017775	0.008453		1.84	0.234595	0.170115	0.165272	0.081469	0.06498	0.040335	0.024343		1.84	0.051214	0.14136	0.098975	0.077104	0.001255	-0.0178	-0.00151
2.05	0.219114	0.190201	0.135474	0.097747	0.053401	0.024315	0.010873		2.05	0.237162	0.172634	0.163404	0.081496	0.065326	0.039167	0.019221		2.05	0.052266	0.138367	0.103667	0.079801	0.009544	-0.02056	-0.00256
2.24	0.231577	0.20631	0.144479	0.109195	0.062493	0.033101	0.016612		2.23	0.244606	0.173119	0.165719	0.092184	0.067916	0.047624	0.020358		2.23	0.061023	0.149514	0.106077	0.084661	0.006614	-0.0194	-0.00218
2.44	0.228988	0.199635	0.143033	0.107168	0.061171	0.03624	0.006322		2.44	0.243487	0.178881	0.172687	0.085348	0.067855	0.043306	0.020343		2.44	0.060706	0.156265	0.117791	0.096031	0.015403	-0.01113	0.009739
2.64	0.232114	0.206276	0.146207	0.104944	0.064772	0.032268	0.014024		2.64	0.246538	0.185249	0.171839	0.088713	0.070614	0.048305	0.022221		2.64	0.067442	0.156178	0.110862	0.090571	0.011116	-0.01354	0.005738
2.85	0.23678	0.206188	0.155407	0.11077	0.062303	0.035215	0.010775		2.84	0.25443	0.187557	0.171994	0.094156	0.070839	0.048922	0.022148		2.84	0.064601	0.154563	0.112626	0.095688	0.013057	-0.01552	0.001296
3.05	0.24686	0.21412	0.160533	0.115221	0.069335	0.034327	0.012221		3.05	0.247509	0.189382	0.176591	0.094528	0.074143	0.049286	0.018424		3.05	0.070564	0.160978	0.119796	0.101264	0.014362	-0.00979	0.010448
3.24	0.243953	0.21831	0.167041	0.126905	0.073016	0.042582	0.016961		3.23	0.253523	0.192273	0.180541	0.098498	0.074139	0.050132	0.024043		3.23	0.069059	0.161527	0.117227	0.098572	0.017792	-0.01271	0.005526
3.44	0.251353	0.213201	0.161945	0.124272	0.076881	0.048133	0.012916		3.44	0.249553	0.188881	0.179968	0.097311	0.077706	0.050001	0.022457		3.44	0.070882	0.161173	0.123287	0.10007	0.019494	-0.00972	0.007443
3.64	0.244687	0.220131	0.167454	0.127821	0.076805	0.038433	0.018721		3.64	0.254974	0.197135	0.181889	0.104941	0.083879	0.054145	0.024747		3.64	0.07922	0.165009	0.128822	0.109849	0.021805	-0.01173	0.007951
3.85	0.248837	0.224661	0.174313	0.133199	0.081823	0.050247	0.019662		3.84	0.256079	0.197733	0.184748	0.10787	0.082538	0.055554	0.026342		3.84	0.080462	0.169648	0.126446	0.106296	0.023969	-0.00551	0.013375
4.05	0.248182	0.223265	0.167556	0.12324	0.075561	0.044748	0.01394		4.05	0.258869	0.200628	0.185978	0.10626	0.08344	0.054873	0.028878		4.05	0.078074	0.168499	0.130554	0.1091	0.028291	-0.00714	0.012856
4.24	0.250146	0.220206	0.171381	0.131934	0.083138	0.048399	0.013646		4.23	0.256682	0.194658	0.185433	0.103925	0.084615	0.058095	0.02387		4.23	0.084921	0.171363	0.130866	0.117329	0.028224	-0.00186	0.011639
4.44	0.246526	0.225492	0.173073	0.138881	0.080961	0.050852	0.020989		4.44	0.257516	0.198603	0.18886	0.107474	0.080658	0.053928	0.02575		4.44	0.079623	0.178823	0.130786	0.115229	0.021586	-0.00441	0.015159
4.64	0.254945	0.226699	0.172079	0.136504	0.090826	0.052435	0.016287		4.64	0.251627	0.198106	0.182677	0.107958	0.089065	0.055375	0.026388		4.64	0.083352	0.175899	0.131493	0.115721	0.029836	-0.0038	0.014233
4.85	0.259783	0.225545	0.171951	0.141046	0.094354	0.050041	0.021913		4.84	0.260026	0.206119	0.190271	0.116791	0.096276	0.059853	0.032927		4.84	0.092045	0.176108	0.1322	0.116546	0.029474	0.005023	0.017819
5.05	0.258748	0.226334	0.176729	0.139118	0.087378	0.046961	0.019305		5.05	0.265749	0.204799	0.190529	0.115104	0.094177	0.062186	0.031915		5.05	0.088974	0.176497	0.132783	0.116158	0.028113	-0.0008	0.015381
5.24	0.262768	0.231426	0.176149	0.144016	0.086425	0.050671	0.018422		5.23	0.266477	0.209655	0.189971	0.114019	0.091043	0.062241	0.024702		5.23	0.089145	0.177311	0.138533	0.113912	0.031527	0.000762	0.015732
5.44	0.262113	0.231193	0.173393	0.14114	0.092096	0.050568	0.013908		5.44	0.262388	0.205519	0.189587	0.110355	0.094153	0.059078	0.021749		5.44	0.086474	0.173957	0.133146	0.115119	0.032742	0.003012	0.015155
5.64	0.264095	0.234603	0.180109	0.150965	0.097796	0.058846	0.027014		5.64	0.261323	0.208458	0.191749	0.11303	0.09046	0.063694	0.028953		5.64	0.095279	0.183878	0.142954	0.118117	0.035305	0.004068	0.016232
5.85	0.266458	0.238554	0.185771	0.148372	0.094205	0.059002	0.029814		5.84	0.266022	0.202335	0.187055	0.115781	0.092077	0.06091	0.024458		5.84	0.096536	0.184319	0.140858	0.124513	0.04109	0.00877	0.024906
6.05	0.263462	0.234832	0.187677	0.150394	0.097065	0.064649	0.025138		6.05	0.264237	0.20734	0.190795	0.112363	0.094015	0.066113	0.025247		6.05	0.103774	0.187584	0.14316	0.122838	0.036132	0.006948	0.019217
6.24	0.267432	0.234344	0.185403	0.146855	0.10033	0.060694	0.02134		6.23	0.266673	0.209771	0.194552	0.115917	0.097807	0.061628	0.02698		6.23	0.101882	0.187082	0.140125	0.129504	0.038926	0.01122	0.025586
6.44	0.271445	0.239369	0.185159	0.148577	0.108112	0.062908	0.028766		6.44	0.261403	0.20501	0.193184	0.115703	0.092672	0.06423	0.024559		6.44	0.098125	0.178864	0.133054	0.116674	0.03268	0.004912	0.018469
6.64	0.266959	0.24121	0.184812	0.148795	0.100393	0.055839	0.025196		6.64	0.263335	0.208911	0.192574	0.114566	0.09368	0.065934	0.03099		6.64	0.102676	0.184756	0.141757	0.129016	0.041503	0.009927	0.020654
6.85	0.265065	0.239487	0.185592	0.153753	0.100584	0.063918	0.029854		6.84	0.262343	0.204213	0.188959	0.114694	0.089805	0.0614	0.028329		6.84	0.101936	0.189112	0.146103	0.129998	0.040895	0.010864	0.026546
7.05	0.272943	0.236273	0.189826	0.156659	0.107842	0.068234	0.028881		7.05	0.268988	0.209192	0.193725	0.118829	0.09716	0.06807	0.030616		7.05	0.102926	0.186865	0.146712	0.129498	0.041698	0.011629	0.026886
7.24	0.271543	0.238837	0.190018	0.154861	0.102106	0.065843	0.025717		7.23	0.272981	0.211369	0.194441	0.12088	0.099103	0.067625	0.032209		7.23	0.105008	0.184571	0.14213	0.127489	0.037518	0.00875	0.022837
7.44	0.272794	0.238064	0.18777	0.153723	0.104838	0.068921	0.030504		7.44	0.262901	0.21178	0.188283	0.117426	0.093544	0.066221	0.028757		7.44	0.101546	0.193393	0.146762	0.130276	0.042799	0.017983	0.029367
7.64	0.27751	0.237862	0.187125	0.157456	0.105442	0.065201	0.027296		7.64	0.272642	0.21115	0.200561	0.117081	0.102533	0.068489	0.030972		7.64	0.108216	0.184471	0.148036	0.126277	0.044862	0.017136	0.026123
7.85	0.280163	0.245939	0.19335	0.163106	0.109564	0.071034	0.032876		7.84	0.266974	0.210711	0.190092	0.118411	0.097456	0.062146	0.026662		7.84	0.107545	0.194754	0.154943	0.136831	0.044019	0.024553	0.029485
8.05	0.272584	0.24432	0.193577	0.161642	0.109012	0.07171	0.029644		8.05	0.268679	0.208136	0.193447	0.113952	0.101677	0.068801	0.031184		8.05	0.10682	0.192822	0.14993	0.133034	0.047921	0.014285	0.031325
8.24	0.271142	0.242285	0.191585	0.158216	0.107002	0.071465	0.029442		8.23	0.271463	0.210126	0.187748	0.116938	0.098857	0.069617	0.028486		8.23	0.104368	0.193398	0.147037	0.135391	0.034341	0.015962	0.027257
8.44	0.275741	0.243037	0.18917	0.160766	0.109681	0.069673	0.031705		8.44	0.267852	0.207594	0.19479	0.12145	0.103578	0.075092	0.035504		8.44	0.106064	0.190043	0.145507	0.127681	0.036703	0.010219	0.030347
8.64	0.285176	0.246593	0.198944	0.162335	0.106659	0.071122	0.03349		8.64	0.271497	0.21382	0.202118	0.126014	0.105575	0.071833	0.037844		8.64	0.106446	0.195635	0.151117	0.132277	0.041875	0.014123	0.023242
8.85	0.282859	0.248108	0.196358	0.164324	0.119799	0.074943	0.033148		8.84	0.278661	0.220331	0.198759	0.125725	0.1019	0.082508	0.035281		8.84	0.113459	0.195994	0.156032	0.140146	0.043316	0.022751	0.032709
9.05	0.288547	0.248797	0.195402	0.16316	0.114526	0.083046	0.036746		9.05	0.27151	0.20763	0.197376	0.122882	0.098286	0.07192	0.025989		9.05	0.110196	0.196945	0.155588	0.134662	0.047903	0.022349	0.036346
9.24	0.279858	0.245687	0.199441	0.164742	0.114195	0.075938	0.033298		9.23	0.276053	0.211794	0.19995	0.122065	0.105048	0.069811	0.039102		9.23	0.108111	0.194851	0.150959	0.135035	0.047484	0.024545	0.033112
9.44	0.283247	0.249986	0.198951	0.168496	0.120243	0.07842	0.038608		9.44	0.273301	0.211303	0.194777	0.122213	0.104054	0.071251	0.030222		9.44	0.110898	0.193782	0.152096	0.134858	0.042677	0.019053	0.037799
9.64	0.28158	0.247861	0.197454	0.16018	0.109666	0.077706	0.033004		9.64	0.271858	0.21391	0.200517	0.123484	0.103099	0.068049	0.031813		9.64	0.113964	0.195809	0.154531	0.138624	0.04438	0.021691	0.033489
9.85	0.280469	0.248138	0.195912	0.158963	0.114899	0.075832	0.034282		9.84	0.276687	0.211099	0.194086	0.124231	0.103732	0.073359	0.032355		9.84	0.112763	0.193803	0.157944	0.138752	0.046136	0.024668	0.032955
10.05	0.28307	0.250269	0.199192	0.167449	0.115569	0.078949	0.034145		10.05	0.274596	0.213554	0.195189	0.127066	0.106218	0.07309	0.036619		10.05	0.110841	0.194447	0.151838	0.138415	0.043078	0.016547	0.03933
10.24	0.278631	0.248732	0.1959	0.162185	0.114389	0.070006	0.031471		10.23	0.272163	0.211636	0.192974	0.12071	0.104595	0.070482	0.031045		10.23	0.112425	0.193352	0.15358	0.134339	0.040501	0.020645	0.024924
10.44	0.283034	0.245462	0.198313	0.165581	0.113624	0.073356	0.034975		10.44	0.276118	0.21762	0.195921	0.125741	0.106157	0.076209	0.033353		10.44	0.11194	0.196176	0.153093	0.139778	0.042949	0.022446	0.03766
10.64	0.280703	0.24622	0.196413	0.162677	0.116947	0.075503	0.033033		10.64	0.272719	0.212703	0.203383	0.129264	0.104396	0.074808	0.033152		10.64	0.119426	0.197859	0.160111	0.140372	0.049581	0.022798	0.038225
10.85	0.280338	0.247189	0.20096	0.162033	0.118203	0.076173	0.0316		10.84	0.286234	0.21766	0.206044	0.129663	0.111205	0.081264	0.041529		10.84	0.118292	0.196871	0.146887	0.138309	0.046213	0.023478	0.035561
11.05	0.284779	0.250736	0.197763	0.168288	0.114032	0.084128	0.036245		11.05	0.278794	0.214531	0.203356	0.128823	0.106494	0.077423	0.040676		11.05	0.11907	0.203495	0.158468	0.14144	0.049917	0.021577	0.042017
11.24	0.287008	0.259322	0.205796	0.17057	0.125386	0.084187	0.041714		11.23	0.274905	0.215319	0.199685	0.130758	0.112869	0.075921	0.033268		11.23	0.122349	0.198422	0.155186	0.139225	0.048483	0.022682	0.041622
11.44	0.279407	0.248253	0.200241	0.16285	0.117189	0.073552	0.036548		11.44	0.271059	0.216618	0.197784	0.12918	0.107507	0.079169	0.037042		11.44	0.120828	0.19854	0.159386	0.142461	0.050044	0.02728	0.040957
11.64	0.285171	0.253165	0.196716	0.167786	0.117045	0.077527	0.035034		11.64	0.284849	0.224599	0.202743	0.131368	0.111231	0.083705	0.040551		11.64	0.115206	0.202547	0.156991	0.144289	0.047331	0.022263	0.037185
11.85	0.290391	0.250789	0.200163	0.164758	0.11636	0.083024	0.035729		11.84	0.273685	0.217529	0.207264	0.134948	0.109189	0.0785	0.03871		11.84	0.124607	0.204665	0.157412	0.139861	0.050666	0.027342	0.04128
12.05	0.285335	0.25102	0.201114	0.169726	0.125164	0.076516	0.037329		12.05	0.27848	0.214526	0.203111	0.128004	0.10156	0.076555	0.040077		12.05	0.114231	0.201737	0.158198	0.138125	0.04541	0.0257	0.035977
12.24	0.288807	0.253629	0.205524	0.171791	0.125934	0.085145	0.037278		12.23	0.273484	0.216859	0.20025	0.130355	0.109155	0.075804	0.036767		12.23	0.116195	0.200992	0.155335	0.143098	0.046851	0.023644	0.037724
12.44	0.300869	0.257946	0.205053	0.174541	0.129457	0.087753	0.043195		12.44	0.276351	0.219726	0.200211	0.127854	0.108395	0.077528	0.039449		12.44	0.120585	0.206786	0.163606	0.14434	0.054487	0.029552	0.041873
12.64	0.295252	0.255505	0.202161	0.166526	0.1209	0.086348	0.041585		12.64	0.280934	0.222602	0.198104	0.128358	0.105809	0.075915	0.037888		12.64	0.121285	0.206269	0.158564	0.140158	0.052605	0.027195	0.040239
12.85	0.291743	0.255237	0.206406	0.172504	0.130694	0.088385	0.040648		12.84	0.27965	0.221357	0.204263	0.133885	0.111029	0.075238	0.043386		12.84	0.11816	0.197852	0.15599	0.141038	0.043556	0.024746	0.037986
13.05	0.29204	0.253867	0.202742	0.169758	0.124791	0.082726	0.037203		13.05	0.28252	0.221632	0.20086	0.132784	0.1088	0.08338	0.039184		13.05	0.117155	0.199307	0.162834	0.143766	0.052717	0.031865	0.042818
13.24	0.292857	0.256585	0.205061	0.175434	0.125929	0.084386	0.046739		13.23	0.281646	0.21959	0.200836	0.131212	0.110603	0.078817	0.034721		13.23	0.120052	0.202782	0.159459	0.145521	0.053555	0.028808	0.043006
13.44	0.29275	0.254128	0.199563	0.166222	0.122019	0.082908	0.039858		13.44	0.280851	0.218699	0.20516	0.134804	0.113247	0.084233	0.041402		13.44	0.12186	0.208437	0.166384	0.145127	0.050459	0.031027	0.04434
13.64	0.28829	0.249613	0.200739	0.168667	0.116942	0.080294	0.035277		13.64	0.281901	0.222152	0.202489	0.127197	0.11115	0.080454	0.044195		13.64	0.114302	0.195153	0.159732	0.138058	0.042564	0.029108	0.038993
13.85	0.292049	0.256119	0.201165	0.168019	0.12443	0.088642	0.041376		13.84	0.286392	0.219995	0.202245	0.12657	0.114026	0.082046	0.042327		13.84	0.116413	0.199186	0.158783	0.142727	0.042122	0.025552	0.042856
14.05	0.284218	0.251916	0.199736	0.165424	0.122078	0.081465	0.037442		14.05	0.278448	0.221061	0.200513	0.131886	0.108865	0.081817	0.042503		14.05	0.125033	0.2036	0.161509	0.143178	0.046954	0.031813	0.043525
14.24	0.286602	0.25034	0.201147	0.162828	0.122844	0.080955	0.036238		14.23	0.288763	0.22725	0.206715	0.139223	0.114389	0.087631	0.046697		14.23	0.117541	0.20107	0.161197	0.140489	0.043655	0.024821	0.037754
14.44	0.295092	0.248876	0.202323	0.171231	0.122147	0.086259	0.043753		14.44	0.277375	0.216638	0.196976	0.129226	0.106507	0.078696	0.039297		14.44	0.122118	0.204631	0.164923	0.150235	0.045619	0.030149	0.043148
14.64	0.29023	0.258739	0.207392	0.176907	0.123116	0.08888	0.041648		14.64	0.276801	0.22057	0.20037	0.127082	0.105176	0.077995	0.036546		14.64	0.119386	0.204501	0.161053	0.141569	0.047402	0.037154	0.042044
14.85	0.296764	0.257003	0.202125	0.1755	0.126324	0.087972	0.040924		14.84	0.280687	0.221541	0.201829	0.129578	0.11332	0.084147	0.038769		14.84	0.120753	0.20589	0.166571	0.143758	0.046082	0.033045	0.04796
15.05	0.299371	0.256692	0.208351	0.173809	0.122619	0.088688	0.043194		15.05	0.288241	0.218614	0.205757	0.133044	0.1176	0.086441	0.042191		15.05	0.122765	0.208034	0.167083	0.149589	0.047043	0.035963	0.049825
15.24	0.298804	0.26174	0.208419	0.1688	0.132652	0.089719	0.044916		15.23	0.286554	0.222789	0.203725	0.135682	0.112034	0.078466	0.043064		15.23	0.120348	0.205361	0.163472	0.144106	0.048087	0.029633	0.045046
15.44	0.304465	0.263463	0.207932	0.180316	0.130232	0.091047	0.044321		15.44	0.290126	0.223595	0.20729	0.139311	0.117084	0.088343	0.042778		15.44	0.124348	0.209415	0.167373	0.147906	0.056201	0.033923	0.051921
15.64	0.298405	0.255136	0.206447	0.168113	0.127494	0.085855	0.043687		15.64	0.285349	0.228973	0.203728	0.135336	0.110315	0.084371	0.044492		15.64	0.124638	0.202236	0.165851	0.142375	0.047632	0.033862	0.04562
15.85	0.30142	0.261457	0.208932	0.174876	0.129234	0.08752	0.04384		15.84	0.284117	0.217517	0.204688	0.130851	0.106836	0.076506	0.043497		15.84	0.122435	0.202487	0.161632	0.143718	0.040638	0.028728	0.04078
16.05	0.303965	0.26326	0.210392	0.180198	0.133572	0.094615	0.043079		16.05	0.285788	0.225212	0.204955	0.132092	0.112502	0.08007	0.043491		16.05	0.127974	0.209924	0.168367	0.152861	0.050072	0.035656	0.05049
16.24	0.301883	0.259122	0.208042	0.172322	0.129003	0.087703	0.037556		16.23	0.286757	0.225243	0.20713	0.132537	0.109397	0.079647	0.037501		16.23	0.123693	0.20549	0.162019	0.144092	0.049189	0.034397	0.051128
16.44	0.304777	0.259587	0.208349	0.173324	0.127561	0.08747	0.04322		16.44	0.283224	0.222025	0.2048	0.13687	0.115	0.085535	0.047155		16.44	0.120312	0.203434	0.161885	0.14668	0.046316	0.031799	0.049199
16.64	0.302792	0.25914	0.209663	0.17238	0.124479	0.089773	0.045236		16.64	0.286878	0.225797	0.197852	0.135457	0.112946	0.082252	0.041156		16.64	0.121802	0.203389	0.162444	0.144697	0.044728	0.031811	0.047941
16.85	0.299483	0.256926	0.205337	0.173294	0.125266	0.087704	0.037807		16.84	0.286652	0.221815	0.205965	0.133119	0.111976	0.084201	0.04081		16.84	0.131304	0.211385	0.166776	0.149039	0.047448	0.039828	0.051391
17.05	0.304529	0.267091	0.217803	0.181769	0.131672	0.093393	0.048938		17.05	0.287316	0.229771	0.205532	0.137298	0.112117	0.087168	0.038431		17.05	0.128316	0.203159	0.162192	0.143976	0.043125	0.035025	0.041932
17.24	0.302129	0.262557	0.207778	0.176261	0.130079	0.090584	0.045236		17.23	0.282558	0.226038	0.199807	0.138063	0.111271	0.084259	0.041846		17.23	0.125508	0.205047	0.164295	0.146695	0.044585	0.037175	0.0512
17.44	0.304892	0.262417	0.209179	0.174095	0.13118	0.091822	0.04625		17.44	0.285984	0.224626	0.200388	0.141142	0.109275	0.086988	0.045241		17.44	0.127224	0.210422	0.16922	0.151189	0.051284	0.036368	0.05304
17.64	0.305016	0.261889	0.206393	0.179304	0.128274	0.095345	0.04328		17.64	0.294404	0.231483	0.211112	0.135234	0.115546	0.086829	0.046358		17.64	0.130033	0.213459	0.165354	0.154131	0.04842	0.036574	0.049786
17.85	0.302906	0.261171	0.208018	0.174283	0.128528	0.08897	0.047631		17.84	0.290601	0.23077	0.211278	0.137828	0.12027	0.085532	0.047653		17.84	0.131742	0.208873	0.161767	0.149532	0.048455	0.036755	0.049405
18.05	0.301071	0.261404	0.211455	0.175642	0.133195	0.090956	0.044367		18.05	0.291843	0.227882	0.207022	0.136548	0.116715	0.088385	0.046634		18.05	0.124822	0.206521	0.166744	0.147598	0.04737	0.032077	0.046292
18.24	0.302626	0.262782	0.207404	0.175585	0.130094	0.090836	0.04934		18.23	0.286265	0.229497	0.204123	0.134586	0.110018	0.087434	0.047965		18.23	0.127707	0.206603	0.167515	0.145355	0.045693	0.034897	0.051971
18.44	0.307314	0.265807	0.208932	0.179884	0.133262	0.098177	0.050259		18.44	0.285627	0.232893	0.206703	0.132637	0.11823	0.084429	0.047405		18.44	0.12338	0.206497	0.166301	0.148981	0.043456	0.032023	0.052836
18.64	0.31037	0.260376	0.207122	0.17777	0.131324	0.093885	0.050392		18.64	0.29215	0.229198	0.206783	0.137711	0.115523	0.086214	0.050631		18.64	0.12796	0.209231	0.166438	0.148321	0.042978	0.035206	0.05243
18.85	0.309165	0.263906	0.208949	0.176685	0.133185	0.0931	0.044576		18.84	0.289928	0.232809	0.208979	0.139221	0.115617	0.0895	0.046443		18.84	0.131017	0.205648	0.168925	0.150885	0.050332	0.039774	0.049038
19.05	0.309634	0.265839	0.216024	0.179602	0.136482	0.098774	0.047319		19.05	0.290478	0.23093	0.206924	0.141251	0.118981	0.089332	0.047586		19.05	0.128412	0.212607	0.169564	0.145187	0.0439	0.038346	0.056622
19.24	0.308178	0.264963	0.216521	0.183899	0.135671	0.093238	0.053761		19.23	0.294075	0.234577	0.21017	0.142753	0.116377	0.08408	0.044719		19.23	0.126804	0.2079	0.165831	0.143491	0.044297	0.038729	0.049553
19.44	0.308338	0.263008	0.212596	0.175138	0.128118	0.087541	0.044045		19.44	0.285081	0.228628	0.205589	0.13264	0.112179	0.079207	0.04254		19.44	0.13151	0.201277	0.16428	0.14926	0.038693	0.034574	0.043576
19.64	0.304615	0.264313	0.212293	0.177553	0.130142	0.092634	0.048238		19.64	0.295345	0.232293	0.207401	0.137333	0.118529	0.088595	0.043538		19.64	0.132192	0.214954	0.167406	0.15337	0.046	0.04451	0.053173
19.85	0.312647	0.26734	0.214319	0.182937	0.13733	0.096726	0.050778		19.84	0.294377	0.236401	0.213335	0.145399	0.120916	0.089834	0.054608		19.84	0.137883	0.209208	0.168729	0.155648	0.045745	0.033504	0.05359
20.05	0.3074	0.261313	0.205789	0.174058	0.131017	0.089172	0.044605		20.05	0.292406	0.234492	0.21173	0.136952	0.115658	0.084828	0.044498		20.05	0.131427	0.21089	0.17106	0.147927	0.048298	0.03995	0.055274
20.24	0.306499	0.265384	0.211456	0.175761	0.132274	0.08881	0.041276		20.23	0.290001	0.23545	0.209808	0.138803	0.111906	0.088255	0.046692		20.23	0.131448	0.211767	0.167739	0.150568	0.046618	0.03986	0.055979
20.44	0.310035	0.263845	0.212172	0.177725	0.133758	0.092596	0.047597		20.44	0.298253	0.236976	0.207407	0.142978	0.117705	0.092432	0.049439		20.44	0.133903	0.211729	0.16709	0.153305	0.040994	0.037271	0.058609
20.64	0.30632	0.261387	0.211512	0.18047	0.13034	0.092264	0.046769		20.64	0.297869	0.231139	0.213633	0.145531	0.118478	0.09359	0.047986		20.64	0.130545	0.21132	0.166705	0.15021	0.040533	0.034658	0.057082
20.85	0.315126	0.269365	0.210748	0.178333	0.137554	0.092348	0.04893		20.84	0.298373	0.233462	0.209531	0.136554	0.120807	0.087565	0.046959		20.84	0.129779	0.214485	0.172876	0.153557	0.048113	0.038081	0.057431
21.05	0.317512	0.266447	0.218655	0.182582	0.136604	0.094017	0.050424		21.05	0.287327	0.232304	0.20662	0.139405	0.111659	0.083774	0.051427		21.05	0.134877	0.212455	0.16673	0.151445	0.049471	0.034956	0.052654
21.24	0.309655	0.270111	0.21527	0.186951	0.136299	0.09568	0.051377		21.23	0.295563	0.231187	0.207641	0.142385	0.114163	0.091539	0.047125		21.23	0.129932	0.212777	0.166064	0.148358	0.046945	0.035064	0.053377
21.44	0.316244	0.264525	0.213155	0.177142	0.132613	0.094518	0.045074		21.44	0.294271	0.231889	0.206754	0.139581	0.11876	0.091518	0.046971		21.44	0.131859	0.212474	0.170357	0.145329	0.04157	0.035715	0.058305
21.64	0.310199	0.264859	0.214125	0.179479	0.140384	0.090776	0.051581		21.64	0.28809	0.230024	0.207177	0.134245	0.112883	0.088185	0.051615		21.64	0.130388	0.204637	0.17439	0.150939	0.041306	0.037193	0.056878
21.85	0.309899	0.267785	0.212283	0.18352	0.132647	0.092484	0.04967		21.84	0.297636	0.236053	0.211708	0.139768	0.115471	0.095586	0.046945		21.84	0.127532	0.21266	0.16785	0.149809	0.043887	0.037556	0.054986
22.05	0.316295	0.272987	0.217579	0.184508	0.138965	0.099429	0.055288		22.05	0.298145	0.230215	0.210096	0.138801	0.11382	0.08396	0.04579		22.05	0.127331	0.211183	0.165996	0.14859	0.035793	0.029113	0.045795
22.24	0.309355	0.264218	0.211558	0.173512	0.135847	0.092299	0.047549		22.23	0.299012	0.235066	0.209992	0.141524	0.114826	0.089466	0.04655		22.23	0.132554	0.212767	0.17222	0.151168	0.042929	0.039528	0.051998
22.44	0.311606	0.267072	0.212229	0.174137	0.130686	0.09307	0.04782		22.44	0.300675	0.236035	0.211632	0.145096	0.119879	0.096916	0.052845		22.44	0.13009	0.207292	0.169449	0.154791	0.03838	0.039422	0.052919
22.64	0.312337	0.27207	0.213914	0.185767	0.136838	0.089701	0.054367		22.64	0.294554	0.240954	0.209989	0.141892	0.114543	0.089395	0.055414		22.64	0.133885	0.213567	0.170719	0.149607	0.045217	0.038649	0.059553
22.85	0.311667	0.270424	0.209521	0.181511	0.135668	0.096171	0.050048		22.84	0.298762	0.238794	0.20974	0.145366	0.116153	0.092772	0.055498		22.84	0.130868	0.209509	0.169509	0.14862	0.040183	0.040286	0.05353
23.05	0.308621	0.266513	0.215057	0.178071	0.133786	0.091098	0.044869		23.05	0.297651	0.235676	0.212527	0.140612	0.114878	0.089692	0.043915		23.05	0.130551	0.209837	0.166342	0.150938	0.040418	0.03496	0.055931
23.24	0.319814	0.268977	0.219579	0.182367	0.128076	0.091701	0.052126		23.23	0.29497	0.232507	0.211463	0.136156	0.117068	0.086024	0.048033		23.23	0.136785	0.213009	0.169669	0.156502	0.043761	0.044519	0.057146
23.44	0.31605	0.26698	0.21097	0.183278	0.135601	0.097155	0.051253		23.44	0.299315	0.234704	0.211682	0.138687	0.120433	0.090502	0.051116		23.44	0.132102	0.21124	0.167972	0.147588	0.046245	0.037575	0.056
23.64	0.319461	0.271688	0.217073	0.183936	0.141841	0.09981	0.054835		23.64	0.297878	0.234134	0.211976	0.140562	0.116327	0.088219	0.050257		23.64	0.128822	0.210146	0.169779	0.148678	0.036562	0.038551	0.055978
23.85	0.315369	0.262914	0.212623	0.176676	0.131542	0.092938	0.046213		23.84	0.297781	0.237561	0.211744	0.141891	0.11506	0.090802	0.04935		23.84	0.14102	0.21604	0.170254	0.156766	0.044545	0.043419	0.059293
24.05	0.31248	0.265311	0.206685	0.178065	0.135664	0.095882	0.054192		24.05	0.298029	0.240903	0.212021	0.138658	0.118174	0.097343	0.053204		24.05	0.13869	0.22204	0.170558	0.157158	0.045338	0.045596	0.064522
24.24	0.31622	0.271698	0.214327	0.181044	0.136389	0.095861	0.051467		24.23	0.294369	0.229605	0.208845	0.137611	0.11135	0.082059	0.046644		24.23	0.136348	0.214167	0.170381	0.151669	0.039492	0.04319	0.056315
24.44	0.318826	0.271789	0.219875	0.182162	0.141225	0.097033	0.052512		24.44	0.296151	0.237725	0.211629	0.140382	0.120618	0.093768	0.04755		24.44	0.139919	0.214856	0.172999	0.157103	0.045105	0.040331	0.056796
24.64	0.315496	0.270441	0.215136	0.185031	0.135485	0.093441	0.0537		24.64	0.295646	0.233997	0.204665	0.140166	0.111773	0.087261	0.050801		24.64	0.137569	0.216021	0.169695	0.157941	0.041148	0.039575	0.060362
24.85	0.322804	0.267025	0.217649	0.185577	0.139471	0.098303	0.055428		24.84	0.301663	0.242372	0.216058	0.148058	0.122914	0.093518	0.052063		24.84	0.136833	0.216484	0.175226	0.156722	0.039983	0.043507	0.054835
25.05	0.320868	0.273055	0.219363	0.186226	0.135294	0.099435	0.054167		25.05	0.298557	0.235572	0.214736	0.145305	0.120845	0.094986	0.056041		25.05	0.130734	0.214099	0.167813	0.146854	0.035393	0.03862	0.052923
25.24	0.321949	0.273429	0.220025	0.187753	0.138401	0.104925	0.060251		25.23	0.301002	0.232507	0.209991	0.146349	0.117261	0.08863	0.049046		25.23	0.133452	0.206833	0.174664	0.154279	0.038925	0.039142	0.057407
25.44	0.3209	0.272514	0.217562	0.184735	0.134067	0.093008	0.060471		25.44	0.298933	0.234641	0.206358	0.143245	0.114137	0.090052	0.056293		25.44	0.13522	0.215205	0.169355	0.156481	0.038093	0.037862	0.060793
25.64	0.324785	0.269724	0.211774	0.180752	0.137776	0.098337	0.049507		25.64	0.300922	0.234854	0.213193	0.14275	0.118072	0.090113	0.049255		25.64	0.136351	0.209546	0.161328	0.151477	0.036676	0.03115	0.056692
25.85	0.323281	0.272639	0.223206	0.187029	0.140715	0.102068	0.053209		25.84	0.300448	0.238569	0.209637	0.151262	0.117546	0.098398	0.0548		25.84	0.135054	0.209655	0.168634	0.153582	0.036928	0.038787	0.053418
26.05	0.319227	0.279317	0.22143	0.188836	0.142784	0.104904	0.059675		26.05	0.303919	0.236899	0.211206	0.142558	0.120112	0.092157	0.053211		26.05	0.135837	0.214668	0.168563	0.154461	0.035574	0.030712	0.051616
26.24	0.318346	0.272009	0.220773	0.187968	0.134696	0.096275	0.053963		26.23	0.305326	0.230598	0.210718	0.142401	0.117637	0.09459	0.043242		26.23	0.139197	0.21124	0.168743	0.154878	0.035529	0.03984	0.058565
26.44	0.318039	0.270637	0.21168	0.180551	0.137007	0.09928	0.048884		26.44	0.300122	0.233007	0.216673	0.142915	0.114583	0.089271	0.053467		26.44	0.13733	0.211025	0.165556	0.146795	0.036003	0.040409	0.055601
26.64	0.322343	0.269446	0.217916	0.180978	0.135423	0.101439	0.053327		26.64	0.302957	0.236023	0.212601	0.145375	0.116326	0.086394	0.05566		26.64	0.138917	0.217696	0.171099	0.154366	0.035405	0.041484	0.052992
26.85	0.318872	0.273207	0.223274	0.188024	0.138858	0.102582	0.053211		26.84	0.300525	0.241401	0.210391	0.145365	0.123055	0.098585	0.053221		26.84	0.132822	0.21702	0.172897	0.154306	0.035435	0.035794	0.059023
27.05	0.323308	0.275826	0.221665	0.185407	0.141276	0.09723	0.052237		27.05	0.302408	0.243469	0.216661	0.144085	0.121531	0.100983	0.057392		27.05	0.133671	0.216854	0.176929	0.157327	0.043695	0.044656	0.058801
27.24	0.326573	0.269047	0.216972	0.180094	0.137823	0.094361	0.053895		27.23	0.303611	0.237513	0.210684	0.145635	0.120357	0.095766	0.052778		27.23	0.139495	0.20944	0.167569	0.154908	0.036556	0.042001	0.060731
27.44	0.323211	0.280686	0.22045	0.18356	0.1471	0.10767	0.055944		27.44	0.302311	0.236615	0.218379	0.149428	0.118907	0.094902	0.055655		27.44	0.137927	0.215168	0.176163	0.157688	0.040172	0.045343	0.059957
27.64	0.324261	0.276142	0.222396	0.18604	0.142892	0.105043	0.058383		27.64	0.302807	0.238319	0.21384	0.145265	0.119046	0.098716	0.051463		27.64	0.137471	0.211929	0.167394	0.152209	0.034392	0.035837	0.059088
27.85	0.331421	0.274011	0.222414	0.18567	0.143164	0.101188	0.053003		27.84	0.308623	0.243063	0.216383	0.144334	0.120848	0.095586	0.050571		27.84	0.138027	0.212531	0.174921	0.15227	0.031576	0.034869	0.059036
28.05	0.325186	0.273045	0.222045	0.18762	0.137789	0.106035	0.056174		28.05	0.301507	0.23911	0.214472	0.146025	0.12084	0.096672	0.050777		28.05	0.130153	0.21303	0.164989	0.149293	0.032251	0.036033	0.056574
28.24	0.322361	0.273584	0.221804	0.181911	0.137481	0.10181	0.054765		28.23	0.301739	0.239831	0.211675	0.139805	0.116319	0.098004	0.050587		28.23	0.13713	0.216026	0.169906	0.154227	0.031287	0.043211	0.060644
28.44	0.324549	0.271445	0.222496	0.190183	0.138204	0.104399	0.059255		28.44	0.302249	0.233477	0.212925	0.143661	0.117965	0.085814	0.04712		28.44	0.140763	0.215957	0.169399	0.155382	0.035674	0.038707	0.05956
28.64	0.318061	0.270104	0.213235	0.184201	0.135037	0.094808	0.049513		28.64	0.298658	0.24127	0.209137	0.147533	0.119944	0.089543	0.049524		28.64	0.14465	0.222481	0.172664	0.152418	0.03411	0.035586	0.063685
28.85	0.327955	0.279901	0.22122	0.187134	0.139762	0.104358	0.055958		28.84	0.299664	0.241426	0.213873	0.140434	0.120237	0.096155	0.051633		28.84	0.139845	0.218113	0.174052	0.153286	0.031398	0.038391	0.060945
29.05	0.327959	0.274887	0.222973	0.189061	0.138835	0.099333	0.05335		29.05	0.304585	0.245273	0.215768	0.149786	0.121989	0.097267	0.058595		29.05	0.145467	0.221123	0.174332	0.154674	0.027689	0.039464	0.058824
29.24	0.321945	0.275927	0.218487	0.182827	0.137102	0.103078	0.054529		29.23	0.30653	0.248961	0.218967	0.152712	0.126083	0.093636	0.056067		29.23	0.138431	0.212972	0.170397	0.150844	0.036709	0.037557	0.058519
29.44	0.327938	0.274411	0.217543	0.189376	0.140487	0.10424	0.053565		29.44	0.30504	0.244969	0.220452	0.153652	0.120577	0.102035	0.062505		29.44	0.13947	0.216446	0.174991	0.152748	0.035483	0.038788	0.062389
29.64	0.326179	0.275803	0.220857	0.188205	0.140777	0.103327	0.054309		29.64	0.308062	0.242944	0.218788	0.148731	0.119885	0.101648	0.057757		29.64	0.143025	0.220162	0.17456	0.156345	0.03389	0.039751	0.064027
29.85	0.319581	0.272931	0.217735	0.18569	0.139363	0.099591	0.057523		29.84	0.299011	0.23904	0.212213	0.147567	0.120164	0.095032	0.06263		29.84	0.147161	0.219864	0.172179	0.160722	0.034719	0.047046	0.065153
30.05	0.329553	0.276362	0.220075	0.184958	0.144173	0.09856	0.052805		30.05	0.308691	0.243913	0.222446	0.149366	0.118521	0.09859	0.057912		30.05	0.134932	0.211531	0.161842	0.15077	0.027536	0.03412	0.055997
30.24	0.332592	0.272963	0.223659	0.188264	0.142347	0.101671	0.05442		30.23	0.303974	0.241466	0.213832	0.1461	0.118042	0.093877	0.050862		30.23	0.139196	0.216152	0.166251	0.152172	0.02849	0.037729	0.063949
30.44	0.322202	0.269976	0.217653	0.183704	0.132888	0.093922	0.051206		30.44	0.308045	0.242589	0.212134	0.148234	0.121634	0.097064	0.059048		30.44	0.14281	0.215074	0.1746	0.155648	0.032848	0.03712	0.063061
30.64	0.324924	0.280335	0.219522	0.187641	0.14049	0.107832	0.055703		30.64	0.298268	0.240792	0.210687	0.140658	0.116786	0.092599	0.054841		30.64	0.141579	0.217715	0.17198	0.160282	0.034198	0.045291	0.063771
30.85	0.325455	0.276096	0.223977	0.191215	0.142373	0.102082	0.052821		30.84	0.306428	0.243973	0.213822	0.146909	0.117731	0.092618	0.055355		30.84	0.153878	0.222052	0.177581	0.158105	0.033226	0.040399	0.061922
31.05	0.327525	0.272279	0.215655	0.180644	0.134769	0.099507	0.055334		31.05	0.307107	0.246148	0.211748	0.143454	0.11425	0.093065	0.057341		31.05	0.147657	0.218539	0.180118	0.160063	0.035553	0.048784	0.068036
31.24	0.325362	0.277059	0.223305	0.186017	0.13992	0.097818	0.054309		31.23	0.305164	0.242616	0.216066	0.143947	0.11839	0.092525	0.051296		31.23	0.148116	0.21764	0.175864	0.158133	0.032203	0.038823	0.061318
31.44	0.328338	0.27629	0.2195	0.185717	0.138165	0.10022	0.055225		31.44	0.30819	0.24529	0.219345	0.15427	0.121865	0.095296	0.060245		31.44	0.138377	0.218327	0.174461	0.149968	0.030781	0.040759	0.054712
31.64	0.333603	0.273664	0.223645	0.18586	0.145919	0.099484	0.056033		31.64	0.307114	0.241849	0.212406	0.14652	0.121559	0.094641	0.055081		31.64	0.140057	0.21128	0.165339	0.14658	0.020788	0.031846	0.060301
31.84	0.323793	0.276596	0.222375	0.187056	0.139765	0.103866	0.05726		31.84	0.307567	0.245068	0.210257	0.143174	0.118629	0.094548	0.057368		31.84	0.145884	0.219799	0.172711	0.156943	0.025385	0.040899	0.057522
32.05	0.330636	0.276539	0.220389	0.188117	0.141174	0.097349	0.054553		32.05	0.310067	0.252931	0.216815	0.150198	0.121765	0.09783	0.05712		32.05	0.141818	0.222082	0.174321	0.154841	0.032985	0.04275	0.066858
32.24	0.327994	0.273846	0.219094	0.188296	0.141697	0.102405	0.057287		32.23	0.312965	0.254773	0.219358	0.153196	0.123831	0.096042	0.062328		32.23	0.147563	0.217573	0.17604	0.157267	0.030972	0.043019	0.067775
32.44	0.323684	0.275174	0.219702	0.186417	0.140669	0.101615	0.059359		32.44	0.305346	0.245124	0.218035	0.15023	0.120787	0.096626	0.051921		32.44	0.145143	0.216618	0.164783	0.150577	0.031414	0.038998	0.062166
32.64	0.32992	0.275184	0.222479	0.185146	0.140295	0.099374	0.053775		32.64	0.3066	0.245465	0.213946	0.150225	0.120104	0.099675	0.056403		32.64	0.147153	0.219121	0.171155	0.156781	0.036623	0.040986	0.064552
32.84	0.328373	0.283015	0.222291	0.187945	0.142574	0.100872	0.055355		32.84	0.306872	0.245038	0.21897	0.153325	0.119396	0.099086	0.054603		32.84	0.146174	0.217723	0.174276	0.15913	0.029646	0.043722	0.066586
33.05	0.332339	0.280306	0.222197	0.18548	0.143901	0.097325	0.057639		33.05	0.309197	0.247569	0.219576	0.154109	0.124089	0.100557	0.057403		33.05	0.142537	0.215974	0.171532	0.153789	0.027178	0.043891	0.062188
33.24	0.326946	0.281272	0.216253	0.1871	0.140587	0.104474	0.053731		33.23	0.309856	0.246185	0.217634	0.150881	0.122304	0.104886	0.058037		33.23	0.149507	0.223333	0.176433	0.159221	0.033627	0.044876	0.060615
33.44	0.331682	0.282649	0.226089	0.193469	0.14032	0.100715	0.054817		33.44	0.311301	0.245457	0.216895	0.148687	0.121214	0.100762	0.056839		33.44	0.14372	0.220129	0.175519	0.15567	0.026741	0.04451	0.064716
33.64	0.329712	0.27706	0.217873	0.187367	0.140159	0.098552	0.057816		33.64	0.309593	0.248839	0.21679	0.148893	0.122348	0.099778	0.055363		33.64	0.146707	0.220943	0.175085	0.157278	0.024606	0.042697	0.059493
33.84	0.335483	0.285922	0.226638	0.189911	0.147775	0.10899	0.061675		33.84	0.311116	0.246268	0.214888	0.152773	0.121561	0.101932	0.056036		33.84	0.153135	0.222715	0.173372	0.159141	0.033392	0.04286	0.06672
34.05	0.334672	0.282526	0.227495	0.187358	0.14068	0.105215	0.056528		34.05	0.311002	0.244167	0.214468	0.147247	0.117463	0.094403	0.056536		34.05	0.141687	0.21826	0.170726	0.155499	0.023461	0.036626	0.058001
34.24	0.333891	0.278245	0.219152	0.188363	0.141639	0.103032	0.059546		34.23	0.306417	0.244156	0.211812	0.145205	0.118555	0.095586	0.053817		34.23	0.147138	0.216915	0.174593	0.154451	0.025069	0.042195	0.060635
34.44	0.338725	0.285625	0.225316	0.190622	0.146492	0.106217	0.058154		34.44	0.312765	0.238068	0.210212	0.152198	0.120591	0.09355	0.052232		34.44	0.144392	0.220821	0.171268	0.159072	0.027671	0.038468	0.062393
34.64	0.333076	0.278772	0.221638	0.188767	0.144161	0.105747	0.05613		34.64	0.309778	0.247696	0.218315	0.150541	0.121	0.099232	0.057267		34.64	0.147997	0.21901	0.179269	0.158427	0.03099	0.042221	0.060591
34.84	0.338777	0.285882	0.226725	0.194389	0.148008	0.110666	0.057922		34.84	0.307388	0.248101	0.216949	0.148872	0.120294	0.094842	0.056529		34.84	0.151495	0.219066	0.171859	0.156663	0.028872	0.038781	0.063323
35.05	0.334919	0.283693	0.230714	0.1911	0.149413	0.103911	0.061954		35.05	0.316318	0.243512	0.218427	0.147195	0.117676	0.100559	0.060921		35.05	0.146158	0.218575	0.170384	0.156558	0.026033	0.03849	0.059108
35.24	0.339051	0.283369	0.230112	0.199079	0.146906	0.108592	0.06064		35.23	0.308863	0.248469	0.220651	0.156022	0.124062	0.099148	0.05665		35.23	0.143545	0.212799	0.169245	0.152781	0.022006	0.037864	0.06158
35.44	0.340873	0.28463	0.22598	0.188833	0.146039	0.107134	0.060537		35.44	0.309114	0.248506	0.217736	0.152689	0.122702	0.098061	0.059179		35.44	0.152579	0.223466	0.175274	0.162482	0.024975	0.045945	0.066596
35.64	0.333584	0.283143	0.222683	0.194465	0.140293	0.104501	0.058268		35.64	0.315069	0.253301	0.215876	0.151102	0.119205	0.0968	0.060532		35.64	0.150149	0.225038	0.172141	0.158328	0.027373	0.041393	0.070283
35.84	0.332451	0.278069	0.227245	0.18895	0.146687	0.105765	0.060047		35.84	0.311005	0.248359	0.217172	0.151205	0.12049	0.100765	0.062674		35.84	0.146451	0.220845	0.173783	0.154356	0.024186	0.042588	0.063714
36.05	0.34192	0.283875	0.229797	0.191619	0.142256	0.10785	0.061881		36.05	0.311288	0.251548	0.219898	0.159684	0.125685	0.107238	0.067988		36.05	0.14857	0.219687	0.170772	0.157464	0.023125	0.04124	0.061527
36.24	0.334656	0.277069	0.224595	0.186267	0.141751	0.097997	0.058089		36.23	0.311949	0.247454	0.21389	0.145693	0.121024	0.093578	0.059606		36.23	0.144156	0.212946	0.168677	0.15357	0.023298	0.035779	0.062828
36.44	0.339532	0.283243	0.230003	0.192733	0.15427	0.110125	0.059025		36.44	0.312967	0.247308	0.22176	0.153323	0.120523	0.102382	0.056231		36.44	0.148339	0.219311	0.173502	0.156021	0.024109	0.045182	0.061853
36.64	0.336738	0.275675	0.224774	0.187359	0.144153	0.101614	0.056588		36.64	0.312063	0.244375	0.217954	0.14938	0.120374	0.098479	0.05675		36.64	0.150226	0.219615	0.174182	0.157536	0.019686	0.040872	0.062726
36.85	0.342342	0.285506	0.228007	0.187567	0.145132	0.104589	0.059959		36.84	0.314785	0.249218	0.211753	0.147544	0.115626	0.10483	0.057835		36.84	0.150291	0.22195	0.179333	0.156836	0.027343	0.041437	0.06179
37.05	0.342354	0.284152	0.225572	0.195136	0.152013	0.11025	0.061673		37.05	0.314845	0.247832	0.218449	0.151441	0.122047	0.098869	0.058283		37.05	0.146836	0.218712	0.173542	0.161861	0.023751	0.046027	0.06895
37.24	0.334383	0.28473	0.226762	0.193709	0.144741	0.1089	0.060011		37.23	0.311019	0.247321	0.218071	0.148748	0.117363	0.0961	0.059505		37.23	0.145984	0.222072	0.174548	0.159992	0.022635	0.03966	0.063727
37.44	0.344199	0.286259	0.229312	0.192873	0.148224	0.109174	0.066459		37.44	0.316442	0.253706	0.220174	0.153022	0.1236	0.098405	0.061765		37.44	0.150365	0.220861	0.173978	0.156945	0.02742	0.041079	0.062691
37.64	0.33743	0.285112	0.228076	0.195339	0.149725	0.10555	0.061554		37.64	0.314658	0.252261	0.213026	0.147927	0.123084	0.098678	0.057721		37.64	0.15059	0.217136	0.172911	0.158607	0.0199	0.041736	0.064798
37.84	0.333267	0.283614	0.227901	0.187366	0.144025	0.108527	0.059384		37.84	0.311452	0.244193	0.217147	0.146986	0.119948	0.095893	0.062749		37.84	0.153683	0.224019	0.175886	0.157656	0.025461	0.048157	0.068342
38.05	0.337499	0.284047	0.228797	0.185845	0.148821	0.103262	0.058556		38.05	0.312093	0.24686	0.217939	0.149466	0.120473	0.096731	0.057032		38.05	0.145531	0.218371	0.165835	0.157201	0.020215	0.040848	0.060686
38.24	0.338355	0.281397	0.221575	0.186476	0.140693	0.097733	0.054242		38.23	0.311562	0.247883	0.217139	0.148177	0.123999	0.099965	0.057424		38.23	0.147063	0.217699	0.177365	0.159334	0.027275	0.039191	0.063327
38.44	0.342776	0.289603	0.230852	0.195281	0.146264	0.10756	0.063363		38.44	0.313368	0.246482	0.220596	0.153491	0.115983	0.099171	0.057801		38.44	0.14641	0.224936	0.170629	0.158268	0.023558	0.042291	0.070414
38.64	0.333562	0.283159	0.227524	0.197212	0.146386	0.111008	0.060444		38.64	0.316504	0.249535	0.217119	0.160408	0.121707	0.099769	0.060336		38.64	0.150889	0.219174	0.174258	0.158341	0.027508	0.043463	0.06607
38.84	0.33803	0.278133	0.221853	0.191973	0.142774	0.102593	0.051102		38.84	0.317788	0.251969	0.2205	0.15226	0.122517	0.103709	0.059274		38.84	0.151176	0.221009	0.172024	0.158279	0.020813	0.043917	0.061606
39.05	0.335682	0.288304	0.228165	0.192789	0.145321	0.103072	0.061374		39.05	0.312181	0.249665	0.214215	0.150369	0.11487	0.099046	0.055676		39.05	0.148098	0.217183	0.171333	0.157355	0.019525	0.039043	0.062602
39.24	0.336269	0.28323	0.228762	0.193126	0.144389	0.106035	0.056052		39.23	0.311008	0.248665	0.217293	0.154318	0.123909	0.103858	0.056911		39.23	0.15225	0.223846	0.178054	0.163725	0.021702	0.044341	0.065458
39.44	0.342025	0.283202	0.226626	0.194396	0.149599	0.110397	0.065816		39.44	0.316076	0.250602	0.215457	0.15509	0.11831	0.1036	0.055058		39.44	0.147893	0.215457	0.166246	0.152748	0.015118	0.036957	0.057157
39.64	0.345757	0.285896	0.228874	0.194772	0.144634	0.104955	0.05585		39.64	0.315395	0.248634	0.222841	0.152809	0.121253	0.10149	0.064405		39.64	0.146359	0.221242	0.170578	0.159916	0.023306	0.045116	0.060948
39.84	0.343823	0.289007	0.228276	0.196168	0.147856	0.107582	0.060286		39.84	0.312228	0.245393	0.217662	0.149537	0.114479	0.097642	0.054938		39.84	0.157947	0.229972	0.174495	0.166094	0.027773	0.047851	0.069422
40.05	0.342	0.282486	0.224871	0.193764	0.14555	0.110061	0.059726		40.05	0.317236	0.252385	0.222432	0.151372	0.118242	0.101706	0.067773		40.05	0.153207	0.220956	0.17152	0.164807	0.020068	0.041715	0.06533
40.24	0.342367	0.280524	0.225599	0.19479	0.144543	0.109919	0.058709		40.23	0.314122	0.24872	0.218773	0.152663	0.11552	0.097588	0.062582		40.23	0.15526	0.226135	0.176523	0.160767	0.019368	0.044521	0.066747
40.44	0.342802	0.28673	0.224004	0.197711	0.147396	0.10873	0.057305		40.44	0.317619	0.247644	0.221764	0.156593	0.120898	0.102262	0.060831		40.44	0.147437	0.218907	0.168057	0.156457	0.018128	0.040822	0.058581
40.64	0.346091	0.28789	0.226938	0.197074	0.142928	0.107868	0.065222		40.64	0.320001	0.252855	0.220407	0.157781	0.121129	0.100381	0.063222		40.64	0.147665	0.219451	0.172736	0.155078	0.016927	0.040139	0.064559
40.84	0.342674	0.282843	0.22824	0.192321	0.149859	0.106159	0.062121		40.84	0.318201	0.250794	0.223804	0.157653	0.121819	0.105964	0.062195		40.84	0.1464	0.218879	0.167228	0.147713	0.016386	0.035478	0.056811
41.05	0.342738	0.290173	0.23114	0.192521	0.146864	0.104527	0.061432		41.05	0.318019	0.253797	0.226361	0.15859	0.122542	0.106999	0.063858		41.05	0.149939	0.221808	0.174978	0.161959	0.014373	0.042407	0.060586
41.24	0.335855	0.281115	0.227731	0.190255	0.146011	0.103295	0.062939		41.23	0.316767	0.249941	0.217681	0.159098	0.125863	0.106716	0.062043		41.23	0.159915	0.225235	0.177245	0.158134	0.018401	0.044342	0.070971
41.44	0.34068	0.28559	0.22507	0.19123	0.143596	0.104633	0.058342		41.44	0.311163	0.248712	0.21892	0.157282	0.117118	0.100051	0.063355		41.44	0.156354	0.221943	0.169149	0.155496	0.019321	0.040152	0.066829
41.64	0.335535	0.284175	0.222149	0.19212	0.144824	0.1032	0.056553		41.64	0.316981	0.252893	0.218449	0.161383	0.122844	0.105874	0.064056		41.64	0.156758	0.227946	0.170172	0.160426	0.01898	0.042682	0.063608
41.84	0.343212	0.282039	0.229648	0.192126	0.145714	0.10303	0.055046		41.84	0.3122	0.252308	0.21769	0.1492	0.123403	0.100509	0.061611		41.84	0.150579	0.220657	0.171701	0.157954	0.016946	0.040727	0.063822
42.05	0.34185	0.282119	0.234172	0.193554	0.144876	0.110535	0.059704		42.05	0.314921	0.245336	0.217916	0.150501	0.121783	0.101153	0.062231		42.05	0.150848	0.221811	0.168669	0.15516	0.012351	0.042742	0.066844
42.24	0.33949	0.283704	0.231657	0.191506	0.148594	0.1037	0.058996		42.23	0.315896	0.251541	0.219899	0.153684	0.123212	0.103093	0.059215		42.23	0.154244	0.223891	0.170535	0.158314	0.020118	0.04545	0.066194
42.44	0.340047	0.280245	0.225495	0.187414	0.143478	0.09812	0.054028		42.44	0.31827	0.251666	0.218881	0.153896	0.120094	0.106456	0.064068		42.44	0.152414	0.221533	0.172649	0.158382	0.01456	0.039944	0.06194
42.64	0.350559	0.286255	0.224194	0.197242	0.145323	0.107888	0.062136		42.64	0.317898	0.250469	0.220619	0.152175	0.123512	0.102296	0.05893		42.64	0.152316	0.224256	0.175551	0.154802	0.016474	0.03932	0.065481
42.84	0.351488	0.288129	0.234911	0.194279	0.151885	0.105964	0.066227		42.84	0.322524	0.255061	0.224734	0.15834	0.124412	0.105971	0.061511		42.84	0.153649	0.221578	0.170369	0.156432	0.014384	0.043337	0.065796
43.05	0.342993	0.289794	0.227961	0.195445	0.151516	0.107382	0.065868		43.05	0.318295	0.251021	0.215978	0.152933	0.121637	0.103473	0.062119		43.05	0.153893	0.218341	0.171847	0.157103	0.015339	0.043884	0.062069
43.24	0.339405	0.28783	0.227153	0.191304	0.149384	0.105539	0.061382		43.23	0.318728	0.25238	0.220444	0.154815	0.120336	0.099723	0.054622		43.23	0.154198	0.224128	0.170197	0.160476	0.011685	0.04044	0.065932
43.44	0.348877	0.293492	0.233109	0.201235	0.15479	0.11243	0.065752		43.44	0.320983	0.2494	0.21858	0.154131	0.118449	0.099627	0.061657		43.44	0.153305	0.227038	0.173666	0.156651	0.016255	0.042637	0.06508
43.64	0.343679	0.2866	0.226314	0.188846	0.147998	0.105772	0.058039		43.64	0.312693	0.250587	0.217359	0.147915	0.117964	0.100337	0.060167		43.64	0.157099	0.225032	0.17117	0.163163	0.015423	0.038428	0.067751
43.84	0.345338	0.28943	0.229089	0.196436	0.143982	0.106149	0.06222		43.84	0.314104	0.244918	0.214115	0.149879	0.114589	0.102003	0.060188		43.84	0.156186	0.220204	0.169807	0.164493	0.011656	0.046061	0.065496
44.05	0.342385	0.28506	0.227532	0.186506	0.139366	0.100647	0.055077		44.05	0.315123	0.248259	0.21728	0.156197	0.121825	0.100849	0.056015		44.05	0.147623	0.219506	0.167815	0.153564	0.009983	0.036989	0.057497
44.24	0.342087	0.280746	0.228221	0.186915	0.144047	0.104951	0.055249		44.23	0.31761	0.256436	0.223035	0.157172	0.119714	0.105945	0.059154		44.23	0.149898	0.223596	0.169355	0.163155	0.008017	0.042526	0.062757
44.44	0.340349	0.282185	0.229119	0.193891	0.148028	0.103744	0.05444		44.44	0.321101	0.255962	0.218053	0.156461	0.123623	0.107135	0.064577		44.44	0.15045	0.219929	0.175284	0.16021	0.010381	0.046123	0.06183
44.64	0.348854	0.284511	0.227614	0.196743	0.150733	0.107399	0.060409		44.64	0.318849	0.250411	0.218111	0.155749	0.120366	0.101976	0.060656		44.64	0.152349	0.217512	0.168452	0.1504	0.009952	0.037238	0.062979
44.84	0.347409	0.288605	0.231442	0.196768	0.148834	0.105441	0.061949		44.84	0.315427	0.249643	0.215688	0.151537	0.117346	0.102576	0.056839		44.84	0.15358	0.219959	0.169216	0.16073	0.014248	0.04025	0.067768
45.05	0.347664	0.289319	0.226552	0.19351	0.145162	0.102195	0.063653		45.05	0.323652	0.25529	0.219458	0.154551	0.118642	0.106094	0.057546		45.05	0.153894	0.224336	0.173284	0.157877	0.009744	0.041316	0.063487
45.24	0.345952	0.28855	0.229879	0.194729	0.148595	0.10827	0.063065		45.23	0.320178	0.253498	0.224055	0.160268	0.11928	0.102965	0.065684		45.23	0.160907	0.221618	0.170921	0.160938	0.005937	0.042542	0.06537
45.44	0.348984	0.288996	0.234887	0.200026	0.147819	0.108855	0.063287		45.44	0.314142	0.248302	0.214201	0.146123	0.118245	0.094112	0.060143		45.44	0.15511	0.223049	0.172554	0.159329	0.011975	0.038627	0.062709
45.64	0.348061	0.288967	0.230744	0.191288	0.147382	0.103752	0.062509		45.64	0.324147	0.259147	0.220249	0.153912	0.119636	0.10097	0.06444		45.64	0.157915	0.227099	0.174248	0.165009	0.014605	0.038619	0.06575
45.84	0.340315	0.285069	0.22551	0.189631	0.144031	0.103318	0.05846		45.84	0.319428	0.260333	0.226289	0.158781	0.123365	0.105288	0.064344		45.84	0.155203	0.222229	0.173789	0.156297	0.008889	0.038825	0.060865
46.05	0.346424	0.286049	0.227559	0.193495	0.146895	0.104386	0.066852		46.05	0.322054	0.250711	0.218434	0.154102	0.116497	0.097739	0.064132		46.05	0.1551	0.220113	0.16949	0.155776	0.007297	0.034863	0.067152
46.24	0.344384	0.285276	0.225879	0.190829	0.147758	0.100316	0.062959		46.23	0.315651	0.249939	0.215473	0.148419	0.117415	0.103536	0.055203		46.23	0.156189	0.222591	0.1709	0.157284	0.007772	0.037391	0.067473
46.44	0.352973	0.289237	0.235887	0.200763	0.156176	0.111175	0.066029		46.44	0.325122	0.255756	0.228821	0.156091	0.124543	0.104804	0.06925		46.44	0.157333	0.226419	0.170181	0.159777	0.01177	0.042602	0.068985
46.64	0.345061	0.284023	0.226904	0.194954	0.144574	0.10784	0.062035		46.64	0.323613	0.257184	0.22459	0.158061	0.12438	0.102595	0.066006		46.64	0.158277	0.229699	0.172283	0.158243	0.013594	0.040932	0.066593
46.84	0.34885	0.287979	0.229553	0.195333	0.14982	0.106285	0.067174		46.84	0.316661	0.24948	0.210113	0.150961	0.113376	0.098299	0.056582		46.84	0.157415	0.225058	0.172562	0.162348	0.007923	0.042291	0.065382
47.05	0.352653	0.292118	0.23098	0.198289	0.150675	0.10848	0.062155		47.05	0.329799	0.260269	0.226813	0.162205	0.128647	0.109938	0.06355		47.05	0.158771	0.220954	0.165018	0.154172	0.005268	0.034095	0.060624
47.24	0.351354	0.291255	0.234145	0.200316	0.146388	0.109508	0.062037		47.23	0.327761	0.261087	0.220142	0.156835	0.126162	0.112123	0.0631		47.23	0.152004	0.225246	0.164029	0.157995	0.009395	0.044658	0.061581
47.44	0.352203	0.293597	0.23566	0.201974	0.15554	0.110067	0.064169		47.44	0.316336	0.255053	0.219739	0.157924	0.123198	0.095853	0.065232		47.44	0.156148	0.218964	0.171246	0.155621	0.004625	0.040924	0.067543
47.64	0.346839	0.289811	0.236682	0.193519	0.152856	0.110283	0.061565		47.64	0.324569	0.254838	0.2181	0.15933	0.123257	0.099403	0.064059		47.64	0.163218	0.228806	0.173265	0.156572	0.010805	0.044364	0.071984
47.84	0.347438	0.289427	0.233231	0.197172	0.14864	0.10771	0.063991		47.84	0.32838	0.258605	0.226246	0.153789	0.121954	0.106874	0.062089		47.84	0.148854	0.219521	0.167872	0.147896	0.010419	0.040298	0.061838
48.05	0.354625	0.287369	0.231404	0.195286	0.148413	0.1071	0.061654		48.05	0.326155	0.260431	0.221233	0.16157	0.125574	0.11229	0.06579		48.05	0.162695	0.226374	0.171477	0.165882	0.011193	0.047679	0.071715
48.24	0.343907	0.283798	0.228147	0.191364	0.148543	0.108091	0.060094		48.23	0.320362	0.258587	0.217667	0.154659	0.116616	0.101419	0.062807		48.23	0.155993	0.222551	0.167456	0.155526	0.007652	0.040607	0.066462
48.44	0.35056	0.29438	0.230335	0.199544	0.147199	0.108498	0.065735		48.44	0.321373	0.255496	0.219821	0.153476	0.117552	0.104736	0.063472		48.44	0.154808	0.219266	0.164347	0.15122	0.004686	0.038821	0.063898
48.64	0.33796	0.288184	0.229751	0.192806	0.145781	0.105439	0.058243		48.64	0.323741	0.259833	0.222441	0.157921	0.121222	0.107428	0.068516		48.64	0.155178	0.220752	0.171605	0.156034	0.002971	0.04242	0.06181
48.84	0.352874	0.289568	0.232405	0.193259	0.151005	0.111086	0.058049		48.84	0.320731	0.255234	0.224556	0.155013	0.118813	0.1065	0.067402		48.84	0.159721	0.227661	0.170615	0.159683	0.006446	0.046565	0.066987
49.05	0.344716	0.287164	0.228706	0.198126	0.152026	0.109575	0.063251		49.05	0.324292	0.254495	0.222138	0.156871	0.122446	0.103503	0.062333		49.05	0.161573	0.224824	0.17045	0.153953	0.008453	0.040558	0.068305
49.24	0.345155	0.290207	0.230765	0.195537	0.143302	0.107745	0.06062		49.23	0.324492	0.255928	0.227171	0.156827	0.122516	0.10609	0.062053		49.23	0.163197	0.224835	0.174931	0.160343	0.010562	0.045385	0.06956
49.44	0.345526	0.294018	0.229781	0.191621	0.14432	0.105748	0.057		49.44	0.316237	0.254503	0.219085	0.154791	0.120474	0.099308	0.057762		49.44	0.16196	0.223432	0.168973	0.159374	0.007997	0.044736	0.06879
49.64	0.34704	0.285757	0.230908	0.19182	0.145717	0.103054	0.060682		49.64	0.324041	0.253683	0.219869	0.160119	0.119572	0.102847	0.057645		49.64	0.159705	0.221227	0.168775	0.159584	0.010124	0.044319	0.065902
49.84	0.353632	0.290663	0.229858	0.191328	0.154842	0.107411	0.059384		49.84	0.325522	0.257985	0.221394	0.160033	0.121834	0.101975	0.062469		49.84	0.160693	0.227622	0.17004	0.157518	0.006291	0.043724	0.066137
50.05	0.352815	0.287849	0.228487	0.195901	0.149007	0.109322	0.06119		50.05	0.32606	0.258284	0.226088	0.156515	0.121975	0.105953	0.069702		50.05	0.16113	0.224719	0.168271	0.159221	0.007852	0.043328	0.062965
50.24	0.352206	0.294759	0.231167	0.198687	0.150882	0.111277	0.064771		50.23	0.319292	0.260523	0.228551	0.151898	0.120967	0.10502	0.068063		50.23	0.159511	0.226213	0.174095	0.158032	0.005927	0.043891	0.06641
50.44	0.347594	0.288025	0.228911	0.19197	0.143734	0.106138	0.061425		50.44	0.327946	0.255252	0.225344	0.155856	0.123237	0.109214	0.070973		50.44	0.161005	0.222665	0.169597	0.156656	0.00491	0.042212	0.065368
50.64	0.347655	0.292536	0.230626	0.193497	0.144579	0.110097	0.062001		50.64	0.326065	0.264066	0.229561	0.159867	0.128947	0.104565	0.066517		50.64	0.163803	0.220719	0.171887	0.160132	0.009485	0.049865	0.065738
50.84	0.352971	0.293216	0.232801	0.191967	0.149197	0.115177	0.063989		50.84	0.324636	0.263187	0.223696	0.161213	0.125382	0.108274	0.069477		50.84	0.155604	0.218395	0.169465	0.151068	-0.0009	0.040447	0.065169
51.05	0.352513	0.288347	0.223417	0.192484	0.146159	0.104382	0.05991		51.05	0.324897	0.247349	0.221331	0.154991	0.124058	0.104276	0.06611		51.05	0.157351	0.222783	0.171269	0.157267	0.008089	0.034728	0.063185
51.24	0.349603	0.294529	0.23704	0.196331	0.152605	0.110827	0.065899		51.23	0.323293	0.254621	0.216824	0.151633	0.118465	0.102722	0.064425		51.23	0.158726	0.226988	0.173027	0.158078	0.004544	0.042987	0.061664
51.44	0.345446	0.289157	0.226597	0.193677	0.145079	0.09788	0.056917		51.44	0.324213	0.25495	0.218844	0.152776	0.117039	0.103084	0.063215		51.44	0.155949	0.223898	0.167038	0.158963	0.004477	0.041882	0.069621
51.64	0.351723	0.296509	0.232507	0.199316	0.1542	0.110786	0.06447		51.64	0.325942	0.255958	0.222688	0.159944	0.12085	0.105854	0.063502		51.64	0.164856	0.225666	0.179481	0.169782	0.008392	0.047124	0.066791
51.84	0.350555	0.290809	0.226681	0.196031	0.153641	0.1066	0.06272		51.84	0.326047	0.257525	0.221497	0.158968	0.122084	0.100837	0.069322		51.84	0.161226	0.223688	0.172033	0.162923	0.002897	0.045561	0.066352
52.05	0.35261	0.295015	0.232284	0.195747	0.150221	0.106412	0.066736		52.05	0.323975	0.257809	0.226008	0.157877	0.115458	0.101935	0.061895		52.05	0.161099	0.232099	0.171365	0.164646	0.004124	0.047061	0.074165
52.24	0.354881	0.29299	0.232493	0.197159	0.151618	0.110323	0.06778		52.23	0.327002	0.253252	0.222255	0.15237	0.116107	0.10234	0.061078		52.23	0.150309	0.219559	0.168362	0.155912	-0.00369	0.036902	0.057714
52.44	0.355059	0.287586	0.234787	0.198945	0.14911	0.111577	0.064967		52.44	0.331846	0.26043	0.223735	0.155717	0.124791	0.105466	0.067052		52.44	0.157951	0.223861	0.171978	0.160403	0.002149	0.040015	0.064709
52.64	0.352691	0.290606	0.233841	0.19706	0.144783	0.111832	0.063161		52.64	0.321476	0.256963	0.224061	0.151118	0.122353	0.099935	0.062865		52.64	0.163054	0.227943	0.173847	0.164389	0.002334	0.043063	0.069961
52.84	0.351238	0.292644	0.240849	0.200534	0.154598	0.110546	0.06553		52.84	0.324471	0.262338	0.222689	0.156747	0.118841	0.103231	0.05852		52.84	0.165418	0.230714	0.168441	0.161857	0.007704	0.041738	0.070533
53.05	0.346591	0.285324	0.227611	0.193086	0.145831	0.103641	0.057031		53.05	0.330195	0.257324	0.22688	0.163633	0.119581	0.104928	0.072226		53.05	0.162187	0.222204	0.171454	0.159319	-0.00091	0.043271	0.06484
53.24	0.350456	0.289038	0.234424	0.197243	0.147138	0.106363	0.060059		53.23	0.333319	0.263962	0.226435	0.162034	0.121951	0.102727	0.066323		53.23	0.158701	0.22071	0.167083	0.159613	-0.00219	0.04355	0.066833
53.44	0.349994	0.294015	0.233686	0.193675	0.145535	0.106234	0.057916		53.44	0.320975	0.253408	0.217002	0.158875	0.118993	0.103557	0.057483		53.44	0.161171	0.220197	0.16895	0.156738	0.000902	0.042112	0.063616
53.64	0.352681	0.296225	0.232213	0.201048	0.146205	0.109358	0.059785		53.64	0.316879	0.255219	0.215133	0.151313	0.11332	0.103489	0.057861		53.64	0.157597	0.23014	0.165906	0.160814	0.004286	0.037579	0.06348
53.84	0.351542	0.292972	0.226797	0.194888	0.145965	0.107513	0.061387		53.84	0.328755	0.260353	0.221561	0.161375	0.128402	0.113646	0.066144		53.84	0.158017	0.220419	0.164195	0.153502	-0.00083	0.041969	0.05896
54.05	0.355162	0.294418	0.234841	0.194071	0.146251	0.10529	0.060568		54.05	0.330866	0.254996	0.225772	0.153359	0.118139	0.105701	0.064335		54.05	0.164812	0.226756	0.167078	0.16198	0.001115	0.044406	0.061228
54.24	0.349221	0.291647	0.234078	0.194665	0.143915	0.109657	0.059804		54.23	0.325858	0.255947	0.216241	0.157823	0.116076	0.105397	0.061075		54.23	0.166839	0.227321	0.175833	0.160845	-0.00089	0.042692	0.065469
54.44	0.354425	0.293608	0.231951	0.198225	0.149338	0.113232	0.062292		54.44	0.329933	0.26152	0.222338	0.1588	0.116847	0.10438	0.064249		54.44	0.159611	0.228019	0.174511	0.16339	0.000859	0.045904	0.066486
54.64	0.353097	0.290867	0.231081	0.193399	0.154272	0.11003	0.057519		54.64	0.323529	0.253994	0.221468	0.155825	0.121878	0.100507	0.062383		54.64	0.165206	0.220978	0.171207	0.163529	-0.00346	0.044569	0.064305
54.84	0.357745	0.293714	0.230879	0.193451	0.147549	0.108112	0.06252		54.84	0.326155	0.255902	0.220717	0.159584	0.117565	0.104994	0.066172		54.84	0.15972	0.221962	0.173172	0.164715	0.003038	0.04018	0.069293
55.05	0.353714	0.290319	0.227049	0.194001	0.151883	0.107286	0.058262		55.05	0.325789	0.263611	0.227159	0.160129	0.123317	0.10711	0.070749		55.05	0.172894	0.226965	0.180491	0.165444	0.001344	0.051799	0.071432
55.24	0.355195	0.289135	0.234205	0.199602	0.152207	0.107584	0.06158		55.23	0.322037	0.260497	0.218713	0.160111	0.120858	0.105294	0.062209		55.23	0.165764	0.227697	0.172919	0.161349	-0.00129	0.046822	0.069132
55.44	0.357775	0.298138	0.238375	0.199613	0.153186	0.11616	0.065023		55.44	0.323334	0.251875	0.222035	0.15417	0.119415	0.10463	0.063921		55.44	0.158655	0.223399	0.167652	0.156477	-0.00435	0.038113	0.064344
55.64	0.359907	0.293361	0.228264	0.199839	0.146998	0.104506	0.056883		55.64	0.327679	0.258038	0.222076	0.151431	0.122597	0.103109	0.0619		55.64	0.170678	0.234124	0.175832	0.162624	0.002416	0.053272	0.069785
55.84	0.357908	0.299404	0.237354	0.201881	0.157655	0.108647	0.06701		55.84	0.328513	0.259907	0.224866	0.162581	0.125931	0.104836	0.061747		55.84	0.166019	0.223099	0.176124	0.161582	-0.00831	0.042193	0.067582
56.05	0.361287	0.29767	0.233446	0.197846	0.150578	0.108496	0.063194		56.05	0.323729	0.254013	0.22493	0.161289	0.118495	0.104461	0.061928		56.05	0.162756	0.224464	0.168314	0.157596	-0.01149	0.04458	0.064867
56.24	0.356967	0.294993	0.237824	0.199716	0.149662	0.108065	0.068954		56.23	0.332142	0.262358	0.221283	0.162427	0.120781	0.106508	0.066533		56.23	0.16964	0.224955	0.171142	0.157477	-0.01117	0.049447	0.068431
56.44	0.355183	0.302005	0.235649	0.197669	0.152545	0.11054	0.06664		56.44	0.32667	0.257954	0.224168	0.155423	0.118108	0.102806	0.06739		56.44	0.164537	0.22905	0.174924	0.161107	-0.01094	0.043181	0.068045
56.64	0.34917	0.290935	0.232414	0.189943	0.146048	0.103466	0.052977		56.64	0.324079	0.257842	0.226529	0.153352	0.117742	0.105099	0.062913		56.64	0.161415	0.226709	0.168529	0.156231	-0.01081	0.03806	0.065715
56.84	0.352493	0.29894	0.236301	0.196754	0.14853	0.102034	0.062726		56.84	0.332901	0.263629	0.228658	0.159567	0.123584	0.107132	0.070273		56.84	0.168156	0.232348	0.174692	0.165057	-0.00728	0.041244	0.067142
57.05	0.359974	0.292552	0.236376	0.197506	0.14624	0.106148	0.06273		57.05	0.33017	0.26238	0.225173	0.163326	0.122028	0.109704	0.06605		57.05	0.164357	0.225704	0.169547	0.158355	-0.00923	0.040895	0.068015
57.24	0.356549	0.294618	0.236068	0.200694	0.149028	0.107087	0.066933		57.23	0.326193	0.258122	0.21642	0.157003	0.122937	0.102109	0.057814		57.23	0.16016	0.22789	0.170014	0.157632	-0.01307	0.037303	0.070352
57.44	0.364546	0.297069	0.23671	0.200692	0.157622	0.111393	0.068547		57.44	0.327641	0.259715	0.222653	0.155378	0.121211	0.107668	0.066184		57.44	0.166782	0.2332	0.172842	0.164971	-0.00936	0.045582	0.068263
57.64	0.362066	0.293655	0.238195	0.202427	0.150842	0.10697	0.065528		57.64	0.32968	0.25567	0.224455	0.156914	0.122469	0.108749	0.065115		57.64	0.162637	0.228764	0.178849	0.163537	-0.01437	0.045279	0.071521
57.84	0.357016	0.295163	0.233046	0.19384	0.150622	0.110419	0.065354		57.84	0.328878	0.26068	0.221544	0.158912	0.121951	0.106013	0.061049		57.84	0.168995	0.229834	0.175633	0.162787	-0.01147	0.04107	0.070242
58.05	0.357013	0.298391	0.228934	0.202172	0.148786	0.112344	0.063642		58.05	0.327735	0.258105	0.224679	0.153639	0.125182	0.104518	0.065537		58.05	0.162212	0.224763	0.177616	0.163369	-0.00887	0.049013	0.070615
58.24	0.353518	0.295623	0.231688	0.195599	0.147955	0.108815	0.062749		58.23	0.33254	0.262049	0.224974	0.161188	0.126226	0.112225	0.06625		58.23	0.163127	0.224821	0.169212	0.160544	-0.01785	0.038278	0.066879
58.44	0.36418	0.298153	0.238805	0.196032	0.157341	0.114191	0.069114		58.44	0.329304	0.268391	0.228001	0.15855	0.121713	0.10693	0.070072		58.44	0.166279	0.226055	0.172476	0.163368	-0.01501	0.043248	0.070598
58.64	0.352117	0.297975	0.233134	0.196776	0.150233	0.113022	0.062931		58.64	0.333952	0.262352	0.226537	0.163717	0.122601	0.108763	0.069138		58.64	0.164533	0.228702	0.178838	0.169036	-0.01599	0.041625	0.070538
58.84	0.358484	0.294456	0.233966	0.196866	0.154267	0.109466	0.062937		58.84	0.33373	0.267927	0.224214	0.166804	0.125066	0.106352	0.070225		58.84	0.163783	0.227999	0.17479	0.164432	-0.01682	0.043029	0.067613
59.05	0.354655	0.292375	0.23041	0.195547	0.147933	0.10748	0.059984		59.05	0.327678	0.259456	0.217128	0.159266	0.113007	0.102497	0.059356		59.05	0.163473	0.224251	0.173576	0.158091	-0.01533	0.038605	0.070513
59.23	0.35623	0.289847	0.23161	0.193692	0.151024	0.109216	0.063188		59.23	0.32821	0.261518	0.219913	0.157616	0.120692	0.106945	0.063441		59.23	0.164503	0.228474	0.176971	0.161692	-0.01734	0.043047	0.066446
59.44	0.364749	0.297712	0.235831	0.195253	0.151907	0.111613	0.065411		59.44	0.326552	0.257085	0.222819	0.154952	0.1166	0.106217	0.060704		59.44	0.159592	0.223035	0.170322	0.157429	-0.02612	0.037935	0.063904
59.64	0.356167	0.299761	0.234082	0.197902	0.155219	0.114418	0.067231		59.64	0.330101	0.268694	0.226186	0.166344	0.122524	0.1087	0.064464		59.64	0.167402	0.224682	0.175589	0.156859	-0.01568	0.041471	0.066597
59.84	0.357754	0.296899	0.234108	0.195458	0.145405	0.105618	0.06295		59.84	0.33138	0.261906	0.219013	0.158995	0.120447	0.105413	0.065705		59.84	0.171631	0.229693	0.174671	0.164254	-0.01146	0.045024	0.067295
60.05	0.359921	0.300563	0.235754	0.199327	0.150838	0.112055	0.066977		60.05	0.330311	0.26053	0.226554	0.155879	0.120502	0.103233	0.064135		60.05	0.169473	0.225774	0.176446	0.160752	-0.01783	0.041691	0.065441
60.24	0.365735	0.300855	0.234973	0.199601	0.150774	0.110904	0.067225		60.23	0.330086	0.266067	0.225942	0.159357	0.126597	0.111573	0.067875		60.23	0.168335	0.226577	0.179557	0.159046	-0.01821	0.041465	0.071033
60.44	0.364808	0.301188	0.239505	0.205553	0.157357	0.113964	0.069293		60.44	0.326158	0.262882	0.229969	0.159931	0.119525	0.111082	0.065945		60.44	0.167596	0.222567	0.170649	0.16151	-0.01929	0.039292	0.069553
60.64	0.352735	0.29541	0.230434	0.195875	0.145819	0.104309	0.060415		60.64	0.337833	0.268445	0.232439	0.167942	0.125557	0.108478	0.069544		60.64	0.163512	0.225441	0.174276	0.164526	-0.02007	0.041216	0.066641
60.84	0.361445	0.30112	0.239881	0.202903	0.151336	0.110252	0.065122		60.84	0.332263	0.26903	0.218175	0.156963	0.121362	0.105124	0.063172		60.84	0.170545	0.228883	0.175309	0.156919	-0.01763	0.042354	0.069496
61.05	0.366101	0.297928	0.238475	0.200308	0.151144	0.11013	0.063374		61.05	0.329859	0.266203	0.221804	0.160356	0.120538	0.105263	0.065584		61.05	0.17039	0.228352	0.172955	0.1646	-0.01703	0.044904	0.071593
61.23	0.360948	0.295849	0.239009	0.200334	0.150554	0.109598	0.063951		61.23	0.326489	0.256685	0.223012	0.158356	0.118032	0.102531	0.063338		61.23	0.168905	0.218124	0.173108	0.158986	-0.03057	0.038624	0.065592
61.44	0.358145	0.299848	0.238463	0.202142	0.154932	0.11148	0.068049		61.44	0.335865	0.263513	0.22918	0.161113	0.124189	0.111248	0.068803		61.44	0.169729	0.232555	0.17632	0.161097	-0.0197	0.048097	0.070029
61.64	0.357424	0.295068	0.234099	0.196369	0.148852	0.111837	0.0632		61.64	0.327959	0.262371	0.221772	0.161491	0.124797	0.105271	0.065875		61.64	0.168942	0.229109	0.178796	0.163531	-0.0206	0.045588	0.074683
61.84	0.363301	0.300901	0.235756	0.196079	0.157189	0.111136	0.066942		61.84	0.329666	0.267312	0.224229	0.166869	0.123855	0.105026	0.070967		61.84	0.166781	0.23142	0.171897	0.162908	-0.02458	0.046361	0.07054
62.05	0.362187	0.297484	0.236413	0.198388	0.151803	0.111671	0.062489		62.05	0.329965	0.266305	0.223802	0.156562	0.118115	0.100159	0.065188		62.05	0.165648	0.22937	0.1699	0.158671	-0.02673	0.043343	0.063339
62.24	0.359478	0.293558	0.231939	0.196441	0.144586	0.106056	0.064022		62.23	0.330525	0.262827	0.223295	0.158955	0.116958	0.101511	0.063329		62.23	0.167183	0.225744	0.174472	0.16233	-0.02516	0.0453	0.066838
62.44	0.352712	0.296566	0.235604	0.20083	0.15179	0.109639	0.064925		62.44	0.330772	0.263702	0.225319	0.161548	0.125078	0.109519	0.067159		62.44	0.168613	0.227753	0.176007	0.157352	-0.02726	0.045246	0.070574
62.64	0.36359	0.294503	0.234392	0.196665	0.146929	0.109334	0.058987		62.64	0.331519	0.261022	0.224956	0.166589	0.117048	0.103185	0.063232		62.64	0.165324	0.221891	0.167747	0.160077	-0.02812	0.044205	0.068503
62.84	0.361687	0.299946	0.24161	0.200331	0.15296	0.111289	0.062962		62.84	0.332736	0.265092	0.226311	0.161236	0.121253	0.109222	0.067269		62.84	0.173295	0.234418	0.181507	0.170154	-0.0166	0.051906	0.075418
63.05	0.359995	0.29905	0.237588	0.20202	0.154849	0.114999	0.066173		63.05	0.332898	0.261537	0.227723	0.167847	0.118673	0.106637	0.0659		63.05	0.172973	0.2271	0.17043	0.159467	-0.02365	0.04654	0.065759
63.23	0.360275	0.295443	0.239085	0.198799	0.151719	0.113914	0.066236		63.23	0.334578	0.266917	0.223857	0.165762	0.119855	0.109399	0.072816		63.23	0.170289	0.229259	0.176373	0.162506	-0.02276	0.04344	0.067331
63.44	0.357221	0.298185	0.237934	0.197076	0.153948	0.108149	0.063761		63.44	0.330735	0.262715	0.223263	0.162361	0.118855	0.106251	0.064471		63.44	0.165983	0.231649	0.177191	0.161111	-0.01873	0.041261	0.070742
63.64	0.364884	0.303401	0.235627	0.196162	0.155595	0.111394	0.063055		63.64	0.340412	0.263869	0.225252	0.16221	0.123809	0.107836	0.068685		63.64	0.171076	0.229332	0.172579	0.162205	-0.02141	0.043487	0.072078
63.84	0.365025	0.292246	0.234569	0.200713	0.156507	0.111107	0.066405		63.84	0.337645	0.260708	0.22449	0.164522	0.119135	0.105508	0.070392		63.84	0.167871	0.227223	0.176955	0.162002	-0.02391	0.051801	0.069784
64.05	0.367794	0.303442	0.238203	0.200408	0.154691	0.110942	0.061374		64.05	0.336397	0.264763	0.220646	0.161062	0.128888	0.109495	0.068221		64.05	0.17095	0.225906	0.173784	0.160707	-0.02063	0.046132	0.070717
64.23	0.368043	0.301847	0.239303	0.198228	0.155357	0.11014	0.062695		64.23	0.337706	0.263383	0.225508	0.161337	0.124192	0.106792	0.067527		64.23	0.17296	0.227566	0.173838	0.161172	-0.02045	0.047618	0.073626
64.44	0.366865	0.301823	0.235119	0.201112	0.145403	0.10485	0.06366		64.44	0.336537	0.262785	0.224792	0.158376	0.121313	0.104275	0.06191		64.44	0.165922	0.227966	0.16573	0.161123	-0.02446	0.042266	0.067558
64.64	0.365157	0.300112	0.232497	0.197377	0.148184	0.105952	0.062187		64.64	0.342342	0.268383	0.227064	0.171254	0.128706	0.114816	0.069654		64.64	0.171157	0.229045	0.173992	0.161699	-0.02009	0.044793	0.064464
64.84	0.364666	0.30155	0.237775	0.2046	0.150987	0.114768	0.065751		64.84	0.336719	0.261535	0.221664	0.158247	0.121808	0.102545	0.0667		64.84	0.171531	0.228954	0.167805	0.159519	-0.02676	0.044661	0.070235
65.05	0.367492	0.302486	0.23796	0.199017	0.152573	0.110031	0.064414		65.05	0.330507	0.260334	0.22032	0.157441	0.114777	0.106176	0.063295		65.05	0.170614	0.22916	0.173369	0.164325	-0.02521	0.044184	0.065638
65.23	0.363939	0.301479	0.239844	0.202032	0.16035	0.112411	0.067078		65.23	0.335911	0.26314	0.220903	0.156737	0.121011	0.106929	0.062074		65.23	0.170827	0.228511	0.169054	0.164289	-0.02431	0.045873	0.071145
65.44	0.365658	0.301126	0.239291	0.202729	0.154713	0.107416	0.063809		65.44	0.333477	0.270053	0.226101	0.161481	0.122094	0.110026	0.067932		65.44	0.172222	0.227891	0.167061	0.163322	-0.02835	0.044526	0.067771
65.64	0.358012	0.302859	0.236626	0.201919	0.155743	0.107957	0.064713		65.64	0.330123	0.261674	0.221982	0.161389	0.116692	0.108407	0.062053		65.64	0.175987	0.23145	0.17494	0.164625	-0.02585	0.042643	0.068621
65.84	0.369753	0.30358	0.242533	0.197758	0.158525	0.113509	0.06953		65.84	0.333121	0.258339	0.224621	0.160798	0.118264	0.101689	0.061873		65.84	0.173828	0.232197	0.169898	0.161442	-0.0318	0.039222	0.068566
66.05	0.365433	0.302262	0.232032	0.20029	0.155906	0.110721	0.064395		66.05	0.331793	0.261617	0.218795	0.1553	0.114758	0.103148	0.067586		66.05	0.164584	0.222603	0.170826	0.160628	-0.03715	0.03967	0.060976
66.23	0.367231	0.303822	0.231909	0.2017	0.154564	0.113411	0.067692		66.23	0.33928	0.271486	0.226922	0.165691	0.124046	0.106863	0.065089		66.23	0.166662	0.225491	0.165666	0.15732	-0.03569	0.043379	0.061521
66.44	0.364022	0.296057	0.23662	0.198212	0.151273	0.109849	0.064799		66.44	0.338774	0.266396	0.224974	0.164968	0.121133	0.105861	0.071973		66.44	0.171788	0.229343	0.176215	0.164332	-0.03171	0.045946	0.070015
66.64	0.366251	0.299869	0.238117	0.198725	0.152955	0.110616	0.062702		66.64	0.328809	0.260694	0.218127	0.159815	0.114342	0.105767	0.063094		66.64	0.170483	0.226879	0.168663	0.156475	-0.03256	0.040585	0.067958
66.84	0.361773	0.300829	0.23882	0.198655	0.153918	0.111356	0.068093		66.84	0.327984	0.258636	0.223753	0.155461	0.113771	0.096169	0.05575		66.84	0.171288	0.224507	0.171265	0.158587	-0.03413	0.039748	0.064046
67.05	0.368664	0.298541	0.233667	0.196462	0.15441	0.114436	0.06179		67.05	0.335766	0.263539	0.224508	0.162285	0.12106	0.109293	0.063692		67.05	0.178616	0.234816	0.176515	0.162066	-0.02786	0.046668	0.074318
67.23	0.362247	0.309953	0.242572	0.201338	0.160789	0.116296	0.063966		67.23	0.331557	0.257669	0.221547	0.155405	0.110853	0.102557	0.065693		67.23	0.163128	0.232328	0.173186	0.160125	-0.03383	0.041826	0.06847
67.44	0.369518	0.303943	0.241975	0.199663	0.158096	0.11377	0.071336		67.44	0.333484	0.260154	0.223283	0.154345	0.113067	0.103343	0.061934		67.44	0.171578	0.229074	0.168561	0.159489	-0.03404	0.042432	0.068828
67.64	0.36889	0.301799	0.235679	0.198086	0.15894	0.112798	0.065642		67.64	0.331205	0.258698	0.225801	0.162626	0.121485	0.109264	0.063157		67.64	0.174495	0.230011	0.172763	0.164549	-0.03197	0.045103	0.071126
67.84	0.363696	0.301126	0.240497	0.19778	0.151628	0.107028	0.062594		67.84	0.333448	0.264485	0.222933	0.156576	0.11975	0.108387	0.066935		67.84	0.174962	0.230226	0.175868	0.161369	-0.02981	0.042286	0.062104
68.05	0.370758	0.300454	0.235955	0.202694	0.15286	0.115982	0.067979		68.05	0.338738	0.266522	0.228336	0.16485	0.12233	0.107879	0.070693		68.05	0.168105	0.227941	0.173502	0.156244	-0.03799	0.045545	0.065461
68.23	0.359381	0.298836	0.238822	0.199425	0.153284	0.117008	0.066475		68.23	0.332332	0.261199	0.223281	0.15733	0.119469	0.105629	0.064989		68.23	0.174819	0.232821	0.173645	0.1623	-0.03482	0.044138	0.068745
68.44	0.356164	0.299842	0.229474	0.194919	0.151317	0.108176	0.062691		68.44	0.331748	0.26492	0.226175	0.160759	0.124104	0.108819	0.066957		68.44	0.173157	0.22966	0.172769	0.16802	-0.03924	0.048715	0.068001
68.64	0.370499	0.305917	0.238845	0.201177	0.15415	0.113265	0.066688		68.64	0.333212	0.263252	0.225708	0.158869	0.11691	0.10687	0.068338		68.64	0.174092	0.232881	0.174281	0.165388	-0.03897	0.04526	0.065947
68.84	0.367723	0.300785	0.234548	0.201328	0.153902	0.110165	0.064981		68.84	0.339743	0.267217	0.228549	0.16451	0.123506	0.112709	0.072764		68.84	0.172519	0.231523	0.174996	0.167015	-0.04143	0.042696	0.070931
69.05	0.372808	0.307117	0.245077	0.204787	0.152734	0.108865	0.066574		69.05	0.331119	0.262263	0.2269	0.16095	0.119304	0.107101	0.066634		69.05	0.170095	0.228377	0.171005	0.159785	-0.04295	0.046797	0.070707
69.23	0.376315	0.304944	0.244661	0.205313	0.157613	0.120183	0.07475		69.23	0.334788	0.268375	0.229761	0.166175	0.122077	0.108181	0.06915		69.23	0.173769	0.226253	0.171198	0.160384	-0.04407	0.035944	0.065895
69.44	0.365648	0.301288	0.238942	0.205028	0.15603	0.115285	0.064202		69.44	0.338229	0.265291	0.225577	0.161424	0.119502	0.107915	0.067486		69.44	0.178008	0.229079	0.170564	0.163913	-0.04282	0.044018	0.072915
69.64	0.373351	0.304909	0.242036	0.204092	0.150419	0.113041	0.071047		69.64	0.333633	0.269794	0.23189	0.164581	0.12148	0.110053	0.069953		69.64	0.177489	0.232324	0.174866	0.167687	-0.03928	0.044795	0.078381
69.84	0.370371	0.300389	0.238444	0.20265	0.155513	0.108481	0.062778		69.84	0.335565	0.26264	0.226201	0.16247	0.120887	0.104516	0.059168		69.84	0.180334	0.230655	0.170724	0.166105	-0.04643	0.044285	0.068537
70.05	0.36663	0.302731	0.231765	0.201763	0.156651	0.108964	0.067313		70.05	0.329864	0.260736	0.220337	0.159168	0.120149	0.100327	0.061534		70.05	0.175684	0.231749	0.17221	0.160314	-0.04747	0.042191	0.071161
70.23	0.360267	0.303994	0.237699	0.199385	0.15515	0.107331	0.062156		70.23	0.34095	0.267243	0.222844	0.167746	0.122485	0.107064	0.067515		70.23	0.17596	0.228958	0.172891	0.162659	-0.04603	0.045571	0.068773
70.44	0.373332	0.307435	0.24068	0.207231	0.157753	0.11357	0.069279		70.44	0.340458	0.272919	0.230331	0.169782	0.125738	0.113059	0.068809		70.44	0.171479	0.225637	0.165611	0.158433	-0.04506	0.042838	0.06931
70.64	0.365201	0.299852	0.235039	0.196364	0.157917	0.104708	0.067475		70.64	0.338109	0.266434	0.221021	0.160955	0.12203	0.110679	0.067085		70.64	0.168271	0.2312	0.167792	0.161375	-0.04852	0.041684	0.069182
70.84	0.366169	0.303002	0.238072	0.199477	0.15583	0.106326	0.062616		70.84	0.33219	0.261671	0.22127	0.154791	0.112248	0.105347	0.060971		70.84	0.175443	0.229266	0.17202	0.166358	-0.04251	0.040228	0.066439
71.05	0.364617	0.305388	0.235272	0.204437	0.156261	0.111083	0.071273		71.05	0.331962	0.266148	0.223526	0.164101	0.118845	0.107607	0.063804		71.05	0.174813	0.229905	0.17246	0.162311	-0.04577	0.049532	0.071664
71.23	0.369089	0.308842	0.244618	0.208945	0.161063	0.113881	0.066552		71.23	0.336462	0.268785	0.223702	0.163526	0.118549	0.106334	0.071034		71.23	0.173816	0.23332	0.173434	0.168157	-0.04811	0.044827	0.073069
71.44	0.368329	0.303933	0.24435	0.201813	0.156589	0.109663	0.072632		71.44	0.338287	0.259265	0.221395	0.163854	0.120637	0.103679	0.062708		71.44	0.176193	0.230611	0.168643	0.164303	-0.04869	0.042864	0.071235
71.64	0.367579	0.301901	0.23944	0.199609	0.153173	0.108914	0.067897		71.64	0.33613	0.263198	0.22253	0.159821	0.117531	0.108472	0.060899		71.64	0.172282	0.230261	0.171664	0.165676	-0.0444	0.046004	0.07623
71.84	0.371669	0.303405	0.235635	0.199272	0.149011	0.109344	0.065681		71.84	0.336146	0.265052	0.232531	0.160409	0.122705	0.109397	0.067286		71.84	0.172068	0.231283	0.171656	0.159908	-0.05009	0.043223	0.067733
72.05	0.369109	0.307367	0.246086	0.200563	0.154395	0.115421	0.068824		72.05	0.336057	0.262247	0.22404	0.161426	0.116828	0.103287	0.066618		72.05	0.171233	0.232194	0.170946	0.160587	-0.05476	0.040579	0.070611
72.23	0.367329	0.304091	0.238015	0.201421	0.149787	0.108069	0.068778		72.23	0.333881	0.262795	0.224137	0.164371	0.118765	0.102471	0.064519		72.23	0.168621	0.229565	0.173213	0.158102	-0.05409	0.044817	0.0711
72.44	0.362867	0.30352	0.237361	0.199483	0.15137	0.110271	0.065816		72.44	0.327237	0.26501	0.219695	0.157013	0.114724	0.103569	0.06597		72.44	0.182676	0.231719	0.172837	0.164192	-0.05536	0.048528	0.072442
72.64	0.370218	0.302846	0.235781	0.20298	0.152847	0.111443	0.060905		72.64	0.33208	0.271479	0.224889	0.161125	0.116412	0.101597	0.064618		72.64	0.17457	0.226406	0.172051	0.15832	-0.06292	0.041348	0.063889
72.84	0.362501	0.301145	0.234399	0.199851	0.150185	0.108479	0.0631		72.84	0.337602	0.267458	0.230683	0.159482	0.124454	0.111141	0.068673		72.84	0.180578	0.232776	0.181273	0.17005	-0.06039	0.049331	0.072158
73.05	0.37161	0.302914	0.240042	0.20141	0.15636	0.10944	0.067228		73.05	0.334911	0.26777	0.228218	0.157861	0.119098	0.105089	0.064359		73.05	0.176903	0.230685	0.171865	0.158449	-0.07148	0.044224	0.069008
73.23	0.372522	0.305806	0.241286	0.201653	0.157309	0.119002	0.069057		73.23	0.339812	0.268079	0.219238	0.160242	0.120727	0.105417	0.067316		73.23	0.173899	0.229851	0.16651	0.157459	-0.07543	0.042156	0.071204
73.44	0.367579	0.299994	0.235642	0.199304	0.153059	0.109691	0.059512		73.44	0.333163	0.264282	0.222113	0.163725	0.120779	0.104241	0.062492		73.44	0.16521	0.223761	0.171097	0.156315	-0.07853	0.041694	0.065674
73.64	0.363224	0.301176	0.234675	0.199362	0.151645	0.110208	0.064909		73.64	0.336172	0.270582	0.225835	0.161915	0.12298	0.104945	0.067336		73.64	0.173161	0.227786	0.166624	0.163244	-0.07978	0.041725	0.065218
73.84	0.371621	0.3085	0.237381	0.201021	0.158117	0.114659	0.072487		73.84	0.341103	0.26739	0.225353	0.165093	0.125903	0.105847	0.073258		73.84	0.179341	0.238779	0.177439	0.17038	-0.06104	0.046892	0.081093
74.05	0.365064	0.30201	0.234116	0.201125	0.154921	0.108117	0.065624		74.05	0.335696	0.26388	0.225973	0.16134	0.120008	0.103133	0.069418		74.05	0.175762	0.223941	0.171383	0.159019	-0.07416	0.04412	0.070043
74.23	0.3667	0.299999	0.235601	0.191699	0.149848	0.109573	0.062565		74.23	0.339017	0.271301	0.230681	0.169941	0.130137	0.113185	0.076319		74.23	0.17535	0.223277	0.167889	0.164202	-0.06943	0.044779	0.073099
74.44	0.365409	0.304281	0.236201	0.198058	0.157731	0.111092	0.065898		74.44	0.337475	0.259646	0.221871	0.157242	0.117209	0.108755	0.067332		74.44	0.17645	0.229097	0.174674	0.162	-0.07264	0.0455	0.070242
74.64	0.361237	0.3048	0.235484	0.19952	0.156525	0.111545	0.064714		74.64	0.339351	0.270806	0.223868	0.164957	0.120249	0.112533	0.064035		74.64	0.182264	0.230978	0.170548	0.168059	-0.06875	0.046677	0.071805
74.84	0.376248	0.302968	0.243296	0.201442	0.158494	0.116017	0.066902		74.84	0.333799	0.264906	0.225561	0.16224	0.119101	0.108639	0.065376		74.84	0.178854	0.228849	0.175861	0.161451	-0.07185	0.043175	0.066443
75.05	0.373553	0.305601	0.242729	0.20714	0.158754	0.115137	0.068825		75.05	0.340688	0.270497	0.231462	0.164727	0.122641	0.108936	0.066758		75.05	0.175089	0.231672	0.171942	0.163895	-0.07633	0.043313	0.067854
75.23	0.372904	0.308496	0.239071	0.197003	0.151776	0.111002	0.066741		75.23	0.33601	0.26871	0.22411	0.157527	0.116286	0.108144	0.062537		75.23	0.181973	0.229927	0.174763	0.169431	-0.06794	0.05229	0.072671
75.45	0.369606	0.304722	0.234772	0.201365	0.155728	0.11015	0.064904		75.44	0.339762	0.27011	0.223502	0.162737	0.118743	0.108455	0.069429		75.44	0.174828	0.225796	0.169296	0.159257	-0.07805	0.040313	0.070213
75.64	0.372992	0.303571	0.242897	0.206627	0.159339	0.116192	0.064888		75.64	0.336841	0.267823	0.225369	0.163959	0.117252	0.108836	0.065516		75.64	0.172384	0.226713	0.166644	0.158997	-0.07506	0.04162	0.064906
75.84	0.371981	0.302336	0.23572	0.192808	0.150054	0.112343	0.063927		75.84	0.340088	0.266323	0.224386	0.15914	0.119755	0.109287	0.064374		75.84	0.175502	0.230883	0.17105	0.16176	-0.07782	0.043766	0.068391
76.05	0.366898	0.303644	0.235619	0.197878	0.156948	0.108176	0.060875		76.05	0.340657	0.271021	0.224819	0.165418	0.121075	0.102064	0.065902		76.05	0.171037	0.224413	0.168217	0.158737	-0.0781	0.045779	0.066904
76.23	0.365775	0.301321	0.23641	0.200498	0.156757	0.113849	0.059984		76.23	0.33721	0.268752	0.222597	0.160411	0.111407	0.105808	0.06233		76.23	0.175967	0.234892	0.172854	0.165611	-0.07303	0.045576	0.070193
76.44	0.373435	0.302117	0.238711	0.201654	0.157612	0.109715	0.062324		76.44	0.341437	0.270357	0.234454	0.168487	0.126753	0.114852	0.073678		76.44	0.174994	0.23096	0.17204	0.158451	-0.07735	0.046472	0.070836
76.64	0.37516	0.308667	0.23992	0.199646	0.152961	0.110414	0.068442		76.64	0.344291	0.269722	0.22952	0.16948	0.120011	0.110369	0.068499		76.64	0.180185	0.231116	0.171708	0.163612	-0.07397	0.049788	0.070985
76.84	0.366718	0.301614	0.238576	0.19903	0.158674	0.109278	0.065086		76.84	0.342515	0.266957	0.226181	0.16738	0.120144	0.105743	0.072157		76.84	0.1773	0.223964	0.171982	0.158683	-0.08214	0.043387	0.069205
77.05	0.375409	0.3007	0.240602	0.202058	0.155253	0.112217	0.064632		77.05	0.336806	0.266411	0.225723	0.164052	0.113534	0.10609	0.061165		77.05	0.17423	0.23241	0.173574	0.168882	-0.07703	0.045231	0.070918
77.24	0.369747	0.300797	0.237087	0.204044	0.150968	0.10887	0.062198		77.23	0.33981	0.268866	0.222164	0.161186	0.118896	0.103862	0.062813		77.23	0.180804	0.231236	0.175518	0.165353	-0.0815	0.047641	0.07428
77.44	0.371729	0.303503	0.234931	0.203986	0.151983	0.112391	0.066751		77.44	0.339031	0.27068	0.222976	0.15909	0.118808	0.106316	0.068491		77.44	0.180336	0.231331	0.174986	0.163692	-0.08406	0.042191	0.070177
77.64	0.376095	0.311066	0.245496	0.203916	0.165059	0.110881	0.068216		77.64	0.342095	0.269581	0.229418	0.161401	0.120885	0.112161	0.064657		77.64	0.170258	0.22838	0.167205	0.156861	-0.08912	0.0415	0.063594
77.84	0.367764	0.307768	0.239284	0.198442	0.157366	0.115605	0.065492		77.84	0.341032	0.268589	0.225794	0.16414	0.118388	0.107796	0.072322		77.84	0.179147	0.235391	0.181485	0.168928	-0.07964	0.048085	0.074569
78.05	0.370714	0.305493	0.238174	0.195619	0.148608	0.11372	0.066834		78.05	0.341108	0.268214	0.224681	0.162246	0.116096	0.103881	0.067416		78.05	0.182405	0.236142	0.177286	0.168998	-0.0821	0.052082	0.072378
78.23	0.379368	0.308112	0.241654	0.209172	0.159222	0.112032	0.064479		78.23	0.338804	0.270033	0.228685	0.163909	0.118629	0.111099	0.067927		78.23	0.181393	0.234368	0.174951	0.160515	-0.08804	0.043773	0.068841
78.44	0.373634	0.305654	0.237493	0.19975	0.156836	0.115489	0.067666		78.44	0.341942	0.27507	0.228376	0.167028	0.120598	0.114844	0.07031		78.44	0.182352	0.226552	0.171083	0.163223	-0.08882	0.048674	0.07464
78.64	0.373703	0.30148	0.235658	0.194329	0.152736	0.107118	0.061568		78.64	0.346289	0.269106	0.232762	0.163213	0.123359	0.111584	0.073166		78.64	0.174183	0.231258	0.167966	0.161781	-0.08751	0.046007	0.068553
78.84	0.37885	0.314332	0.241966	0.204328	0.159243	0.113219	0.072144		78.84	0.339993	0.268431	0.225041	0.161776	0.115642	0.108758	0.064979		78.84	0.182159	0.232906	0.172735	0.161625	-0.08828	0.041952	0.069904
79.05	0.373972	0.304337	0.235576	0.199344	0.158292	0.107794	0.061596		79.05	0.339653	0.263176	0.226578	0.166572	0.113574	0.109298	0.066186		79.05	0.182219	0.226558	0.169598	0.160158	-0.08949	0.043588	0.069313
79.23	0.374864	0.305713	0.238438	0.199244	0.154061	0.11759	0.063409		79.23	0.346504	0.26979	0.224821	0.163049	0.119075	0.107438	0.071833		79.23	0.174338	0.227114	0.172341	0.15953	-0.09471	0.043524	0.068357
79.44	0.369055	0.300196	0.240682	0.195511	0.153364	0.108297	0.060959		79.44	0.338565	0.26392	0.225913	0.164842	0.118243	0.103813	0.06355		79.44	0.179595	0.229895	0.175492	0.168983	-0.08749	0.045859	0.072228
79.64	0.377018	0.303822	0.241915	0.200551	0.154332	0.118442	0.063161		79.64	0.337492	0.267285	0.226935	0.164666	0.117887	0.105278	0.067401		79.64	0.183795	0.237496	0.171919	0.163489	-0.08156	0.046169	0.076785
79.84	0.371471	0.307916	0.239909	0.200088	0.159364	0.111542	0.063041		79.84	0.339543	0.27424	0.231579	0.166913	0.119805	0.113816	0.073322		79.84	0.182989	0.229881	0.170134	0.167533	-0.08575	0.045671	0.06975
80.05	0.369465	0.304661	0.233865	0.19463	0.154093	0.107715	0.06208		80.05	0.346951	0.272762	0.225345	0.168757	0.123472	0.112023	0.066749		80.05	0.183213	0.233623	0.175713	0.167232	-0.0839	0.05023	0.073899
80.23	0.374508	0.308059	0.245032	0.201947	0.160338	0.116315	0.072744		80.23	0.344105	0.265648	0.228914	0.170075	0.125236	0.112005	0.073194		80.23	0.180484	0.232157	0.167898	0.159802	-0.08438	0.04531	0.072794
80.44	0.374806	0.303119	0.240555	0.198249	0.150453	0.108674	0.066375		80.44	0.340219	0.270657	0.230234	0.165957	0.119468	0.106132	0.069136		80.44	0.179987	0.232435	0.174809	0.161342	-0.08754	0.047746	0.071183
80.64	0.366883	0.299139	0.237242	0.200618	0.152879	0.106602	0.062475		80.64	0.346484	0.267168	0.225023	0.163092	0.121378	0.111215	0.066864		80.64	0.180533	0.229576	0.169579	0.163213	-0.08596	0.044782	0.070178
80.84	0.370194	0.305492	0.238633	0.200005	0.152154	0.108085	0.064698		80.84	0.344548	0.269293	0.226561	0.166211	0.120352	0.112688	0.066784		80.84	0.175199	0.225483	0.169865	0.157751	-0.0946	0.03952	0.072939
81.05	0.375364	0.303452	0.238555	0.200978	0.150571	0.111715	0.058967		81.05	0.347844	0.26953	0.228876	0.168725	0.115514	0.113169	0.063945		81.05	0.18203	0.232177	0.169676	0.164147	-0.08386	0.045813	0.075266
81.23	0.377201	0.309441	0.242137	0.209242	0.154974	0.111131	0.071603		81.23	0.342714	0.272395	0.225025	0.165257	0.119014	0.109362	0.072611		81.23	0.179311	0.234285	0.172194	0.159805	-0.08562	0.042649	0.07015
81.44	0.375002	0.307095	0.240907	0.201864	0.158568	0.110515	0.065022		81.44	0.34413	0.270594	0.226024	0.168416	0.124834	0.114633	0.071244		81.44	0.182589	0.23276	0.171921	0.162153	-0.0814	0.047191	0.066005
81.64	0.376425	0.307756	0.246317	0.204296	0.154831	0.110952	0.066718		81.64	0.340306	0.268401	0.227294	0.162092	0.114607	0.109402	0.066958		81.64	0.179549	0.23529	0.169953	0.165607	-0.08451	0.045193	0.07176
81.84	0.377828	0.310751	0.239829	0.200403	0.157588	0.112928	0.064258		81.84	0.333693	0.262944	0.223764	0.163652	0.116999	0.105405	0.062962		81.84	0.17594	0.231519	0.164908	0.157918	-0.09169	0.043904	0.060172
82.05	0.37299	0.308486	0.235263	0.202572	0.157221	0.113029	0.065051		82.05	0.338853	0.258368	0.214623	0.15941	0.11204	0.10276	0.061605		82.05	0.189759	0.238848	0.173002	0.16403	-0.08024	0.050739	0.07787
82.23	0.3771	0.307398	0.240294	0.200819	0.154986	0.109415	0.070163		82.23	0.337332	0.264862	0.22837	0.165116	0.117509	0.104437	0.063834		82.23	0.179241	0.228754	0.168796	0.163151	-0.08647	0.04231	0.066433
82.44	0.377259	0.309976	0.24486	0.208691	0.159873	0.115593	0.065608		82.44	0.344986	0.273603	0.226134	0.167272	0.123652	0.111658	0.06825		82.44	0.18201	0.233249	0.170479	0.16473	-0.08105	0.047131	0.068657
82.64	0.379919	0.310093	0.249534	0.206677	0.158532	0.117056	0.071314		82.64	0.33734	0.266097	0.221934	0.166771	0.12004	0.111678	0.070309		82.64	0.183704	0.231545	0.168137	0.159056	-0.08393	0.048312	0.068126
82.84	0.382384	0.30867	0.240575	0.206347	0.156588	0.115359	0.071259		82.84	0.337198	0.264662	0.220861	0.166474	0.114991	0.101476	0.066046		82.84	0.182265	0.231277	0.166927	0.159855	-0.08506	0.046007	0.068066
83.05	0.374902	0.308886	0.241389	0.207434	0.156852	0.114067	0.072063		83.05	0.336545	0.265855	0.2252	0.157033	0.118537	0.107746	0.068582		83.05	0.18014	0.234755	0.169408	0.161781	-0.09057	0.042583	0.073343
83.23	0.376004	0.308187	0.243563	0.202875	0.158919	0.114157	0.072297		83.23	0.343119	0.265526	0.224921	0.164756	0.11914	0.109472	0.067986		83.23	0.179521	0.230435	0.163557	0.162199	-0.0869	0.043091	0.066392
83.44	0.373549	0.304468	0.24387	0.201547	0.154217	0.113742	0.067455		83.44	0.339969	0.269209	0.225019	0.164811	0.118051	0.114215	0.07096		83.44	0.17681	0.225488	0.165128	0.161176	-0.09279	0.037385	0.064662
83.64	0.375964	0.309502	0.237944	0.206466	0.155561	0.111428	0.068162		83.64	0.339496	0.265932	0.226808	0.16624	0.117929	0.105526	0.067042		83.64	0.176572	0.229287	0.168897	0.160124	-0.09027	0.045749	0.069175
83.84	0.377096	0.309309	0.239272	0.208018	0.155003	0.109022	0.063698		83.84	0.346499	0.267126	0.225675	0.168631	0.118592	0.110807	0.065933		83.84	0.18284	0.232744	0.169467	0.171308	-0.08698	0.048685	0.072487
84.05	0.376816	0.314642	0.242359	0.205482	0.163567	0.114549	0.069408		84.05	0.338853	0.266001	0.222668	0.167958	0.110287	0.104252	0.062243		84.05	0.182613	0.234389	0.172725	0.162481	-0.08962	0.043523	0.073111
84.23	0.378363	0.306528	0.238296	0.202609	0.155278	0.110551	0.065989		84.23	0.34664	0.274226	0.22735	0.17296	0.123959	0.1156	0.070983		84.23	0.184372	0.23524	0.174427	0.16689	-0.08928	0.049518	0.074291
84.44	0.374153	0.310675	0.245436	0.199668	0.152685	0.107472	0.068158		84.44	0.343505	0.270645	0.226282	0.163385	0.122696	0.111935	0.06827		84.44	0.18009	0.228627	0.165851	0.162385	-0.0975	0.042421	0.071463
84.64	0.370187	0.302447	0.23927	0.198536	0.151725	0.109809	0.06089		84.64	0.346363	0.272902	0.227028	0.166581	0.118758	0.111108	0.072061		84.64	0.181258	0.228622	0.16436	0.160279	-0.0971	0.043627	0.067628
84.84	0.382438	0.308959	0.247696	0.210122	0.156277	0.110506	0.067471		84.84	0.349509	0.273813	0.234653	0.174066	0.124802	0.119589	0.073279		84.84	0.18194	0.232278	0.169087	0.160514	-0.09236	0.044052	0.072251
85.05	0.376171	0.309257	0.240091	0.204932	0.151829	0.113502	0.067686		85.05	0.344641	0.267901	0.226446	0.16924	0.120448	0.1059	0.066731		85.05	0.184038	0.23528	0.169584	0.162515	-0.09479	0.044567	0.075015
85.24	0.378636	0.307367	0.243008	0.200844	0.150679	0.111221	0.065852		85.23	0.345225	0.268927	0.22713	0.166289	0.118283	0.109077	0.069768		85.23	0.182561	0.23457	0.172591	0.16041	-0.0953	0.042884	0.07131
85.44	0.375867	0.304152	0.23575	0.201142	0.152702	0.115802	0.060714		85.44	0.344422	0.269579	0.229297	0.167968	0.121072	0.111645	0.066502		85.44	0.185856	0.237188	0.173454	0.166841	-0.09603	0.045572	0.07143
85.64	0.382312	0.307132	0.244361	0.20132	0.15349	0.115111	0.068646		85.64	0.336673	0.268906	0.226992	0.167467	0.118008	0.113668	0.067253		85.64	0.183786	0.231008	0.173377	0.159888	-0.09586	0.043514	0.069155
85.84	0.376418	0.31184	0.24641	0.205165	0.159382	0.115471	0.069218		85.84	0.341293	0.268741	0.223862	0.159849	0.115343	0.109144	0.068236		85.84	0.175658	0.227704	0.167238	0.159433	-0.10742	0.038206	0.067946
86.05	0.37731	0.308448	0.241559	0.20811	0.154392	0.112019	0.06965		86.05	0.349348	0.279305	0.231692	0.174541	0.1248	0.118956	0.073236		86.05	0.178422	0.227521	0.167079	0.15918	-0.10994	0.045766	0.067635
86.23	0.379618	0.303697	0.244149	0.201579	0.155435	0.116299	0.066771		86.23	0.343713	0.271812	0.222105	0.162469	0.118244	0.107922	0.064825		86.23	0.177766	0.229504	0.163061	0.159406	-0.10825	0.042754	0.064191
86.44	0.377246	0.309677	0.248442	0.210444	0.158261	0.112211	0.069542		86.44	0.342292	0.271435	0.225258	0.164131	0.122049	0.109613	0.069084		86.44	0.176336	0.226099	0.169432	0.162247	-0.10965	0.03795	0.067976
86.64	0.375697	0.307683	0.241422	0.203247	0.152965	0.114136	0.063431		86.64	0.350514	0.274692	0.23224	0.169615	0.126295	0.112924	0.069861		86.64	0.182273	0.232116	0.166648	0.163386	-0.10157	0.047269	0.074202
86.84	0.377905	0.311481	0.24777	0.204273	0.157522	0.117433	0.067991		86.84	0.34728	0.272397	0.227008	0.170262	0.122596	0.109756	0.064997		86.84	0.182183	0.231011	0.172491	0.165393	-0.10453	0.04565	0.07373
87.05	0.386386	0.306293	0.239996	0.20076	0.159939	0.11786	0.062886		87.05	0.340551	0.271476	0.225408	0.164502	0.114664	0.108161	0.066576		87.05	0.181609	0.230101	0.172502	0.162392	-0.10923	0.047682	0.072497
87.23	0.385052	0.315924	0.246889	0.208424	0.160292	0.113248	0.067973		87.23	0.349459	0.266565	0.226428	0.165906	0.116852	0.1045	0.070942		87.23	0.182421	0.224598	0.165039	0.158851	-0.10828	0.04121	0.069123
87.44	0.375965	0.304509	0.242287	0.200181	0.155936	0.10862	0.063118		87.44	0.34682	0.26988	0.226921	0.165027	0.120123	0.106569	0.07104		87.44	0.180872	0.234758	0.172647	0.165994	-0.10933	0.045657	0.07256
87.64	0.376817	0.308357	0.24592	0.207553	0.155621	0.113233	0.068204		87.64	0.347132	0.277142	0.22929	0.171251	0.121022	0.112878	0.072745		87.64	0.179896	0.232254	0.174572	0.165944	-0.10378	0.048277	0.071334
87.84	0.384213	0.309788	0.245549	0.200774	0.155045	0.113209	0.066415		87.84	0.34954	0.273061	0.231879	0.170261	0.121197	0.114854	0.073699		87.84	0.178269	0.235025	0.171706	0.162302	-0.11087	0.045929	0.072377
88.05	0.381925	0.31382	0.243337	0.206198	0.157616	0.114334	0.068015		88.05	0.343513	0.275341	0.228228	0.165028	0.11767	0.113921	0.068845		88.05	0.18384	0.232138	0.167945	0.159213	-0.11388	0.042949	0.070294
88.23	0.378408	0.319324	0.249386	0.210332	0.153593	0.11638	0.072746		88.23	0.341661	0.276365	0.229492	0.167163	0.11844	0.114834	0.066002		88.23	0.181055	0.234821	0.176424	0.16292	-0.10985	0.050846	0.076583
88.44	0.385586	0.308798	0.246687	0.204184	0.155953	0.112748	0.063866		88.44	0.339839	0.275978	0.226807	0.16769	0.120559	0.108933	0.067445		88.44	0.181337	0.23265	0.171041	0.164543	-0.11196	0.03917	0.069611
88.64	0.377335	0.311034	0.246752	0.206983	0.156678	0.109581	0.068031		88.64	0.339915	0.26761	0.225701	0.164477	0.114846	0.105924	0.069238		88.64	0.179846	0.229749	0.168802	0.160719	-0.1131	0.047824	0.072853
88.84	0.380784	0.31546	0.24844	0.20816	0.160261	0.111903	0.070193		88.84	0.34654	0.278054	0.225584	0.164991	0.123378	0.110535	0.077344		88.84	0.178973	0.229293	0.165814	0.159102	-0.11215	0.038161	0.069726
89.05	0.380985	0.312912	0.245567	0.207849	0.16137	0.113489	0.068281		89.05	0.343277	0.282057	0.230622	0.170543	0.121139	0.115363	0.073873		89.05	0.186845	0.235124	0.175264	0.167124	-0.11069	0.044802	0.069462
89.23	0.374535	0.306658	0.245916	0.20398	0.151707	0.113072	0.059763		89.23	0.342901	0.27502	0.225705	0.167705	0.117458	0.109588	0.063176		89.23	0.179993	0.226591	0.167683	0.158142	-0.118	0.040955	0.072228
89.44	0.380232	0.305461	0.238389	0.201409	0.152548	0.106735	0.061947		89.44	0.35083	0.278927	0.231966	0.172869	0.118679	0.11354	0.074639		89.44	0.178951	0.231361	0.164337	0.162454	-0.11637	0.046074	0.066231
89.64	0.375645	0.311454	0.239074	0.205377	0.160512	0.112481	0.063572		89.64	0.35057	0.274359	0.228957	0.167282	0.120137	0.107989	0.067422		89.64	0.186372	0.238155	0.175594	0.16359	-0.10954	0.04672	0.075562
89.84	0.38207	0.31169	0.245438	0.204276	0.150803	0.116813	0.064372		89.84	0.351511	0.275709	0.229044	0.16765	0.121787	0.116679	0.068307		89.84	0.182988	0.234205	0.169702	0.167589	-0.11615	0.039846	0.07185
90.05	0.386121	0.312369	0.241693	0.206467	0.155558	0.113296	0.072201		90.05	0.353068	0.274439	0.228001	0.170746	0.11998	0.115055	0.075672		90.05	0.190163	0.238297	0.17372	0.166931	-0.1113	0.049784	0.074987
90.23	0.376881	0.306742	0.235216	0.199523	0.150526	0.105698	0.060196		90.23	0.350493	0.278255	0.232088	0.165819	0.122342	0.114398	0.071395		90.23	0.18297	0.231178	0.173665	0.165545	-0.11098	0.049002	0.069467
90.44	0.386687	0.314339	0.245906	0.204252	0.159418	0.11745	0.068385		90.44	0.345595	0.278466	0.22876	0.168317	0.121196	0.111011	0.071085		90.44	0.188205	0.237425	0.172291	0.162614	-0.11018	0.051424	0.070508
90.64	0.381111	0.314904	0.245485	0.201819	0.160643	0.115896	0.065752		90.64	0.347555	0.273739	0.225365	0.173197	0.119084	0.108211	0.0673		90.64	0.189578	0.235646	0.176619	0.160402	-0.11483	0.048299	0.066478
90.84	0.38414	0.312897	0.246269	0.203328	0.162656	0.115598	0.06835		90.84	0.348471	0.272807	0.225665	0.170899	0.114077	0.111425	0.065902		90.84	0.182949	0.227617	0.167638	0.164225	-0.11167	0.044347	0.07308
91.05	0.386722	0.312699	0.24683	0.207955	0.158178	0.114642	0.069652		91.04	0.346607	0.280398	0.231803	0.167405	0.119433	0.113595	0.072683		91.04	0.176825	0.227424	0.165629	0.160326	-0.11933	0.039737	0.066677
91.23	0.377266	0.310249	0.241995	0.204997	0.155245	0.11351	0.067753		91.23	0.349157	0.277681	0.228531	0.170549	0.124794	0.114049	0.075345		91.23	0.18654	0.234979	0.165359	0.164346	-0.11962	0.043391	0.072936
91.44	0.383205	0.313428	0.241454	0.207234	0.159043	0.114627	0.067091		91.44	0.347983	0.275674	0.227327	0.164179	0.117952	0.109413	0.07046		91.44	0.181846	0.227931	0.159903	0.158554	-0.12618	0.038712	0.065787
91.64	0.381199	0.310415	0.242226	0.200297	0.159055	0.113426	0.064634		91.64	0.354489	0.280162	0.229447	0.171649	0.122681	0.115923	0.072831		91.64	0.186896	0.238215	0.169094	0.165596	-0.10789	0.048153	0.074297
91.84	0.382192	0.312015	0.242331	0.202114	0.156471	0.108301	0.064058		91.84	0.342763	0.276347	0.22276	0.166196	0.11587	0.103892	0.069044		91.84	0.181563	0.230112	0.160853	0.164887	-0.11933	0.044898	0.068338
92.05	0.385899	0.310507	0.245544	0.203725	0.156415	0.117319	0.065287		92.05	0.345322	0.275587	0.229524	0.165913	0.118272	0.112618	0.070774		92.05	0.179196	0.227115	0.159901	0.156106	-0.11989	0.043007	0.06542
92.23	0.378567	0.31431	0.238204	0.203881	0.154422	0.112735	0.066815		92.23	0.347191	0.27814	0.22734	0.16697	0.120243	0.111569	0.067835		92.23	0.180982	0.229355	0.164629	0.16033	-0.11973	0.045061	0.065773
92.44	0.374947	0.309811	0.240519	0.201451	0.152111	0.112753	0.068177		92.44	0.342961	0.272656	0.222144	0.166445	0.116918	0.108112	0.067701		92.44	0.187085	0.233376	0.169654	0.163494	-0.1164	0.043747	0.06988
92.64	0.374155	0.313537	0.241115	0.2034	0.158113	0.110369	0.059855		92.64	0.350252	0.275989	0.230402	0.166954	0.119365	0.113748	0.074484		92.64	0.188447	0.240005	0.171022	0.16662	-0.11661	0.051356	0.071236
92.84	0.379629	0.308258	0.244765	0.204158	0.162281	0.115643	0.067107		92.84	0.352665	0.283388	0.230887	0.176547	0.129932	0.11758	0.074626		92.84	0.182021	0.226347	0.165887	0.161053	-0.12155	0.041672	0.0699
93.05	0.384923	0.31619	0.2489	0.20556	0.161713	0.118784	0.073167		93.05	0.347695	0.276356	0.225994	0.169292	0.116866	0.11021	0.068124		93.05	0.183983	0.230438	0.174573	0.16429	-0.11769	0.045619	0.075903
93.23	0.38909	0.309518	0.246356	0.203861	0.156911	0.107914	0.068311		93.23	0.352819	0.277623	0.225824	0.169382	0.116389	0.113519	0.066772		93.23	0.182691	0.235559	0.165277	0.167021	-0.11959	0.044711	0.071968
93.44	0.391457	0.31448	0.243561	0.205793	0.161531	0.114241	0.069901		93.44	0.346503	0.273868	0.225528	0.16983	0.114529	0.108574	0.065957		93.44	0.192179	0.234644	0.170429	0.166798	-0.11939	0.047046	0.072246
93.64	0.382036	0.307685	0.241628	0.202255	0.157974	0.108855	0.070612		93.64	0.347629	0.273982	0.222893	0.168281	0.111719	0.108072	0.064903		93.64	0.185145	0.232772	0.168725	0.161287	-0.12072	0.043611	0.067872
93.84	0.38564	0.308203	0.245078	0.204544	0.158164	0.111317	0.069308		93.84	0.34884	0.274341	0.229025	0.174147	0.119316	0.111782	0.068427		93.84	0.186627	0.233971	0.16562	0.168278	-0.12304	0.046223	0.069493
94.05	0.388222	0.312656	0.247791	0.205283	0.156468	0.11452	0.070113		94.04	0.347093	0.273259	0.225996	0.167805	0.115828	0.109298	0.068962		94.04	0.183151	0.229203	0.170639	0.160175	-0.12073	0.04754	0.066845
94.23	0.388532	0.314718	0.243253	0.205262	0.160367	0.118041	0.06868		94.23	0.343833	0.275835	0.229817	0.168376	0.114373	0.114693	0.074507		94.23	0.188748	0.231747	0.170614	0.16345	-0.12702	0.047973	0.071519
94.44	0.384408	0.314031	0.243664	0.207327	0.1615	0.111395	0.065204		94.44	0.340677	0.267472	0.223387	0.164352	0.113949	0.102196	0.07138		94.44	0.187141	0.230588	0.166335	0.164264	-0.12039	0.046512	0.068746
94.64	0.384024	0.313681	0.245562	0.20495	0.155848	0.117405	0.067586		94.64	0.349808	0.272856	0.229888	0.173691	0.120991	0.113065	0.075019		94.64	0.185857	0.235219	0.17202	0.168226	-0.12137	0.044859	0.076724
94.84	0.388472	0.308818	0.242103	0.200717	0.156307	0.10774	0.064577		94.84	0.350046	0.27463	0.227918	0.16785	0.11706	0.110644	0.067538		94.84	0.186908	0.232074	0.168167	0.1613	-0.12314	0.048337	0.071268
95.05	0.395316	0.322657	0.250836	0.211673	0.162599	0.118767	0.07083		95.04	0.348149	0.275651	0.228191	0.164594	0.115664	0.110815	0.067994		95.04	0.180545	0.229451	0.165594	0.160628	-0.12557	0.04248	0.067986
95.23	0.377773	0.311481	0.243042	0.200203	0.152256	0.113413	0.067818		95.23	0.345217	0.269753	0.22268	0.162331	0.114043	0.113793	0.067632		95.23	0.182691	0.231658	0.166796	0.162387	-0.1271	0.047659	0.064093
95.44	0.387323	0.315659	0.247282	0.205728	0.159915	0.116776	0.068455		95.44	0.349986	0.276736	0.229619	0.17357	0.120935	0.113385	0.07316		95.44	0.19098	0.235882	0.168066	0.16283	-0.1274	0.047606	0.067002
95.64	0.381541	0.306351	0.237822	0.206687	0.159703	0.111707	0.062837		95.64	0.349297	0.275116	0.225903	0.171205	0.115725	0.111804	0.073342		95.64	0.183075	0.231926	0.165181	0.162858	-0.13209	0.042133	0.069614
95.84	0.382264	0.313077	0.244363	0.206567	0.157641	0.114378	0.068635		95.84	0.353521	0.275576	0.22703	0.170179	0.115417	0.111418	0.07044		95.84	0.188121	0.233446	0.165436	0.159085	-0.12281	0.043939	0.065816
96.05	0.383105	0.312112	0.240322	0.21204	0.158348	0.113667	0.068827		96.04	0.354166	0.272534	0.227638	0.167002	0.124238	0.114241	0.070444		96.04	0.186413	0.234925	0.167453	0.161617	-0.12788	0.046303	0.070271
96.23	0.386915	0.31506	0.245717	0.208553	0.158515	0.111245	0.06296		96.23	0.340293	0.266643	0.218597	0.160623	0.110642	0.107249	0.064874		96.23	0.185839	0.231331	0.165874	0.159437	-0.12909	0.045155	0.066117
96.44	0.385116	0.308971	0.234651	0.206795	0.154751	0.113117	0.068285		96.44	0.35	0.276249	0.229963	0.171651	0.122212	0.109622	0.07216		96.44	0.183559	0.233212	0.166881	0.165245	-0.13602	0.04588	0.068745
96.64	0.385642	0.311501	0.243063	0.204132	0.156366	0.109312	0.065903		96.64	0.348887	0.275296	0.224557	0.167189	0.116702	0.111176	0.068055		96.64	0.186982	0.240502	0.163595	0.166889	-0.13249	0.043318	0.070426
96.84	0.383481	0.30769	0.240002	0.20223	0.151694	0.112626	0.062262		96.84	0.348968	0.275596	0.231139	0.172023	0.122803	0.111716	0.068409		96.84	0.186001	0.23531	0.168091	0.165801	-0.12998	0.049661	0.069163
97.05	0.380852	0.304861	0.237478	0.200854	0.150859	0.104106	0.059164		97.04	0.347489	0.275035	0.227307	0.16614	0.119447	0.115379	0.070743		97.04	0.189016	0.235336	0.166429	0.162584	-0.13031	0.046352	0.071176
97.23	0.385346	0.313918	0.245179	0.201984	0.157166	0.122507	0.068656		97.23	0.349029	0.277747	0.227554	0.170644	0.120031	0.114656	0.075058		97.23	0.190906	0.239041	0.161949	0.165753	-0.12906	0.045189	0.071148
97.44	0.386652	0.308748	0.245608	0.204193	0.159956	0.118781	0.06611		97.44	0.350472	0.272442	0.224782	0.165863	0.118097	0.10572	0.07048		97.44	0.180816	0.232618	0.158527	0.156154	-0.13783	0.046575	0.064348
97.64	0.384352	0.314204	0.247537	0.202743	0.155038	0.113545	0.067615		97.64	0.352113	0.273011	0.229295	0.178303	0.125425	0.117103	0.074445		97.64	0.186629	0.232234	0.162946	0.158803	-0.13457	0.045922	0.065438
97.84	0.385798	0.311958	0.246738	0.207005	0.157211	0.115138	0.069004		97.84	0.345636	0.274654	0.223819	0.167205	0.116889	0.112291	0.072061		97.84	0.185878	0.229296	0.160223	0.159037	-0.13552	0.041307	0.064491
98.05	0.379085	0.310382	0.243003	0.206118	0.148743	0.10846	0.064947		98.04	0.346417	0.271825	0.224826	0.167137	0.117651	0.10739	0.070443		98.04	0.184759	0.23622	0.165108	0.16417	-0.13301	0.043175	0.069671
98.23	0.38004	0.312986	0.243729	0.201145	0.154342	0.113178	0.067046		98.23	0.350677	0.274311	0.225297	0.171206	0.114215	0.110802	0.068064		98.23	0.188988	0.239363	0.162594	0.161815	-0.12977	0.044137	0.072297
98.44	0.391411	0.315147	0.246564	0.207893	0.155947	0.116636	0.070918		98.44	0.347232	0.273385	0.227268	0.165359	0.115101	0.109703	0.070899		98.44	0.187416	0.232598	0.164905	0.158202	-0.13576	0.04774	0.065237
98.64	0.388512	0.30956	0.247126	0.200477	0.159561	0.110349	0.069081		98.64	0.347661	0.27744	0.226109	0.165446	0.125052	0.112365	0.069983		98.64	0.187041	0.233607	0.162836	0.165659	-0.13121	0.042128	0.068424
98.84	0.391865	0.319585	0.246557	0.213967	0.15989	0.12057	0.074705		98.84	0.345138	0.276303	0.222237	0.16259	0.121546	0.11225	0.073723		98.84	0.188714	0.227421	0.158778	0.157553	-0.13474	0.041703	0.068766
99.05	0.384116	0.315259	0.242116	0.206078	0.157432	0.112491	0.065956		99.04	0.342091	0.271269	0.228607	0.163611	0.117687	0.108074	0.068326		99.04	0.184904	0.231437	0.165404	0.160356	-0.13531	0.04388	0.06473
99.23	0.391669	0.317405	0.253374	0.207626	0.162579	0.117097	0.069732		99.23	0.340035	0.26777	0.222573	0.159313	0.113593	0.105631	0.066007		99.23	0.189304	0.234673	0.16838	0.163758	-0.1303	0.047399	0.070487
99.44	0.391605	0.313321	0.243846	0.205551	0.157488	0.115182	0.066444		99.44	0.352675	0.281911	0.227286	0.171393	0.11365	0.108837	0.074905		99.44	0.191134	0.234974	0.164354	0.164146	-0.13268	0.043922	0.07199
99.64	0.388733	0.321628	0.249081	0.210299	0.158331	0.113862	0.07022		99.64	0.351086	0.274638	0.224244	0.167272	0.117872	0.111465	0.071422		99.64	0.185992	0.229526	0.162406	0.157231	-0.13771	0.048208	0.074519
99.84	0.389461	0.319576	0.245456	0.210043	0.16388	0.116607	0.068569		99.84	0.3576	0.283989	0.228419	0.176284	0.119256	0.111367	0.077768		99.84	0.186513	0.238268	0.162922	0.169656	-0.13089	0.048055	0.071399
100.05	0.38381	0.31683	0.247172	0.207015	0.159157	0.118029	0.060578		100.04	0.347438	0.277963	0.227246	0.168833	0.120827	0.109172	0.069867		100.04	0.184876	0.231918	0.159949	0.160933	-0.13831	0.042743	0.068893
100.23	0.388699	0.313324	0.244045	0.206642	0.160648	0.114613	0.071175		100.23	0.350166	0.2765	0.224273	0.172293	0.117081	0.116331	0.069258		100.23	0.180955	0.225985	0.16352	0.156456	-0.13757	0.04283	0.065382
100.44	0.389047	0.311337	0.244823	0.202029	0.154099	0.114305	0.065646		100.44	0.351121	0.277254	0.226195	0.163015	0.116686	0.108588	0.068217		100.44	0.181074	0.233288	0.162954	0.162529	-0.13482	0.043741	0.066592
100.64	0.387744	0.317907	0.242793	0.202917	0.159739	0.11637	0.068013		100.64	0.350913	0.279472	0.230793	0.168391	0.122936	0.113526	0.080225		100.64	0.190162	0.234782	0.170614	0.162896	-0.13619	0.048371	0.071485
100.84	0.386476	0.319098	0.246126	0.203926	0.159259	0.110357	0.066862		100.84	0.354144	0.27336	0.228977	0.170293	0.118864	0.110932	0.070791		100.84	0.186852	0.22957	0.157241	0.157725	-0.13095	0.041855	0.065992
101.05	0.391856	0.322315	0.245758	0.205713	0.159216	0.114863	0.072701		101.04	0.345991	0.275117	0.22968	0.166827	0.119107	0.106864	0.073035		101.04	0.189796	0.23536	0.170933	0.169799	-0.12914	0.049756	0.074514
101.23	0.387222	0.315778	0.247065	0.205324	0.159697	0.115153	0.068314		101.23	0.351052	0.281071	0.226483	0.169819	0.116513	0.114177	0.062111		101.23	0.18233	0.231435	0.167103	0.161981	-0.1389	0.045634	0.068268
101.44	0.391836	0.318831	0.2496	0.205452	0.156523	0.116891	0.066948		101.44	0.356064	0.276835	0.229582	0.172242	0.119857	0.113913	0.073932		101.44	0.186423	0.230342	0.166313	0.161574	-0.13221	0.046588	0.069685
101.64	0.380473	0.313969	0.244487	0.205429	0.155172	0.113395	0.065863		101.64	0.352238	0.279388	0.226755	0.17091	0.119099	0.120709	0.075972		101.64	0.187361	0.230217	0.165682	0.164789	-0.13221	0.046722	0.074178
101.84	0.38614	0.31272	0.246598	0.204931	0.156422	0.111812	0.068142		101.84	0.352979	0.27372	0.222771	0.164699	0.114673	0.109119	0.067397		101.84	0.187594	0.235624	0.163978	0.161626	-0.13457	0.048049	0.072421
102.05	0.392385	0.31761	0.24431	0.209087	0.164481	0.118802	0.071316		102.04	0.349724	0.281769	0.227678	0.170665	0.126145	0.115133	0.072675		102.04	0.186416	0.227314	0.164383	0.162646	-0.13792	0.044157	0.073764
102.23	0.387255	0.323879	0.243826	0.203394	0.159778	0.116238	0.066183		102.23	0.3532	0.276808	0.226918	0.16471	0.114491	0.110409	0.073688		102.23	0.184386	0.232466	0.164847	0.163366	-0.13131	0.0415	0.068297
102.44	0.382916	0.311095	0.246947	0.206588	0.159144	0.11265	0.064442		102.44	0.35356	0.286304	0.228402	0.172763	0.122875	0.115411	0.076808		102.44	0.189964	0.231916	0.167116	0.163073	-0.13678	0.047446	0.068039
102.64	0.384284	0.315768	0.24464	0.207537	0.158053	0.111253	0.070171		102.64	0.348374	0.271486	0.22628	0.167005	0.117244	0.110732	0.070764		102.64	0.184819	0.232913	0.163545	0.163727	-0.14299	0.046097	0.071788
102.84	0.391504	0.317526	0.24844	0.210412	0.165366	0.119382	0.068077		102.84	0.361172	0.283356	0.230327	0.175088	0.118693	0.119531	0.077994		102.84	0.189252	0.23174	0.164492	0.160817	-0.13973	0.043114	0.069924
103.05	0.387957	0.318677	0.243258	0.204057	0.160556	0.110554	0.069292		103.05	0.349709	0.28158	0.225271	0.171425	0.120701	0.115354	0.073092		103.05	0.192669	0.236062	0.16779	0.165378	-0.13271	0.049116	0.07454
103.23	0.39444	0.320287	0.248771	0.207002	0.16266	0.121879	0.073552		103.23	0.345827	0.270877	0.224002	0.164784	0.11263	0.109562	0.06885		103.23	0.187734	0.230001	0.165377	0.162288	-0.13575	0.044231	0.071759
103.44	0.383533	0.316191	0.248206	0.2038	0.157966	0.115071	0.069344		103.44	0.351036	0.27789	0.227672	0.171511	0.120314	0.111703	0.07089		103.44	0.190422	0.237871	0.166159	0.165709	-0.13771	0.046845	0.077144
103.64	0.385445	0.31584	0.247202	0.198342	0.163281	0.116311	0.068715		103.64	0.35249	0.277905	0.226614	0.174397	0.119655	0.112848	0.072709		103.64	0.186283	0.229947	0.161058	0.163999	-0.14091	0.043812	0.06796
103.84	0.382095	0.313861	0.245276	0.206247	0.155089	0.109529	0.071476		103.84	0.350645	0.281642	0.230021	0.171702	0.11391	0.114673	0.073101		103.84	0.193574	0.233561	0.167654	0.161718	-0.13661	0.050074	0.075523
104.05	0.391328	0.320278	0.242751	0.200387	0.156292	0.11287	0.072934		104.05	0.354614	0.282061	0.227227	0.174301	0.121003	0.112544	0.071097		104.05	0.191145	0.233981	0.163522	0.161182	-0.13742	0.042936	0.069705
104.23	0.391063	0.31864	0.246491	0.207053	0.165923	0.115974	0.0729		104.23	0.35124	0.279939	0.223758	0.16985	0.119596	0.108337	0.068541		104.23	0.192231	0.23523	0.159497	0.165228	-0.13836	0.050045	0.070754
104.44	0.391903	0.318097	0.247797	0.209386	0.159606	0.11421	0.069303		104.44	0.348963	0.276586	0.224991	0.163107	0.115038	0.108496	0.06747		104.44	0.186296	0.230604	0.167311	0.161837	-0.14466	0.041544	0.068605
104.64	0.388414	0.315813	0.24677	0.202246	0.16334	0.115619	0.069472		104.64	0.350286	0.276908	0.21893	0.16653	0.113183	0.10959	0.065008		104.64	0.193256	0.241577	0.165938	0.169232	-0.13028	0.055053	0.076278
104.84	0.385906	0.312803	0.238117	0.20204	0.16242	0.110446	0.065885		104.84	0.355987	0.285938	0.230977	0.173553	0.120032	0.112465	0.077431		104.84	0.189777	0.236849	0.164425	0.166056	-0.13521	0.043817	0.073671
105.05	0.39127	0.317924	0.246167	0.204997	0.16187	0.112746	0.069408		105.04	0.351372	0.280322	0.227719	0.168955	0.117003	0.112473	0.070406		105.04	0.186761	0.233668	0.165017	0.165404	-0.14018	0.047584	0.070339
105.23	0.386279	0.311695	0.239281	0.204225	0.159776	0.114253	0.068969		105.23	0.351912	0.277866	0.222758	0.172239	0.114052	0.111085	0.069454		105.23	0.192725	0.234653	0.163768	0.164525	-0.13931	0.042958	0.076168
105.44	0.385608	0.314268	0.243619	0.201816	0.160623	0.110831	0.067347		105.44	0.347217	0.277146	0.222352	0.163152	0.111867	0.108177	0.066031		105.44	0.194525	0.237765	0.162893	0.158804	-0.14135	0.049573	0.072004
105.64	0.382565	0.309195	0.248531	0.203774	0.158703	0.111788	0.066383		105.64	0.357713	0.283676	0.22673	0.169667	0.119828	0.111675	0.077014		105.64	0.196679	0.233617	0.166956	0.168624	-0.13799	0.044601	0.079271
105.84	0.389753	0.314998	0.248207	0.205491	0.163381	0.11589	0.070588		105.84	0.355178	0.277831	0.228971	0.168242	0.116792	0.113549	0.068945		105.84	0.190056	0.2332	0.167672	0.164584	-0.14731	0.049043	0.06868
106.05	0.393423	0.322897	0.248115	0.207802	0.161882	0.115289	0.068244		106.04	0.353452	0.279644	0.228134	0.169563	0.120885	0.115447	0.069051		106.04	0.188907	0.233607	0.161541	0.161777	-0.14755	0.046711	0.071829
106.23	0.390659	0.316038	0.249413	0.207216	0.160805	0.114659	0.069335		106.23	0.350292	0.280166	0.230751	0.165694	0.120283	0.11045	0.067269		106.23	0.18283	0.227804	0.162405	0.154911	-0.14398	0.04208	0.065453
106.44	0.390578	0.316428	0.248726	0.207186	0.155354	0.115028	0.06971		106.44	0.353366	0.282251	0.229789	0.175754	0.119491	0.11221	0.071775		106.44	0.190952	0.235478	0.169652	0.165403	-0.14169	0.048232	0.072112
106.64	0.390427	0.31609	0.248507	0.203682	0.161294	0.110112	0.06936		106.64	0.355485	0.280052	0.22393	0.173192	0.120395	0.11358	0.07169		106.64	0.18123	0.228858	0.155336	0.158059	-0.14891	0.043704	0.063973
106.84	0.391196	0.31677	0.250013	0.208573	0.156343	0.111802	0.066717		106.84	0.355465	0.279382	0.227171	0.166537	0.120111	0.114964	0.073556		106.84	0.189219	0.235316	0.162879	0.163652	-0.14859	0.044153	0.071605
107.05	0.391714	0.317035	0.242748	0.205074	0.155455	0.114268	0.063336		107.04	0.347207	0.278173	0.226854	0.163513	0.114475	0.111701	0.066409		107.04	0.187482	0.23394	0.161331	0.164549	-0.14487	0.048469	0.071667
107.23	0.389085	0.315933	0.244697	0.209296	0.155559	0.11267	0.065382		107.23	0.352806	0.279411	0.228377	0.170958	0.119974	0.113911	0.074508		107.23	0.187561	0.233401	0.159681	0.159007	-0.14921	0.044809	0.070972
107.44	0.392935	0.315479	0.247762	0.209436	0.160296	0.113135	0.073071		107.44	0.359136	0.283636	0.228977	0.168063	0.118009	0.110434	0.07843		107.44	0.190801	0.23831	0.166047	0.168318	-0.13961	0.050295	0.071243
107.64	0.394615	0.319864	0.250388	0.209033	0.158631	0.117918	0.071682		107.64	0.363568	0.284439	0.233523	0.180541	0.120142	0.118882	0.077179		107.64	0.196548	0.242213	0.167766	0.170482	-0.14173	0.050319	0.06877
107.84	0.386496	0.317409	0.249256	0.202079	0.155021	0.120155	0.069119		107.84	0.351503	0.275299	0.223246	0.164835	0.112953	0.111327	0.06936		107.84	0.193364	0.232251	0.168083	0.163411	-0.14687	0.046203	0.076789
108.05	0.393624	0.315369	0.243218	0.203979	0.155994	0.108548	0.06326		108.04	0.351965	0.275903	0.219502	0.167661	0.113393	0.107186	0.066727		108.04	0.190874	0.234781	0.16677	0.163994	-0.14753	0.046713	0.065042
108.23	0.393374	0.320793	0.248001	0.204758	0.158912	0.114923	0.072607		108.23	0.348967	0.275521	0.224661	0.165082	0.11041	0.106251	0.067591		108.23	0.193868	0.235729	0.161009	0.162686	-0.15165	0.04613	0.0716
108.44	0.386028	0.320705	0.249445	0.205317	0.161208	0.116769	0.066146		108.44	0.35443	0.276969	0.221903	0.171243	0.118054	0.117257	0.076532		108.44	0.18208	0.227034	0.157894	0.159766	-0.15664	0.038509	0.064328
108.64	0.398446	0.323053	0.254986	0.212707	0.163017	0.119386	0.074286		108.64	0.357394	0.281497	0.229431	0.170195	0.117699	0.112014	0.069547		108.64	0.191904	0.234691	0.161961	0.165647	-0.1558	0.046619	0.069769
108.84	0.391523	0.315386	0.245096	0.212676	0.158569	0.11643	0.072775		108.84	0.352825	0.27428	0.222627	0.164703	0.113948	0.109545	0.076987		108.84	0.185594	0.232146	0.158922	0.159612	-0.15397	0.047417	0.070873
109.05	0.390841	0.317922	0.248678	0.206072	0.168597	0.110934	0.075368		109.04	0.357743	0.275048	0.221822	0.169665	0.116329	0.109972	0.069322		109.04	0.196532	0.234895	0.166372	0.164399	-0.15123	0.044191	0.076004
109.25	0.386283	0.315982	0.242788	0.202569	0.159692	0.106645	0.068691		109.25	0.356639	0.282658	0.226567	0.177692	0.118466	0.117109	0.066966		109.25	0.191966	0.23563	0.16221	0.165509	-0.15353	0.044316	0.069338
109.44	0.387358	0.316798	0.247514	0.206583	0.161995	0.118576	0.072668		109.44	0.354344	0.279612	0.224574	0.172164	0.115748	0.110087	0.071878		109.44	0.189486	0.231955	0.164615	0.162714	-0.15827	0.048438	0.072723
109.64	0.388326	0.312287	0.243618	0.201655	0.156892	0.110748	0.06426		109.64	0.351263	0.275203	0.222051	0.164075	0.107033	0.113392	0.066256		109.64	0.192208	0.231832	0.161416	0.163103	-0.15734	0.04679	0.069599
109.84	0.394451	0.320231	0.249425	0.211654	0.161953	0.119286	0.072488		109.84	0.362512	0.285959	0.233948	0.172103	0.120993	0.117109	0.076769		109.84	0.197241	0.238621	0.164193	0.167337	-0.15	0.049179	0.07667
110.05	0.391304	0.31497	0.243803	0.203134	0.162018	0.115399	0.06368		110.04	0.357012	0.28194	0.229178	0.172147	0.118206	0.118034	0.070318		110.04	0.195331	0.235038	0.161786	0.165659	-0.15611	0.048493	0.066554
110.23	0.39144	0.31719	0.242631	0.205665	0.156226	0.114273	0.070936		110.25	0.354324	0.273692	0.224472	0.166811	0.111737	0.108806	0.068044		110.25	0.186572	0.22752	0.159044	0.152359	-0.16036	0.042107	0.066157
110.44	0.390232	0.309104	0.24409	0.201714	0.156881	0.11403	0.071709		110.44	0.352674	0.279595	0.221668	0.170487	0.11147	0.116521	0.067734		110.44	0.188326	0.237052	0.160403	0.162958	-0.16012	0.044178	0.069843
110.64	0.39212	0.319684	0.245936	0.204392	0.160034	0.117574	0.065092		110.64	0.357365	0.277383	0.230623	0.17451	0.113334	0.109882	0.076085		110.64	0.191315	0.233895	0.160144	0.163963	-0.16402	0.046644	0.07647
110.84	0.391815	0.316969	0.243818	0.208432	0.159262	0.110846	0.067038		110.84	0.36199	0.284429	0.23142	0.177331	0.123232	0.12382	0.077885		110.84	0.196514	0.232727	0.159069	0.163569	-0.16096	0.046439	0.07233
111.05	0.391635	0.316528	0.251091	0.207512	0.158251	0.115616	0.067981		111.04	0.355463	0.278542	0.225722	0.166765	0.113314	0.10905	0.065508		111.04	0.193346	0.235066	0.162378	0.164566	-0.16318	0.046245	0.071273
111.23	0.39446	0.321844	0.252874	0.210176	0.162707	0.118729	0.072109		111.23	0.353997	0.280975	0.220725	0.161608	0.11664	0.114139	0.070618		111.23	0.195723	0.237518	0.170606	0.165543	-0.16332	0.043932	0.073592
111.44	0.392065	0.315666	0.242911	0.202072	0.155935	0.1132	0.064889		111.44	0.360002	0.282266	0.231132	0.169914	0.119549	0.116378	0.072735		111.44	0.195244	0.230546	0.162831	0.166079	-0.16157	0.046633	0.068657
111.64	0.389419	0.315945	0.242922	0.205772	0.158586	0.112452	0.063102		111.64	0.351231	0.279327	0.224795	0.173383	0.117484	0.112561	0.073988		111.64	0.188188	0.229947	0.160371	0.162015	-0.16626	0.04681	0.067247
111.84	0.395802	0.320233	0.245714	0.206356	0.160525	0.117054	0.06805		111.84	0.356457	0.27924	0.228778	0.165356	0.118626	0.111771	0.072302		111.84	0.195676	0.237112	0.164298	0.166688	-0.1646	0.048204	0.072839
112.05	0.39219	0.320304	0.246902	0.208414	0.155043	0.113424	0.071724		112.04	0.354805	0.282384	0.223276	0.169102	0.120125	0.111289	0.06933		112.04	0.19796	0.237354	0.16588	0.163176	-0.16471	0.050793	0.069177
112.23	0.395946	0.320136	0.242443	0.209725	0.157833	0.110568	0.067756		112.23	0.354853	0.277491	0.228823	0.17074	0.112393	0.116843	0.072242		112.23	0.19631	0.23725	0.165691	0.164357	-0.16582	0.051577	0.07287
112.44	0.396339	0.318481	0.248491	0.20957	0.158362	0.116959	0.070383		112.44	0.348366	0.275839	0.224185	0.170373	0.113234	0.110484	0.069692		112.44	0.19076	0.236013	0.16791	0.161732	-0.17208	0.043243	0.070189
112.64	0.390629	0.316802	0.246048	0.206029	0.153116	0.117377	0.067524		112.64	0.356727	0.282362	0.228122	0.165731	0.1157	0.111156	0.066984		112.64	0.192978	0.234964	0.161913	0.165608	-0.16836	0.046669	0.06971
112.84	0.39234	0.313715	0.242778	0.202419	0.155426	0.110137	0.065581		112.84	0.357005	0.278238	0.223737	0.17288	0.119171	0.115408	0.070165		112.84	0.188899	0.236254	0.158544	0.157999	-0.17905	0.042859	0.066003
113.05	0.389535	0.318948	0.249179	0.202901	0.160168	0.113689	0.07153		113.04	0.359044	0.283426	0.229851	0.174874	0.123553	0.118545	0.074313		113.04	0.191808	0.226417	0.161697	0.15955	-0.17335	0.042025	0.066561
113.23	0.397798	0.325238	0.249623	0.208221	0.163063	0.117628	0.070711		113.23	0.35011	0.276465	0.218664	0.169986	0.11384	0.11338	0.06705		113.23	0.197539	0.23011	0.162853	0.1659	-0.17736	0.050449	0.072127
113.44	0.393389	0.317053	0.244293	0.208405	0.156708	0.111492	0.067802		113.44	0.354275	0.282753	0.228705	0.172428	0.118869	0.114412	0.068377		113.44	0.193075	0.232844	0.158621	0.158287	-0.177	0.043774	0.070432
113.64	0.394947	0.319193	0.246043	0.209635	0.158763	0.117893	0.069304		113.64	0.360539	0.282964	0.229786	0.172221	0.123277	0.115345	0.070126		113.64	0.194948	0.235819	0.165799	0.161728	-0.17247	0.047045	0.069785
113.84	0.393534	0.317252	0.24593	0.207317	0.16231	0.11687	0.063561		113.84	0.357053	0.278723	0.226517	0.169787	0.122199	0.116068	0.07766		113.84	0.189675	0.231244	0.160969	0.161727	-0.17941	0.044254	0.070248
114.05	0.392304	0.31809	0.253391	0.209353	0.15516	0.117135	0.065334		114.05	0.355757	0.279606	0.231238	0.166455	0.119632	0.115721	0.06993		114.05	0.193836	0.235121	0.163802	0.167102	-0.17707	0.047259	0.076134
114.23	0.395635	0.31867	0.243019	0.204232	0.160711	0.117467	0.070003		114.23	0.362462	0.285939	0.228824	0.17114	0.122655	0.119977	0.071238		114.23	0.192547	0.230456	0.159556	0.161514	-0.18751	0.044666	0.068055
114.44	0.397296	0.323011	0.252321	0.210116	0.168461	0.121008	0.071044		114.44	0.356037	0.281762	0.223868	0.172672	0.119288	0.112311	0.073034		114.44	0.194973	0.233243	0.164068	0.160844	-0.17919	0.043205	0.070596
114.64	0.395368	0.319669	0.247926	0.205497	0.159968	0.111056	0.067346		114.64	0.357707	0.280777	0.226262	0.176619	0.120348	0.115305	0.073686		114.64	0.192129	0.236181	0.16019	0.160947	-0.18578	0.041357	0.070357
114.84	0.394702	0.321871	0.241247	0.206694	0.1599	0.110708	0.071638		114.84	0.360932	0.28158	0.225075	0.177144	0.123237	0.109116	0.075322		114.84	0.194334	0.233896	0.159674	0.167264	-0.18164	0.049125	0.069819
115.05	0.392074	0.321019	0.245864	0.206673	0.159592	0.114374	0.070117		115.04	0.356881	0.279774	0.221795	0.171426	0.120424	0.113107	0.066922		115.04	0.19417	0.234159	0.158858	0.171641	-0.18218	0.047833	0.068117
115.23	0.394435	0.320679	0.244927	0.20777	0.16322	0.114511	0.066918		115.23	0.357132	0.275878	0.226205	0.168661	0.113114	0.113469	0.073217		115.23	0.19109	0.230075	0.156345	0.16086	-0.19157	0.042796	0.068825
115.44	0.392253	0.319302	0.250161	0.207007	0.162783	0.113961	0.070422		115.43	0.351885	0.273548	0.221695	0.162675	0.113004	0.108953	0.064373		115.43	0.195672	0.237979	0.164274	0.161837	-0.18517	0.048504	0.068631
115.64	0.399278	0.325367	0.247967	0.208011	0.162481	0.116762	0.07268		115.64	0.355508	0.28294	0.21859	0.168262	0.119122	0.10968	0.066684		115.64	0.195665	0.233981	0.163785	0.157634	-0.18742	0.047433	0.070978
115.84	0.397375	0.321643	0.248196	0.208156	0.158445	0.117053	0.070219		115.84	0.357321	0.278793	0.230172	0.170999	0.122401	0.112709	0.076673		115.84	0.193087	0.231025	0.156041	0.162514	-0.19238	0.048716	0.069717
116.05	0.39268	0.316571	0.246444	0.204733	0.155799	0.105749	0.066201		116.04	0.353033	0.283357	0.221809	0.168834	0.117271	0.112209	0.068365		116.04	0.190681	0.234189	0.159032	0.163253	-0.18863	0.043317	0.071828
116.25	0.392139	0.319627	0.242007	0.211646	0.155554	0.114615	0.067493		116.23	0.356191	0.283913	0.225475	0.174757	0.12733	0.115977	0.074799		116.23	0.189913	0.232728	0.161544	0.158791	-0.20041	0.04258	0.073281
116.44	0.399733	0.320403	0.247406	0.202424	0.15832	0.118324	0.069265		116.43	0.360265	0.286017	0.22606	0.173084	0.122329	0.115798	0.077077		116.43	0.186859	0.23006	0.157792	0.160272	-0.19749	0.043992	0.066783
116.64	0.388924	0.312489	0.241433	0.194312	0.159734	0.109258	0.062897		116.64	0.361504	0.28776	0.233327	0.177645	0.120269	0.118841	0.074023		116.64	0.19764	0.239323	0.166627	0.171482	-0.18943	0.050018	0.077014
116.84	0.393722	0.317922	0.245639	0.202328	0.161657	0.108971	0.068013		116.84	0.358358	0.283896	0.230518	0.168827	0.121535	0.117472	0.073021		116.84	0.200456	0.238919	0.161231	0.15927	-0.19912	0.051356	0.073598
117.05	0.393843	0.318824	0.247048	0.203639	0.15981	0.113314	0.071755		117.04	0.356919	0.28339	0.21888	0.167881	0.118396	0.112537	0.067084		117.04	0.190778	0.234537	0.157826	0.154332	-0.19783	0.04669	0.069246
117.23	0.396736	0.315394	0.244156	0.204354	0.158166	0.116842	0.06214		117.23	0.356866	0.287006	0.225706	0.172132	0.117056	0.114602	0.074127		117.23	0.192239	0.231064	0.156854	0.158499	-0.20524	0.044591	0.073153
117.44	0.39416	0.316782	0.244794	0.199937	0.164425	0.114468	0.071188		117.43	0.359089	0.285848	0.233527	0.176859	0.12006	0.118977	0.077748		117.43	0.200572	0.235808	0.160608	0.159237	-0.20185	0.04678	0.075434
117.64	0.396132	0.322793	0.252127	0.20792	0.163136	0.114032	0.070125		117.64	0.361277	0.288065	0.230974	0.176036	0.122048	0.117245	0.076001		117.64	0.196124	0.236799	0.163618	0.163132	-0.2019	0.052448	0.073762
117.84	0.393728	0.31565	0.24317	0.203198	0.152432	0.104764	0.064403		117.84	0.361084	0.282548	0.229276	0.176381	0.121224	0.116138	0.073418		117.84	0.195804	0.235722	0.157388	0.162303	-0.20538	0.046249	0.069024
118.05	0.397347	0.324093	0.251328	0.209769	0.164955	0.116828	0.073466		118.05	0.353585	0.278014	0.224637	0.171544	0.113633	0.105007	0.069308		118.05	0.191637	0.233261	0.158633	0.160241	-0.20601	0.043836	0.069585
118.25	0.392536	0.320574	0.244782	0.211748	0.161593	0.109796	0.072495		118.23	0.3624	0.286421	0.225221	0.172086	0.118106	0.108661	0.070828		118.23	0.194045	0.231963	0.159334	0.163066	-0.20773	0.046856	0.073246
118.44	0.401523	0.321561	0.250773	0.208262	0.160729	0.115143	0.073304		118.44	0.360607	0.283995	0.221381	0.17171	0.119474	0.112341	0.071419		118.44	0.192821	0.238078	0.1603	0.162453	-0.20434	0.044692	0.071035
118.64	0.394149	0.322534	0.24802	0.208584	0.159625	0.113726	0.070068		118.64	0.356053	0.283611	0.228353	0.172679	0.117906	0.109451	0.072779		118.64	0.196298	0.238351	0.157606	0.169539	-0.21278	0.046004	0.071082
118.84	0.396669	0.318899	0.246238	0.213917	0.164885	0.114726	0.070498		118.84	0.358754	0.279312	0.225772	0.16719	0.120831	0.108151	0.071246		118.84	0.192053	0.23464	0.15935	0.163221	-0.21099	0.048106	0.071914
119.05	0.389191	0.321628	0.245755	0.205978	0.157823	0.110029	0.070409		119.04	0.35453	0.28385	0.221974	0.172732	0.115059	0.11118	0.069821		119.04	0.19692	0.235494	0.160622	0.163422	-0.21468	0.045752	0.0717
119.25	0.394484	0.321781	0.244654	0.211344	0.164988	0.116924	0.068404		119.23	0.367337	0.289676	0.236254	0.172397	0.117683	0.120934	0.074331		119.23	0.191938	0.23251	0.152896	0.163643	-0.21745	0.045333	0.071395
119.44	0.397648	0.322486	0.241725	0.206624	0.158534	0.11076	0.069239		119.44	0.358148	0.287571	0.22671	0.175645	0.121354	0.115326	0.069531		119.44	0.198307	0.231672	0.159193	0.163994	-0.21259	0.050301	0.077292
119.64	0.399224	0.319577	0.249554	0.199068	0.160207	0.112665	0.070701		119.64	0.358143	0.282787	0.225496	0.167821	0.1151	0.112221	0.072401		119.64	0.195266	0.23301	0.158082	0.162539	-0.219	0.044631	0.067051
119.84	0.397623	0.323674	0.242547	0.202757	0.156151	0.109706	0.069748		119.84	0.361196	0.283489	0.231852	0.174355	0.122765	0.112872	0.072306		119.84	0.189688	0.233542	0.154219	0.159508	-0.21382	0.049637	0.070122
120.05	0.395024	0.31907	0.248568	0.213134	0.160364	0.111769	0.069486		120.04	0.366376	0.287513	0.233722	0.17598	0.128384	0.12076	0.07568		120.04	0.193776	0.227839	0.156315	0.162679	-0.22609	0.044662	0.067916
120.23	0.400061	0.31995	0.245118	0.20791	0.158815	0.11296	0.067888		120.23	0.359551	0.283529	0.227593	0.172781	0.115537	0.114651	0.071426		120.23	0.187036	0.229944	0.155173	0.156995	-0.2331	0.04568	0.070523
120.44	0.393415	0.317245	0.243126	0.206184	0.158264	0.107799	0.066661		120.43	0.358146	0.282011	0.226498	0.172014	0.112023	0.110164	0.067907		120.43	0.198374	0.236079	0.157846	0.160181	-0.22071	0.044914	0.073813
120.64	0.398613	0.320368	0.246957	0.209243	0.157953	0.115171	0.06447		120.64	0.360135	0.279252	0.226701	0.173691	0.11533	0.113111	0.068675		120.64	0.199335	0.241083	0.158612	0.161583	-0.21831	0.046128	0.075015
120.84	0.3989	0.320026	0.246629	0.207022	0.154859	0.115669	0.071411		120.84	0.355525	0.281342	0.226394	0.170268	0.117567	0.113069	0.076086		120.84	0.1933	0.229264	0.158683	0.163654	-0.23092	0.04713	0.072014
121.05	0.399768	0.321446	0.242283	0.204471	0.159902	0.116122	0.07141		121.04	0.355466	0.280039	0.225015	0.171131	0.115785	0.114478	0.068584		121.04	0.198588	0.237908	0.154687	0.163352	-0.22726	0.047036	0.073152
121.25	0.399598	0.326141	0.253178	0.21079	0.1617	0.1229	0.071133		121.25	0.353249	0.284982	0.224359	0.169611	0.116372	0.110363	0.07035		121.25	0.193212	0.231454	0.155229	0.160333	-0.23236	0.049248	0.063826
121.44	0.396188	0.31557	0.244485	0.206625	0.162056	0.114677	0.065511		121.43	0.355542	0.28134	0.225393	0.174603	0.113306	0.116668	0.071477		121.43	0.19719	0.239538	0.155247	0.165489	-0.22577	0.049134	0.069165
121.64	0.399766	0.318042	0.248239	0.204665	0.159099	0.111741	0.065915		121.64	0.362909	0.282894	0.226266	0.172877	0.116192	0.11525	0.072733		121.64	0.197016	0.232573	0.153655	0.158541	-0.23294	0.045266	0.069491
121.84	0.392413	0.323849	0.247978	0.204172	0.162914	0.113001	0.065619		121.84	0.355949	0.282792	0.230816	0.170094	0.119109	0.108585	0.072656		121.84	0.194878	0.233385	0.161321	0.163012	-0.23682	0.042645	0.068606
122.05	0.400899	0.321988	0.247071	0.205775	0.156912	0.115268	0.067942		122.04	0.356658	0.281653	0.230262	0.175471	0.12095	0.113683	0.076617		122.04	0.196636	0.233063	0.155004	0.163379	-0.23856	0.041314	0.068648
122.25	0.394555	0.327216	0.24991	0.202318	0.158522	0.113692	0.073032		122.25	0.357587	0.28358	0.219565	0.166518	0.116257	0.109187	0.070929		122.25	0.194606	0.234968	0.157214	0.16495	-0.23749	0.056544	0.072728
122.44	0.395048	0.316765	0.24166	0.201548	0.16006	0.11169	0.064983		122.43	0.356386	0.278467	0.226082	0.174385	0.114697	0.1099	0.067148		122.43	0.195138	0.238675	0.16218	0.162962	-0.23782	0.048552	0.07598
122.64	0.394094	0.316868	0.246507	0.203515	0.153834	0.108094	0.067814		122.64	0.355175	0.278396	0.222309	0.169815	0.111478	0.109921	0.066576		122.64	0.197097	0.232012	0.155604	0.159385	-0.24428	0.046715	0.073318
122.84	0.39946	0.325771	0.25276	0.20932	0.161976	0.123055	0.074858		122.84	0.358286	0.287643	0.226748	0.173873	0.116137	0.11188	0.072606		122.84	0.196481	0.234434	0.157773	0.162225	-0.24295	0.047035	0.072654
123.05	0.399384	0.320991	0.249442	0.21112	0.159025	0.113411	0.072134		123.04	0.358245	0.286215	0.226773	0.168938	0.118984	0.115131	0.07295		123.04	0.194537	0.236244	0.151893	0.161335	-0.24862	0.048221	0.072015
123.25	0.397085	0.321718	0.245449	0.205455	0.159056	0.109161	0.068476		123.23	0.353077	0.280604	0.226135	0.171949	0.113204	0.110645	0.069927		123.23	0.192967	0.233558	0.158555	0.168121	-0.24363	0.048854	0.076351
123.44	0.3991	0.323166	0.246798	0.207629	0.162524	0.116109	0.066493		123.43	0.358894	0.282688	0.22784	0.170327	0.115372	0.113679	0.073377		123.43	0.198532	0.236899	0.153749	0.160051	-0.25186	0.044111	0.072558
123.64	0.394311	0.319968	0.252714	0.210129	0.159396	0.117342	0.069486		123.64	0.358062	0.282463	0.228897	0.174749	0.117092	0.111602	0.075933		123.64	0.193821	0.234275	0.157007	0.163543	-0.25034	0.05029	0.07193
123.84	0.396459	0.325792	0.245472	0.211685	0.157316	0.120366	0.064725		123.84	0.355929	0.282197	0.223732	0.169966	0.116085	0.110701	0.071289		123.84	0.202853	0.24048	0.161694	0.168899	-0.24408	0.048772	0.078298
124.05	0.396898	0.321942	0.251123	0.208658	0.163701	0.115258	0.072829		124.04	0.354589	0.28089	0.225341	0.171672	0.115872	0.119905	0.072569		124.04	0.198076	0.235413	0.156675	0.165285	-0.25105	0.051177	0.075136
124.23	0.400741	0.32291	0.24581	0.208903	0.155034	0.114486	0.071013		124.23	0.359532	0.286766	0.227707	0.173723	0.114945	0.11638	0.08017		124.23	0.199061	0.233185	0.153697	0.160468	-0.25371	0.043067	0.069904
124.44	0.391869	0.317941	0.246082	0.207151	0.159587	0.113354	0.063394		124.43	0.361438	0.28347	0.227391	0.170897	0.117638	0.115518	0.071389		124.43	0.199307	0.234369	0.158011	0.163841	-0.25595	0.047676	0.068607
124.64	0.400055	0.31921	0.241939	0.201726	0.158283	0.114444	0.067757		124.64	0.364875	0.283964	0.222269	0.173791	0.114791	0.114862	0.075338		124.64	0.193119	0.229572	0.151978	0.160697	-0.25892	0.044344	0.06658
124.84	0.391651	0.315358	0.241854	0.202998	0.15497	0.106533	0.064388		124.84	0.361287	0.283536	0.226028	0.170618	0.118202	0.113739	0.069981		124.84	0.195404	0.237133	0.154002	0.161251	-0.2666	0.050673	0.072037
125.05	0.398847	0.323469	0.250314	0.209124	0.161946	0.116686	0.072594		125.05	0.357269	0.285964	0.23138	0.170094	0.116117	0.115351	0.073541		125.05	0.19999	0.235383	0.159099	0.162014	-0.2637	0.047442	0.069747
125.23	0.397147	0.320221	0.247886	0.203685	0.155521	0.113455	0.068911		125.25	0.361269	0.286451	0.22878	0.173169	0.120382	0.112461	0.071951		125.25	0.196187	0.236082	0.155386	0.16332	-0.26103	0.046006	0.070915
125.44	0.397031	0.321283	0.247127	0.210053	0.160593	0.113858	0.074629		125.43	0.35951	0.284415	0.225432	0.177007	0.114628	0.116495	0.071145		125.43	0.199187	0.240032	0.156266	0.164008	-0.26212	0.048783	0.075157
125.64	0.394079	0.323731	0.252845	0.209664	0.16457	0.113654	0.071805		125.64	0.358712	0.282596	0.22263	0.169233	0.119615	0.113241	0.074769		125.64	0.198653	0.240746	0.154895	0.16049	-0.26075	0.045773	0.074504
125.84	0.392053	0.319323	0.248268	0.208328	0.157642	0.110972	0.068179		125.84	0.363178	0.281408	0.229059	0.176952	0.12279	0.111428	0.066422		125.84	0.204351	0.235397	0.152781	0.161511	-0.26347	0.045286	0.070953
126.05	0.402681	0.318392	0.249604	0.204141	0.157154	0.109353	0.064718		126.05	0.359859	0.280039	0.226794	0.175874	0.117454	0.113518	0.072859		126.05	0.197868	0.239379	0.153541	0.164042	-0.2666	0.046131	0.073119
126.25	0.402349	0.321361	0.250917	0.205003	0.160123	0.118457	0.069163		126.25	0.358987	0.282426	0.227532	0.175822	0.115455	0.111016	0.07223		126.25	0.197017	0.233923	0.15205	0.164224	-0.2655	0.050927	0.073785
126.44	0.399861	0.320295	0.246662	0.2048	0.154519	0.116696	0.065968		126.43	0.362423	0.288519	0.230053	0.173931	0.121542	0.115125	0.071061		126.43	0.200445	0.23536	0.150893	0.164099	-0.27037	0.045136	0.073126
126.64	0.404009	0.325458	0.246708	0.211126	0.163118	0.114054	0.069508		126.64	0.36632	0.282765	0.225141	0.174448	0.118901	0.119407	0.07213		126.64	0.197264	0.232548	0.149507	0.160526	-0.27312	0.047423	0.065971
126.84	0.400536	0.318834	0.248978	0.210463	0.160993	0.112171	0.065338		126.84	0.359305	0.283957	0.225629	0.170469	0.124341	0.113934	0.077303		126.84	0.197507	0.237792	0.151826	0.161983	-0.27327	0.045992	0.074024
127.05	0.394308	0.326133	0.249398	0.206185	0.157166	0.112483	0.071395		127.04	0.360102	0.286524	0.223804	0.171496	0.121735	0.112655	0.067117		127.04	0.196931	0.238073	0.156324	0.168105	-0.27009	0.046394	0.069388
127.25	0.400193	0.324153	0.247262	0.21452	0.161577	0.116694	0.06721		127.25	0.354542	0.280649	0.225858	0.174548	0.116535	0.114243	0.065433		127.25	0.195714	0.235058	0.15149	0.160174	-0.28158	0.043959	0.071778
127.44	0.391454	0.318652	0.243139	0.207663	0.157667	0.114725	0.067666		127.43	0.366216	0.288106	0.22923	0.178768	0.119741	0.113266	0.073034		127.43	0.206974	0.236862	0.15746	0.170506	-0.27502	0.055609	0.077862
127.64	0.397513	0.325846	0.247899	0.208885	0.164298	0.114014	0.07064		127.64	0.358922	0.27917	0.218544	0.164442	0.120695	0.110683	0.066112		127.64	0.206117	0.24255	0.159663	0.168205	-0.27787	0.055261	0.076221
127.84	0.39897	0.326457	0.249645	0.207319	0.161437	0.11635	0.069315		127.84	0.36419	0.287009	0.230244	0.173814	0.11863	0.116063	0.074445		127.84	0.197488	0.235585	0.151137	0.160219	-0.2849	0.048407	0.074975
128.05	0.393487	0.321102	0.249819	0.212795	0.166887	0.11751	0.069979		128.04	0.35343	0.280839	0.226562	0.170886	0.11578	0.111105	0.078505		128.04	0.199795	0.241457	0.155261	0.165176	-0.27989	0.049693	0.072712
128.23	0.399345	0.322393	0.2423	0.20603	0.160953	0.113498	0.064157		128.25	0.361448	0.289091	0.231035	0.175828	0.121063	0.115526	0.07444		128.25	0.19734	0.233107	0.148366	0.16412	-0.28658	0.048954	0.075308
128.44	0.406208	0.32779	0.254502	0.211615	0.165321	0.11959	0.07378		128.43	0.36226	0.28081	0.220354	0.169628	0.115223	0.111424	0.06794		128.43	0.195245	0.231689	0.148403	0.157716	-0.29101	0.045531	0.065334
128.64	0.408825	0.323576	0.255301	0.213231	0.169258	0.116455	0.070329		128.64	0.362471	0.284714	0.229712	0.176583	0.122494	0.114989	0.070384		128.64	0.201117	0.235538	0.154281	0.16797	-0.28415	0.052343	0.074776
128.84	0.39867	0.319314	0.248415	0.21174	0.159029	0.108659	0.064568		128.84	0.355986	0.28077	0.223962	0.169194	0.118696	0.112851	0.066914		128.84	0.201003	0.23704	0.148403	0.161331	-0.29125	0.048064	0.073821
129.05	0.403149	0.324408	0.255778	0.204442	0.158053	0.110237	0.068996		129.05	0.364241	0.288503	0.22585	0.171931	0.120745	0.115596	0.072298		129.05	0.19799	0.238498	0.15048	0.168957	-0.28504	0.049122	0.074201
129.23	0.399278	0.323847	0.247039	0.202126	0.159949	0.110174	0.068337		129.25	0.361383	0.290945	0.232397	0.176746	0.118034	0.114982	0.06915		129.25	0.203776	0.242583	0.156037	0.165019	-0.28684	0.054214	0.073564
129.44	0.405006	0.322354	0.252721	0.210415	0.162387	0.112002	0.066036		129.43	0.356617	0.282718	0.223094	0.174605	0.116968	0.112301	0.066188		129.43	0.20117	0.236376	0.152812	0.16048	-0.29245	0.042751	0.072911
129.64	0.407688	0.328996	0.251405	0.211509	0.165683	0.119942	0.067941		129.64	0.362121	0.279621	0.226823	0.172771	0.118182	0.115031	0.076438		129.64	0.203668	0.239893	0.15286	0.169576	-0.28638	0.052211	0.078554
129.84	0.398493	0.324776	0.251051	0.210981	0.161205	0.117052	0.069374		129.84	0.351561	0.282703	0.219009	0.173543	0.115633	0.116731	0.070336		129.84	0.199238	0.231956	0.149172	0.16233	-0.29643	0.046892	0.071231
130.05	0.396546	0.322053	0.245507	0.209776	0.159942	0.11113	0.067037		130.04	0.362774	0.288354	0.227802	0.172598	0.120625	0.117562	0.071268		130.04	0.199077	0.237895	0.150782	0.162736	-0.29648	0.044254	0.070491
130.25	0.395478	0.322324	0.24565	0.199734	0.164501	0.116691	0.070051		130.25	0.360833	0.282972	0.227478	0.176194	0.12429	0.11857	0.072975		130.25	0.203125	0.236439	0.151011	0.16857	-0.29304	0.049943	0.072497
130.44	0.40731	0.325209	0.251724	0.208152	0.164068	0.11816	0.071806		130.43	0.358656	0.280309	0.221818	0.169595	0.118451	0.114464	0.07071		130.43	0.199628	0.236451	0.147746	0.16602	-0.29469	0.051624	0.076032
130.64	0.396572	0.317982	0.245456	0.201438	0.155415	0.111446	0.06774		130.64	0.359567	0.281053	0.218281	0.164075	0.112555	0.109025	0.071388		130.64	0.204618	0.236012	0.153848	0.163878	-0.30141	0.046186	0.077248
130.84	0.404697	0.325657	0.250475	0.211916	0.162077	0.114855	0.070916		130.84	0.362119	0.28774	0.229075	0.172199	0.123954	0.118992	0.069877		130.84	0.197234	0.233825	0.153055	0.16334	-0.29914	0.049944	0.070537
131.05	0.403647	0.323351	0.248277	0.207539	0.165151	0.111722	0.067097		131.04	0.360026	0.287495	0.226636	0.179055	0.122151	0.113929	0.069131		131.04	0.208958	0.236391	0.155382	0.165256	-0.30185	0.049248	0.076835
131.23	0.396012	0.318649	0.245754	0.201056	0.162662	0.115464	0.066984		131.25	0.361976	0.28584	0.222822	0.168207	0.121073	0.115483	0.070612		131.25	0.198752	0.23097	0.148512	0.157465	-0.30321	0.044647	0.070523
131.44	0.395792	0.317069	0.248253	0.206867	0.156418	0.112683	0.064377		131.43	0.361344	0.286466	0.224257	0.172277	0.116348	0.114147	0.078301		131.43	0.196623	0.239038	0.149358	0.170049	-0.30374	0.049028	0.07433
131.64	0.399592	0.320868	0.243892	0.204586	0.156311	0.112456	0.061561		131.64	0.365468	0.284472	0.222342	0.173055	0.117927	0.111513	0.074942		131.64	0.205924	0.246536	0.151406	0.166691	-0.30598	0.04906	0.076839
131.84	0.407251	0.323102	0.251814	0.21107	0.158619	0.118175	0.070594		131.84	0.358544	0.286572	0.22584	0.173567	0.114791	0.114668	0.073045		131.84	0.205738	0.239032	0.148324	0.16428	-0.30713	0.050021	0.07183
132.05	0.405511	0.323894	0.245177	0.202114	0.159519	0.11042	0.068909		132.04	0.357306	0.28506	0.219452	0.16757	0.112151	0.110978	0.071577		132.04	0.197826	0.237512	0.145777	0.166594	-0.30448	0.050935	0.073146
132.25	0.400321	0.327307	0.246601	0.207728	0.162269	0.114868	0.070338		132.23	0.36494	0.288116	0.224591	0.172142	0.121329	0.11531	0.07676		132.23	0.202443	0.236761	0.144235	0.162105	-0.3132	0.043691	0.068778
132.44	0.399944	0.325362	0.250178	0.207772	0.166291	0.113009	0.068336		132.43	0.361811	0.288253	0.22961	0.17405	0.118323	0.115821	0.077076		132.43	0.204298	0.246454	0.15268	0.164895	-0.29974	0.053088	0.077185
132.64	0.400654	0.323463	0.251586	0.207571	0.160956	0.113833	0.067885		132.64	0.363968	0.281993	0.226429	0.170494	0.120851	0.113386	0.071179		132.64	0.195965	0.235534	0.149963	0.162731	-0.31561	0.049748	0.067047
132.84	0.398778	0.322706	0.248216	0.207055	0.15489	0.11434	0.064967		132.84	0.360089	0.282334	0.215796	0.171006	0.118181	0.108532	0.071468		132.84	0.200466	0.239808	0.147607	0.164948	-0.31242	0.04979	0.074776
133.05	0.397365	0.323455	0.247752	0.207924	0.160455	0.11436	0.067611		133.04	0.358267	0.288005	0.225134	0.171392	0.117489	0.11376	0.072912		133.04	0.198764	0.234712	0.146721	0.163374	-0.31055	0.052354	0.073721
133.25	0.400669	0.320758	0.250808	0.202374	0.159461	0.10909	0.066148		133.23	0.365783	0.289275	0.220807	0.171416	0.118547	0.114752	0.069855		133.23	0.199526	0.237528	0.141664	0.160867	-0.31458	0.048007	0.075439
133.44	0.403124	0.323287	0.255654	0.210115	0.15655	0.114669	0.068798		133.43	0.36225	0.290408	0.226606	0.174707	0.117154	0.11579	0.073547		133.43	0.203004	0.23796	0.150446	0.163725	-0.31684	0.052174	0.072523
133.64	0.407899	0.327706	0.252572	0.216322	0.161043	0.121326	0.075418		133.64	0.3609	0.284617	0.220698	0.172028	0.116867	0.118368	0.074028		133.64	0.199319	0.239386	0.147902	0.16038	-0.31713	0.04693	0.071865
133.84	0.403006	0.319897	0.247256	0.203402	0.154792	0.112151	0.066483		133.84	0.36514	0.281335	0.223944	0.169635	0.119946	0.115025	0.06738		133.84	0.200229	0.237074	0.143495	0.165148	-0.3234	0.047989	0.069045
134.05	0.403728	0.330942	0.254691	0.213436	0.16573	0.120784	0.074832		134.04	0.364333	0.292139	0.22511	0.176961	0.125365	0.112064	0.076407		134.04	0.20182	0.235869	0.14733	0.164545	-0.31579	0.046501	0.071197
134.25	0.409483	0.329589	0.251302	0.214638	0.163939	0.119202	0.073948		134.25	0.362168	0.286329	0.225945	0.172412	0.119137	0.113642	0.073193		134.25	0.204088	0.239861	0.148058	0.159526	-0.31775	0.046503	0.071398
134.44	0.396622	0.322029	0.242307	0.20574	0.156415	0.109808	0.064576		134.43	0.361938	0.288233	0.224607	0.173286	0.118111	0.113267	0.073041		134.43	0.199506	0.237306	0.142254	0.165317	-0.32204	0.044271	0.072919
134.64	0.400463	0.320285	0.249134	0.206492	0.15815	0.115306	0.066592		134.64	0.360889	0.28612	0.220452	0.16958	0.116506	0.110309	0.072149		134.64	0.202064	0.238294	0.145835	0.160573	-0.3214	0.052213	0.068801
134.84	0.409079	0.323909	0.252979	0.204072	0.157248	0.110162	0.06879		134.84	0.356332	0.280263	0.218572	0.162997	0.113562	0.110656	0.067701		134.84	0.198943	0.23813	0.143332	0.161605	-0.32149	0.045802	0.073013
135.05	0.402045	0.331402	0.247987	0.21573	0.161713	0.111222	0.070589		135.04	0.36357	0.281806	0.218682	0.170001	0.115737	0.108707	0.070187		135.04	0.20341	0.238717	0.146115	0.165234	-0.32203	0.046444	0.072269
135.23	0.39969	0.326547	0.249918	0.206156	0.159452	0.110327	0.071107		135.25	0.363838	0.282792	0.22752	0.1733	0.117297	0.117728	0.075859		135.25	0.194776	0.231583	0.140836	0.158581	-0.32372	0.043032	0.069794
135.44	0.400789	0.327634	0.250241	0.210254	0.164842	0.113959	0.071087		135.43	0.359398	0.283538	0.219901	0.17328	0.118995	0.11281	0.071004		135.43	0.204981	0.233735	0.148448	0.165336	-0.31793	0.048701	0.073458
135.64	0.401321	0.329522	0.256534	0.217369	0.161318	0.117016	0.077303		135.64	0.358747	0.284724	0.220713	0.170012	0.112746	0.108785	0.06701		135.64	0.197864	0.234905	0.14707	0.160805	-0.32009	0.049348	0.072164
135.84	0.407739	0.33077	0.251424	0.205194	0.160282	0.11619	0.068999		135.84	0.362645	0.284725	0.220879	0.17055	0.116222	0.118838	0.07425		135.84	0.195812	0.23823	0.151937	0.165438	-0.31801	0.052433	0.073622
136.05	0.412723	0.33183	0.25784	0.216555	0.16935	0.122933	0.069597		136.04	0.369106	0.287815	0.229515	0.175734	0.122392	0.112865	0.076028		136.04	0.19515	0.234933	0.14802	0.16472	-0.32607	0.049377	0.074154
136.25	0.414453	0.321734	0.254871	0.209568	0.158888	0.112966	0.069482		136.23	0.370962	0.288378	0.226658	0.175055	0.122758	0.123529	0.074338		136.23	0.201256	0.236774	0.139031	0.165214	-0.3261	0.049197	0.072962
136.44	0.397658	0.323864	0.253625	0.205361	0.15631	0.109122	0.069113		136.43	0.36268	0.284715	0.22121	0.172715	0.114123	0.110128	0.071257		136.43	0.195891	0.238224	0.146431	0.161156	-0.32717	0.041507	0.072665
136.64	0.405473	0.330241	0.252291	0.212543	0.166733	0.117097	0.072955		136.64	0.367934	0.285947	0.228581	0.173419	0.11961	0.116776	0.07474		136.64	0.199986	0.23135	0.142212	0.162623	-0.33067	0.046651	0.065453
136.84	0.405553	0.325077	0.25097	0.214313	0.160546	0.115644	0.068493		136.84	0.366812	0.287493	0.227985	0.176129	0.116671	0.116802	0.077048		136.84	0.197968	0.232188	0.140566	0.157785	-0.33412	0.045793	0.066917
137.05	0.410172	0.326276	0.249816	0.212681	0.163857	0.116071	0.071696		137.04	0.359302	0.285875	0.220409	0.171397	0.119007	0.113837	0.072115		137.04	0.20849	0.240141	0.147552	0.166829	-0.3229	0.049048	0.069997
137.25	0.403702	0.32596	0.247019	0.210154	0.157605	0.116752	0.071214		137.25	0.36117	0.280841	0.219205	0.17299	0.112641	0.110389	0.069355		137.25	0.20211	0.240967	0.144537	0.166405	-0.32878	0.047533	0.073657
137.44	0.405394	0.329802	0.249669	0.214092	0.16489	0.117519	0.07237		137.43	0.362123	0.2875	0.227844	0.177877	0.120682	0.115939	0.075608		137.43	0.204746	0.238301	0.144882	0.161418	-0.32863	0.052741	0.073524
137.64	0.402183	0.322831	0.253217	0.208459	0.163114	0.108281	0.065471		137.64	0.370283	0.292075	0.225319	0.179853	0.124973	0.119737	0.078367		137.64	0.200415	0.236082	0.149854	0.159367	-0.32971	0.045601	0.067617
137.84	0.4043	0.328125	0.254387	0.20961	0.16606	0.114092	0.067846		137.84	0.368294	0.282797	0.221106	0.174808	0.120216	0.117886	0.074492		137.84	0.208347	0.238439	0.143348	0.161717	-0.32935	0.052248	0.072403
138.05	0.408821	0.322786	0.24894	0.208952	0.165626	0.120407	0.070175		138.04	0.36505	0.286384	0.223913	0.171893	0.116346	0.115529	0.072578		138.04	0.202616	0.242174	0.148211	0.164822	-0.32838	0.046399	0.073127
138.23	0.402374	0.325485	0.245924	0.207991	0.165581	0.115142	0.065686		138.25	0.367665	0.284783	0.226556	0.174383	0.119969	0.11741	0.076567		138.25	0.202549	0.234199	0.146561	0.161511	-0.33042	0.046019	0.069181
138.44	0.402901	0.32405	0.246861	0.20439	0.158104	0.108715	0.065708		138.43	0.36784	0.281498	0.223942	0.174683	0.118633	0.113993	0.075065		138.43	0.20057	0.23728	0.147605	0.163175	-0.3302	0.048841	0.065326
138.64	0.409885	0.327355	0.248757	0.21011	0.160785	0.119353	0.071722		138.64	0.361649	0.28459	0.218464	0.17799	0.116518	0.113092	0.073651		138.64	0.202035	0.23329	0.145906	0.162324	-0.33258	0.049076	0.07219
138.84	0.406354	0.320599	0.249066	0.211172	0.159998	0.116013	0.068231		138.84	0.365447	0.289326	0.225595	0.178341	0.115675	0.115669	0.075506		138.84	0.200869	0.239262	0.142837	0.167592	-0.33281	0.050207	0.073508
139.05	0.411096	0.331501	0.257714	0.211546	0.166315	0.117449	0.073444		139.04	0.363845	0.28595	0.222547	0.175975	0.118722	0.119456	0.072758		139.04	0.203928	0.238834	0.14801	0.167131	-0.32655	0.052455	0.073073
139.25	0.402387	0.331184	0.254885	0.207334	0.165089	0.114202	0.073627		139.25	0.356792	0.286769	0.222652	0.16887	0.114835	0.111234	0.072432		139.25	0.202595	0.231917	0.138074	0.162165	-0.33459	0.047336	0.067315
139.44	0.404611	0.331811	0.250273	0.207444	0.157215	0.116518	0.073349		139.43	0.360951	0.284812	0.225879	0.172916	0.122201	0.112884	0.072535		139.43	0.201562	0.237289	0.146109	0.161589	-0.33193	0.049688	0.076654
139.64	0.40872	0.325988	0.250464	0.212886	0.166466	0.115236	0.07451		139.64	0.358929	0.285602	0.227543	0.174582	0.112834	0.109712	0.072403		139.64	0.204941	0.241864	0.146925	0.163128	-0.33167	0.053102	0.070797
139.84	0.403034	0.323907	0.252917	0.203287	0.161648	0.11471	0.072929		139.84	0.37003	0.284878	0.224797	0.174004	0.117274	0.113443	0.077982		139.84	0.199288	0.238059	0.141734	0.163277	-0.33257	0.046775	0.071633
140.05	0.411504	0.3314	0.256917	0.208323	0.165466	0.121272	0.073944		140.04	0.36973	0.285445	0.227002	0.175426	0.11874	0.115866	0.075032		140.04	0.198818	0.235245	0.144122	0.159277	-0.33455	0.045923	0.071179
140.25	0.406946	0.325098	0.248103	0.208336	0.161886	0.115831	0.068165		140.25	0.367289	0.288283	0.224853	0.178385	0.118375	0.115318	0.076416		140.25	0.199264	0.234632	0.14331	0.162632	-0.33146	0.051184	0.076015
140.44	0.415978	0.329496	0.252742	0.213037	0.166566	0.12041	0.070374		140.43	0.3608	0.286172	0.221236	0.166982	0.114027	0.113147	0.074633		140.43	0.199443	0.231237	0.140885	0.15733	-0.34047	0.048581	0.070229
140.64	0.407349	0.330262	0.253319	0.208106	0.162925	0.111232	0.070067		140.64	0.363039	0.285016	0.220053	0.173978	0.11535	0.113748	0.068445		140.64	0.200648	0.236127	0.139482	0.165828	-0.33524	0.048259	0.071579
140.84	0.413099	0.329721	0.258657	0.212057	0.163936	0.116828	0.072363		140.84	0.361796	0.277699	0.220964	0.170945	0.113571	0.109626	0.06883		140.84	0.200549	0.237191	0.141134	0.15669	-0.33832	0.045909	0.067987
141.05	0.407487	0.325938	0.247627	0.212431	0.167082	0.117874	0.071415		141.04	0.361965	0.281331	0.220553	0.175183	0.11657	0.113625	0.072114		141.04	0.202954	0.234253	0.145405	0.164983	-0.33765	0.048071	0.068422
141.25	0.403269	0.327305	0.249539	0.208754	0.161637	0.115092	0.069318		141.25	0.366377	0.286201	0.221357	0.176711	0.117523	0.116865	0.077486		141.25	0.211242	0.24227	0.149482	0.169159	-0.33402	0.056464	0.074535
141.44	0.407178	0.327919	0.258217	0.208607	0.165997	0.115427	0.074634		141.43	0.370289	0.286062	0.226902	0.176584	0.123554	0.117155	0.078932		141.43	0.202198	0.238927	0.143102	0.164393	-0.34037	0.046316	0.075224
141.64	0.410503	0.32832	0.250227	0.21293	0.161492	0.115897	0.074105		141.64	0.366679	0.285794	0.230189	0.173844	0.121462	0.113463	0.077026		141.64	0.211802	0.236677	0.148296	0.166654	-0.33753	0.049057	0.069524
141.84	0.408925	0.329025	0.250542	0.209828	0.165001	0.114846	0.070749		141.84	0.365506	0.285992	0.225521	0.176118	0.124318	0.117366	0.080094		141.84	0.196738	0.235054	0.139084	0.166168	-0.33777	0.040026	0.070633
142.05	0.406101	0.326429	0.251913	0.210038	0.16102	0.113298	0.068385		142.04	0.365237	0.288502	0.224747	0.177606	0.119807	0.114908	0.072925		142.04	0.206595	0.240976	0.14862	0.165541	-0.33137	0.052619	0.072092
142.25	0.409009	0.328078	0.252533	0.211003	0.163049	0.116985	0.074066		142.25	0.364722	0.285534	0.222985	0.178109	0.123124	0.116107	0.075325		142.25	0.205265	0.235866	0.148831	0.160329	-0.33678	0.045568	0.072236
142.44	0.407894	0.329527	0.253824	0.213254	0.168486	0.115914	0.070659		142.43	0.364867	0.283789	0.217994	0.173187	0.114747	0.11434	0.0735		142.43	0.197246	0.232871	0.140896	0.158107	-0.34442	0.042814	0.070085
142.64	0.409718	0.326589	0.252559	0.206794	0.169304	0.115305	0.072359		142.64	0.367548	0.287693	0.222821	0.181206	0.119558	0.116864	0.071594		142.64	0.204764	0.23432	0.146766	0.161757	-0.3378	0.046391	0.072597
142.84	0.406104	0.326517	0.251705	0.208921	0.165034	0.112497	0.07003		142.84	0.365511	0.289126	0.226478	0.181862	0.119787	0.116516	0.075462		142.84	0.207027	0.236232	0.148258	0.167133	-0.33537	0.052124	0.073983
143.05	0.407752	0.333762	0.255385	0.21406	0.16915	0.118506	0.072783		143.04	0.363514	0.292404	0.226657	0.181258	0.119915	0.120307	0.077922		143.04	0.205	0.24286	0.148839	0.163324	-0.33534	0.04895	0.07432
143.25	0.405107	0.325215	0.250086	0.207075	0.161274	0.113488	0.065591		143.25	0.360517	0.287193	0.21997	0.179337	0.11958	0.108545	0.06933		143.25	0.209673	0.234662	0.14043	0.157236	-0.33723	0.04002	0.07255
143.44	0.409059	0.327685	0.249811	0.20546	0.164309	0.11503	0.066539		143.43	0.365424	0.289428	0.222295	0.180061	0.117442	0.11265	0.073106		143.43	0.200701	0.240156	0.148902	0.162954	-0.33491	0.05046	0.074747
143.64	0.41411	0.329411	0.254553	0.210218	0.162224	0.113361	0.071583		143.64	0.364139	0.289527	0.227519	0.177005	0.124203	0.115861	0.072387		143.64	0.20392	0.236132	0.143766	0.162077	-0.33535	0.047181	0.073748
143.84	0.407794	0.319126	0.247758	0.210795	0.159411	0.11409	0.069289		143.84	0.365259	0.290696	0.219823	0.181138	0.120228	0.112853	0.071959		143.84	0.202885	0.238108	0.142801	0.163265	-0.34153	0.047525	0.075015
144.05	0.407682	0.327097	0.25311	0.209231	0.166171	0.118528	0.072489		144.04	0.363522	0.285634	0.220922	0.174349	0.120434	0.111692	0.070997		144.04	0.199006	0.23639	0.145093	0.165601	-0.33716	0.047631	0.07654
144.25	0.406866	0.328159	0.251395	0.211437	0.167172	0.111112	0.070541		144.25	0.363142	0.293782	0.226374	0.180682	0.124448	0.114618	0.070648		144.25	0.198247	0.234261	0.13659	0.163365	-0.34226	0.046685	0.071242
144.44	0.410853	0.327313	0.251889	0.21451	0.16381	0.116163	0.071368		144.43	0.373779	0.289838	0.229744	0.181052	0.123877	0.118939	0.077079		144.43	0.200754	0.241541	0.140823	0.160869	-0.34386	0.047658	0.071606
144.64	0.4109	0.329662	0.251651	0.212178	0.15812	0.115268	0.070625		144.64	0.363407	0.284486	0.223262	0.182025	0.117921	0.112713	0.072204		144.64	0.206371	0.240087	0.147302	0.162531	-0.33959	0.04858	0.074604
144.84	0.411699	0.328823	0.248455	0.209589	0.165735	0.114855	0.069627		144.84	0.364525	0.284188	0.219788	0.173984	0.114851	0.114534	0.066351		144.84	0.203858	0.24005	0.148384	0.16396	-0.33636	0.050579	0.077959
145.05	0.40744	0.32567	0.248099	0.207753	0.160237	0.115451	0.067218		145.04	0.368134	0.28912	0.223487	0.18251	0.121814	0.118201	0.080609		145.04	0.214057	0.237094	0.144691	0.168194	-0.33781	0.051021	0.074815
145.25	0.415159	0.332805	0.254622	0.209521	0.165923	0.11989	0.072819		145.25	0.360759	0.293704	0.224544	0.177268	0.124292	0.121427	0.073214		145.25	0.204442	0.241543	0.145738	0.162549	-0.33471	0.047645	0.073956
145.44	0.406429	0.324621	0.249791	0.20445	0.16157	0.117619	0.066652		145.43	0.3671	0.287452	0.221754	0.177353	0.121858	0.117412	0.075129		145.43	0.205823	0.23918	0.138601	0.161498	-0.34385	0.044133	0.072282
145.64	0.406761	0.319625	0.24634	0.208842	0.159286	0.113065	0.068202		145.64	0.368448	0.289509	0.222706	0.183379	0.119663	0.118254	0.077568		145.64	0.204219	0.239856	0.146214	0.157568	-0.33845	0.04538	0.071093
145.84	0.405869	0.320375	0.249223	0.210301	0.159094	0.113405	0.063193		145.84	0.364914	0.290751	0.217915	0.176047	0.113509	0.113759	0.072897		145.84	0.202622	0.236429	0.143022	0.159904	-0.34127	0.043877	0.073721
146.05	0.406888	0.33004	0.250906	0.206355	0.162927	0.11149	0.072801		146.04	0.365066	0.291777	0.224481	0.183961	0.120963	0.113092	0.072446		146.04	0.20886	0.23817	0.141014	0.155593	-0.3384	0.045774	0.069472
146.25	0.398753	0.322601	0.248355	0.203126	0.157589	0.112317	0.067081		146.25	0.371154	0.289961	0.22367	0.182538	0.120557	0.115453	0.075308		146.25	0.208666	0.241106	0.144389	0.164819	-0.3401	0.050129	0.075678
146.44	0.406879	0.326065	0.253996	0.203608	0.164203	0.109891	0.071238		146.43	0.368986	0.289997	0.223097	0.179323	0.11842	0.113029	0.073333		146.43	0.208455	0.237619	0.141682	0.161715	-0.33943	0.048938	0.073496
146.64	0.410574	0.329346	0.257254	0.209482	0.16668	0.121077	0.075215		146.64	0.370671	0.291784	0.227741	0.181568	0.121845	0.116798	0.0761		146.64	0.204338	0.238911	0.146368	0.166913	-0.34173	0.04397	0.073039
146.84	0.410703	0.328161	0.250617	0.213463	0.162055	0.118649	0.071556		146.84	0.366056	0.288738	0.218511	0.171154	0.120044	0.111973	0.072297		146.84	0.202784	0.2377	0.143233	0.164513	-0.34096	0.044049	0.069233
147.05	0.411098	0.326954	0.251703	0.209738	0.155269	0.113872	0.0673		147.04	0.363222	0.285522	0.2244	0.173852	0.118373	0.111135	0.066757		147.04	0.200376	0.239579	0.144018	0.161067	-0.34379	0.048196	0.069355
147.25	0.41019	0.328164	0.254513	0.211447	0.161827	0.118198	0.069852		147.23	0.368742	0.288661	0.220522	0.178162	0.116164	0.119094	0.071373		147.23	0.209863	0.239313	0.148127	0.167992	-0.33758	0.052373	0.073626
147.44	0.419299	0.336636	0.254531	0.217432	0.166844	0.118317	0.07309		147.43	0.360567	0.289504	0.220641	0.175618	0.119991	0.116972	0.071128		147.43	0.203012	0.236794	0.141883	0.15815	-0.34308	0.042655	0.071032
147.64	0.407725	0.334927	0.253391	0.204547	0.163504	0.118976	0.070024		147.64	0.36207	0.290811	0.224565	0.178593	0.123482	0.118154	0.071038		147.64	0.206171	0.237245	0.140421	0.162719	-0.34263	0.049404	0.07063
147.84	0.41019	0.330878	0.250445	0.205392	0.161496	0.110943	0.068992		147.84	0.366383	0.292438	0.227476	0.180593	0.122947	0.117331	0.070922		147.84	0.208544	0.237465	0.146199	0.160985	-0.33676	0.052445	0.072648
148.05	0.40857	0.332832	0.253231	0.214521	0.16599	0.115498	0.072186		148.04	0.368526	0.292511	0.226469	0.182886	0.124805	0.120357	0.075367		148.04	0.202072	0.238201	0.148731	0.159211	-0.34302	0.048115	0.072152
148.25	0.410682	0.327275	0.252969	0.204682	0.165033	0.117063	0.069744		148.25	0.366676	0.284078	0.217255	0.175582	0.117552	0.111225	0.068735		148.25	0.203811	0.241369	0.141115	0.160136	-0.33977	0.050203	0.073487
148.44	0.408552	0.325193	0.249828	0.205745	0.1577	0.109928	0.069295		148.43	0.365365	0.287307	0.222528	0.182188	0.117985	0.117486	0.077753		148.43	0.205383	0.236825	0.14396	0.162199	-0.34078	0.046555	0.072439
148.64	0.403426	0.324489	0.251045	0.209135	0.156814	0.113623	0.068033		148.64	0.370183	0.29204	0.223554	0.182861	0.121131	0.120954	0.07557		148.64	0.211127	0.241517	0.147815	0.166654	-0.33714	0.055099	0.073017
148.84	0.413066	0.330697	0.253352	0.212534	0.159858	0.117194	0.070486		148.84	0.355642	0.293102	0.219286	0.174414	0.113116	0.112088	0.071725		148.84	0.207905	0.235878	0.148742	0.165168	-0.33988	0.057042	0.077675
149.05	0.406794	0.32923	0.252753	0.207921	0.162227	0.112875	0.072055		149.04	0.370286	0.29363	0.22048	0.184044	0.119071	0.115081	0.080415		149.04	0.202222	0.235349	0.142792	0.161663	-0.34383	0.040371	0.069982
149.25	0.405122	0.326332	0.251439	0.206541	0.161413	0.11412	0.07071		149.25	0.368206	0.291413	0.222787	0.183602	0.123286	0.123032	0.077008		149.25	0.203366	0.235615	0.144224	0.160683	-0.34026	0.049679	0.070275
149.44	0.409625	0.327673	0.252914	0.20602	0.157655	0.115716	0.070399		149.43	0.359883	0.282557	0.216162	0.17611	0.112459	0.111908	0.069618		149.43	0.20212	0.23224	0.138891	0.16335	-0.34534	0.048337	0.074815
149.64	0.413729	0.335017	0.258683	0.213595	0.165632	0.119562	0.077205		149.64	0.363686	0.286179	0.223901	0.177751	0.112708	0.111301	0.076477		149.64	0.209033	0.243525	0.142791	0.166302	-0.34215	0.050465	0.074814
149.84	0.406658	0.330202	0.251422	0.210352	0.160775	0.112793	0.07005		149.84	0.363913	0.286167	0.222611	0.172973	0.117921	0.113843	0.068952		149.84	0.213772	0.236433	0.142132	0.163197	-0.34152	0.048446	0.073081
150.05	0.411423	0.332269	0.253267	0.209203	0.16169	0.117582	0.06985		150.04	0.358448	0.289744	0.223455	0.179226	0.115912	0.112462	0.076018		150.04	0.205964	0.242399	0.141925	0.160608	-0.33681	0.050708	0.072204
150.25	0.404864	0.328389	0.249502	0.204173	0.155073	0.112543	0.066746		150.25	0.365953	0.288604	0.21766	0.179934	0.119827	0.115579	0.080339		150.25	0.203433	0.239111	0.144078	0.158673	-0.34522	0.044278	0.072552
150.44	0.415079	0.328521	0.252402	0.208175	0.166613	0.122051	0.075526		150.43	0.368727	0.285412	0.223281	0.174003	0.118176	0.115083	0.076775		150.43	0.204667	0.235636	0.13914	0.159531	-0.34239	0.044818	0.070536
150.64	0.414778	0.332382	0.257045	0.215019	0.160996	0.119472	0.075142		150.64	0.371546	0.290521	0.225972	0.18754	0.12401	0.120415	0.077268		150.64	0.205874	0.235419	0.138102	0.162304	-0.34769	0.04946	0.070663
150.84	0.409275	0.327764	0.253932	0.209698	0.16052	0.110162	0.068872		150.84	0.367622	0.2846	0.215759	0.17767	0.116982	0.110427	0.074916		150.84	0.205293	0.236474	0.139789	0.159306	-0.34613	0.048525	0.075584
151.05	0.414921	0.330894	0.251586	0.212097	0.164896	0.112469	0.072425		151.04	0.36272	0.285159	0.224161	0.177757	0.113973	0.114063	0.078178		151.04	0.202435	0.236987	0.135844	0.162413	-0.34063	0.048444	0.070931
151.25	0.415056	0.331042	0.254999	0.210866	0.161666	0.116271	0.075923		151.25	0.363565	0.282211	0.217526	0.171522	0.113572	0.112303	0.068398		151.25	0.202744	0.236271	0.141036	0.165457	-0.34078	0.048801	0.070921
151.44	0.416969	0.329731	0.254634	0.209494	0.161349	0.114075	0.073313		151.43	0.364117	0.286106	0.217107	0.171596	0.114626	0.105697	0.070879		151.43	0.203392	0.240599	0.148908	0.166308	-0.33777	0.048275	0.071931
151.64	0.404317	0.327269	0.250476	0.205024	0.157865	0.110442	0.066227		151.64	0.372305	0.288928	0.225255	0.179111	0.118392	0.115314	0.073629		151.64	0.212474	0.242218	0.143941	0.163652	-0.3378	0.049935	0.069105
151.84	0.41059	0.334701	0.251839	0.207807	0.162412	0.119184	0.073155		151.84	0.369247	0.287135	0.222797	0.176597	0.114254	0.113571	0.075453		151.84	0.206415	0.244574	0.144015	0.164553	-0.34516	0.049941	0.070882
152.05	0.410388	0.327045	0.252218	0.210672	0.157572	0.115756	0.070223		152.04	0.368585	0.288513	0.225695	0.177883	0.11635	0.11317	0.070417		152.04	0.206215	0.237789	0.141382	0.15893	-0.34215	0.042234	0.071368
152.25	0.406677	0.326629	0.247204	0.210316	0.154343	0.107097	0.065946		152.25	0.365917	0.286904	0.216593	0.176831	0.115863	0.110465	0.072382		152.25	0.206318	0.239746	0.141305	0.160129	-0.34129	0.04924	0.08175
152.44	0.402227	0.331164	0.245146	0.208522	0.155991	0.110038	0.06936		152.43	0.370261	0.29367	0.222134	0.187799	0.119706	0.116746	0.078805		152.43	0.206605	0.243381	0.141567	0.160363	-0.34366	0.049977	0.076901
152.64	0.410441	0.332153	0.248367	0.205327	0.161272	0.113143	0.065535		152.64	0.361953	0.28439	0.2195	0.178794	0.112585	0.108095	0.069054		152.64	0.201879	0.237797	0.141885	0.159152	-0.345	0.047583	0.074967
152.84	0.410687	0.333563	0.25425	0.208399	0.164514	0.117159	0.073049		152.84	0.36615	0.292595	0.225706	0.182736	0.116869	0.110963	0.071665		152.84	0.203256	0.232542	0.137122	0.16012	-0.35122	0.04558	0.067903
153.05	0.40479	0.328584	0.251502	0.210933	0.161856	0.116592	0.072855		153.04	0.3666	0.293911	0.223047	0.181966	0.122778	0.119052	0.078543		153.04	0.208154	0.235652	0.137381	0.163072	-0.34629	0.041385	0.067321
153.25	0.415235	0.326368	0.246297	0.207581	0.160081	0.111657	0.068765		153.25	0.365611	0.290039	0.226191	0.182685	0.11959	0.111392	0.076476		153.25	0.207604	0.23697	0.136465	0.161575	-0.34091	0.045638	0.06998
153.44	0.409747	0.327447	0.24848	0.207228	0.158516	0.114044	0.069338		153.43	0.365325	0.285015	0.21875	0.176088	0.111487	0.113843	0.072467		153.43	0.209427	0.235762	0.138674	0.159727	-0.3449	0.046906	0.069172
153.64	0.417759	0.330978	0.25284	0.209804	0.159685	0.115021	0.066795		153.64	0.363339	0.283917	0.2139	0.182228	0.110248	0.110736	0.069062		153.64	0.208317	0.240534	0.140788	0.159851	-0.34418	0.044436	0.072375
153.84	0.412266	0.331407	0.252437	0.212907	0.164723	0.119931	0.072666		153.84	0.362595	0.281548	0.220912	0.178189	0.111577	0.111352	0.069474		153.84	0.206838	0.241493	0.139415	0.166645	-0.34144	0.051552	0.075608
154.05	0.409941	0.329896	0.25576	0.210445	0.157442	0.114652	0.070092		154.04	0.366617	0.285529	0.21467	0.175178	0.112438	0.109593	0.071212		154.04	0.204512	0.237554	0.137221	0.157957	-0.34533	0.04736	0.067785
154.25	0.407998	0.330899	0.253285	0.204404	0.157341	0.113227	0.070376		154.25	0.366258	0.283393	0.222231	0.177451	0.115352	0.113245	0.065335		154.25	0.207925	0.240133	0.140497	0.161438	-0.3452	0.043729	0.071984
154.44	0.413586	0.329795	0.251717	0.206487	0.15886	0.113565	0.064455		154.43	0.363228	0.285232	0.220949	0.17714	0.116484	0.111244	0.06693		154.43	0.20805	0.23556	0.14006	0.161082	-0.34214	0.048095	0.070835
154.64	0.413235	0.327908	0.249886	0.21262	0.162599	0.114893	0.070892		154.64	0.370528	0.288613	0.222656	0.188362	0.11827	0.118658	0.07361		154.64	0.204029	0.238939	0.136935	0.160715	-0.34522	0.047609	0.075847
154.84	0.414199	0.332892	0.252489	0.209012	0.161462	0.116113	0.06649		154.84	0.367278	0.29054	0.222707	0.183371	0.119657	0.117462	0.075382		154.84	0.202236	0.232355	0.138485	0.157211	-0.3455	0.046426	0.067746
155.05	0.412521	0.330565	0.256511	0.212743	0.169179	0.115297	0.074153		155.04	0.363356	0.291312	0.21965	0.174477	0.116978	0.112283	0.069546		155.04	0.20572	0.23592	0.135378	0.158517	-0.34973	0.0435	0.066752
155.25	0.418005	0.335311	0.255137	0.209074	0.160317	0.118668	0.067564		155.25	0.373081	0.296279	0.228897	0.191879	0.124868	0.119147	0.085924		155.25	0.215126	0.243411	0.14559	0.166672	-0.33665	0.052097	0.075974
155.44	0.415491	0.335278	0.25768	0.213797	0.165828	0.115791	0.072281		155.43	0.369014	0.294954	0.22586	0.181808	0.118766	0.113305	0.074504		155.43	0.206029	0.241127	0.13729	0.16093	-0.3468	0.047164	0.070638
155.64	0.411793	0.329384	0.248658	0.213109	0.160893	0.113013	0.068957		155.64	0.372532	0.297278	0.224853	0.185907	0.120877	0.12204	0.08113		155.64	0.210184	0.236317	0.142277	0.164709	-0.33988	0.049726	0.076896
155.84	0.409483	0.327517	0.25474	0.205323	0.163132	0.117644	0.06963		155.84	0.370675	0.289385	0.224665	0.182373	0.119449	0.118604	0.074837		155.84	0.203068	0.239102	0.136186	0.159281	-0.34739	0.045927	0.074226
156.05	0.412364	0.330067	0.249813	0.209985	0.160663	0.112829	0.072448		156.04	0.367967	0.289372	0.219497	0.174232	0.11792	0.115665	0.074005		156.04	0.20008	0.232152	0.136198	0.158406	-0.34825	0.04602	0.069838
156.25	0.410904	0.333109	0.25348	0.208448	0.162666	0.118492	0.070095		156.25	0.368799	0.293206	0.22446	0.176472	0.123567	0.116568	0.077245		156.25	0.206018	0.235677	0.13735	0.163306	-0.3475	0.046521	0.071386
156.44	0.412383	0.327127	0.252123	0.207395	0.156453	0.115034	0.067475		156.43	0.36864	0.287273	0.217136	0.178657	0.115419	0.114441	0.069279		156.43	0.212171	0.239898	0.139833	0.158853	-0.34489	0.050843	0.075791
156.64	0.414412	0.334531	0.256182	0.209973	0.163787	0.115469	0.072928		156.64	0.368099	0.291042	0.223882	0.181467	0.115817	0.115859	0.078688		156.64	0.211074	0.238998	0.136839	0.159445	-0.34738	0.046007	0.073478
156.84	0.417447	0.331214	0.253952	0.208644	0.15797	0.117181	0.067446		156.84	0.3729	0.291951	0.224453	0.18157	0.124534	0.116059	0.077144		156.84	0.211277	0.241668	0.139466	0.165529	-0.33677	0.053912	0.073074
157.05	0.411224	0.331367	0.253917	0.213174	0.165767	0.117102	0.071595		157.04	0.362728	0.290589	0.21528	0.169646	0.115423	0.109028	0.067187		157.04	0.209317	0.237106	0.141839	0.162995	-0.34832	0.043501	0.071952
157.25	0.416192	0.337767	0.255974	0.215876	0.16357	0.11672	0.075267		157.25	0.369707	0.293604	0.219258	0.176838	0.119863	0.116342	0.075044		157.25	0.205496	0.237628	0.142756	0.165247	-0.34966	0.042319	0.074047
157.44	0.413488	0.331688	0.249945	0.209381	0.160953	0.111703	0.066787		157.43	0.371243	0.289985	0.219835	0.179339	0.115452	0.10907	0.069378		157.43	0.203587	0.234413	0.142409	0.157159	-0.35025	0.047079	0.074015
157.64	0.41098	0.33211	0.253067	0.214241	0.162929	0.121218	0.067885		157.64	0.365607	0.287904	0.219951	0.179694	0.12028	0.117054	0.076192		157.64	0.209513	0.237342	0.134114	0.160693	-0.34936	0.048853	0.070115
157.84	0.412451	0.324113	0.24909	0.206299	0.153346	0.112296	0.062474		157.84	0.366431	0.290871	0.222476	0.18195	0.11688	0.113563	0.073759		157.84	0.211942	0.241191	0.14316	0.163231	-0.34623	0.045504	0.074075
158.05	0.418496	0.331858	0.248864	0.210096	0.16245	0.118074	0.071843		158.04	0.36958	0.288452	0.221083	0.175102	0.119185	0.111398	0.079414		158.04	0.211637	0.24213	0.14207	0.162559	-0.34441	0.053245	0.07201
158.25	0.413906	0.338638	0.260449	0.216561	0.16756	0.121647	0.069997		158.25	0.369493	0.290362	0.224591	0.185297	0.120203	0.117498	0.074985		158.25	0.206722	0.236221	0.138689	0.163593	-0.35123	0.043366	0.073936
158.44	0.420542	0.33232	0.254522	0.211616	0.166075	0.123322	0.066141		158.43	0.372212	0.291757	0.222954	0.180862	0.121449	0.116205	0.076427		158.43	0.211737	0.24172	0.135954	0.162586	-0.34521	0.047767	0.073973
158.64	0.420446	0.333775	0.256014	0.213822	0.168753	0.118013	0.077461		158.64	0.371701	0.288055	0.22417	0.180889	0.119606	0.116258	0.07597		158.64	0.210489	0.237625	0.137776	0.164765	-0.34865	0.050153	0.075378
158.84	0.416289	0.338528	0.251599	0.209686	0.161017	0.114334	0.071541		158.84	0.37399	0.29647	0.225161	0.190298	0.121042	0.121625	0.076838		158.84	0.20701	0.240372	0.134462	0.162778	-0.34978	0.04996	0.074606
159.05	0.408982	0.33076	0.253467	0.211094	0.158629	0.109787	0.066577		159.04	0.369999	0.29101	0.222784	0.188113	0.122078	0.118244	0.074993		159.04	0.210906	0.241741	0.137753	0.162455	-0.34837	0.048933	0.072774
159.25	0.410833	0.332039	0.257716	0.212057	0.166971	0.112581	0.070167		159.25	0.368228	0.285039	0.215521	0.174127	0.1149	0.1081	0.066926		159.25	0.206817	0.24204	0.14404	0.162084	-0.34002	0.04414	0.072043
159.44	0.41752	0.335231	0.257246	0.214221	0.166232	0.114785	0.073063		159.43	0.366767	0.291312	0.217265	0.176867	0.12224	0.115297	0.073276		159.43	0.213692	0.239762	0.136456	0.16377	-0.34716	0.046806	0.071448
159.64	0.414125	0.332234	0.251658	0.209038	0.163539	0.115157	0.070396		159.64	0.373426	0.294057	0.223771	0.181238	0.117166	0.117102	0.071321		159.64	0.209886	0.241159	0.135842	0.158214	-0.34562	0.046249	0.073154
159.84	0.417781	0.332489	0.249858	0.21134	0.157081	0.120038	0.069961		159.84	0.367878	0.294775	0.219215	0.182612	0.116089	0.117577	0.069501		159.84	0.214124	0.239636	0.140002	0.163663	-0.35054	0.052433	0.076077
160.05	0.415369	0.330458	0.25219	0.210916	0.155009	0.112272	0.066836		160.04	0.367991	0.294878	0.224198	0.179508	0.11748	0.116444	0.073161		160.04	0.210226	0.236622	0.129441	0.162292	-0.34882	0.04615	0.070876
160.25	0.411873	0.32768	0.248428	0.207971	0.162799	0.117188	0.072306		160.25	0.366082	0.294643	0.222737	0.174037	0.117568	0.11546	0.075822		160.25	0.211581	0.239525	0.138734	0.162599	-0.34877	0.053058	0.071478
160.44	0.413293	0.330452	0.247982	0.215002	0.161318	0.114808	0.068697		160.43	0.370771	0.290173	0.221278	0.17933	0.120486	0.112604	0.075732		160.43	0.204739	0.240519	0.135162	0.156562	-0.35439	0.05164	0.073345
160.64	0.406927	0.328022	0.250322	0.207076	0.157411	0.110962	0.063609		160.64	0.365133	0.286414	0.215377	0.177216	0.114974	0.112787	0.071693		160.64	0.210503	0.24173	0.142804	0.162505	-0.34272	0.050557	0.073403
160.84	0.411566	0.324203	0.252519	0.203207	0.157258	0.114759	0.064423		160.84	0.367853	0.295922	0.21348	0.178434	0.114999	0.115583	0.076361		160.84	0.207192	0.240058	0.139307	0.161208	-0.34453	0.049999	0.076431
161.05	0.416102	0.332846	0.254095	0.211187	0.159187	0.112763	0.066666		161.04	0.373608	0.294329	0.224146	0.180614	0.122186	0.114885	0.076705		161.04	0.205667	0.238069	0.139514	0.161272	-0.34963	0.049237	0.07514
161.25	0.416242	0.331222	0.251544	0.209854	0.159492	0.115038	0.068609		161.25	0.368211	0.288513	0.217187	0.175147	0.119313	0.11146	0.073761		161.25	0.211502	0.2385	0.137675	0.161656	-0.34752	0.051822	0.073739
161.44	0.41296	0.327216	0.250675	0.211446	0.159568	0.114215	0.063885		161.43	0.365672	0.292944	0.213344	0.178134	0.11909	0.112719	0.074034		161.43	0.20609	0.235123	0.133836	0.160115	-0.35457	0.052305	0.069852
161.64	0.415683	0.33045	0.255808	0.211936	0.161924	0.117881	0.071224		161.64	0.369284	0.293872	0.21538	0.173266	0.116363	0.113784	0.075868		161.64	0.200765	0.233055	0.130227	0.159421	-0.35627	0.046909	0.068745
161.84	0.417899	0.332664	0.253665	0.211156	0.156228	0.116179	0.072414		161.84	0.364991	0.292552	0.222841	0.181826	0.118284	0.115948	0.071181		161.84	0.20812	0.239307	0.134933	0.16129	-0.34868	0.044117	0.071302
162.05	0.408296	0.331141	0.252262	0.204885	0.160672	0.111868	0.068211		162.04	0.372275	0.293755	0.220687	0.178338	0.117026	0.121031	0.079091		162.04	0.211589	0.241096	0.139097	0.166947	-0.34672	0.048019	0.075032
162.25	0.410401	0.334111	0.252903	0.209845	0.16262	0.114265	0.072051		162.25	0.365984	0.290393	0.21783	0.1758	0.11835	0.11643	0.075199		162.25	0.203118	0.238436	0.134333	0.158726	-0.35685	0.046083	0.073044
162.44	0.415977	0.3353	0.258872	0.210771	0.167742	0.117997	0.078405		162.43	0.369771	0.29234	0.218941	0.179027	0.118128	0.112756	0.073425		162.43	0.207682	0.242657	0.133374	0.159584	-0.34524	0.047001	0.0764
162.64	0.414171	0.331511	0.256125	0.209359	0.163445	0.116458	0.073896		162.64	0.365361	0.284744	0.216736	0.181295	0.117586	0.117107	0.070624		162.64	0.209488	0.23716	0.132703	0.160331	-0.34747	0.042776	0.075774
162.84	0.422441	0.333527	0.253008	0.207781	0.160545	0.111291	0.063932		162.84	0.37018	0.290036	0.21868	0.182735	0.117125	0.110154	0.074222		162.84	0.209479	0.234637	0.13778	0.156794	-0.34754	0.050342	0.075256
163.05	0.417048	0.333924	0.255606	0.211819	0.162418	0.120364	0.073323		163.04	0.368476	0.291389	0.218504	0.173657	0.121773	0.11576	0.079111		163.04	0.214446	0.245068	0.143232	0.166828	-0.34883	0.050605	0.077459
163.25	0.415901	0.332271	0.251509	0.210889	0.16549	0.117992	0.07303		163.25	0.36826	0.296597	0.224608	0.183275	0.120407	0.118221	0.073275		163.25	0.2106	0.240506	0.133687	0.163144	-0.34586	0.049074	0.072694
163.44	0.414859	0.337052	0.249091	0.209925	0.160612	0.113505	0.066391		163.43	0.366468	0.295047	0.219432	0.180832	0.119395	0.114623	0.07855		163.43	0.205167	0.229199	0.134222	0.154816	-0.36005	0.041379	0.06551
163.64	0.418919	0.337289	0.255928	0.217305	0.16636	0.124354	0.078303		163.64	0.369875	0.291745	0.212677	0.179684	0.115172	0.110231	0.07031		163.64	0.208338	0.232561	0.137671	0.16441	-0.35015	0.044457	0.067789
163.84	0.416505	0.336707	0.255615	0.210073	0.167639	0.120447	0.071107		163.84	0.366343	0.301306	0.223594	0.183638	0.1215	0.118885	0.081698		163.84	0.211261	0.23961	0.137473	0.167952	-0.34485	0.049061	0.074495
164.05	0.415222	0.335624	0.252741	0.20795	0.158173	0.114069	0.069261		164.04	0.363011	0.286301	0.218991	0.183055	0.114813	0.110421	0.073506		164.04	0.212415	0.24348	0.141775	0.165031	-0.34313	0.054126	0.077638
164.25	0.419588	0.335625	0.257425	0.212201	0.166078	0.116307	0.071904		164.25	0.374552	0.294437	0.224533	0.183532	0.122777	0.11711	0.077725		164.25	0.206101	0.236458	0.128642	0.155101	-0.35437	0.045928	0.068532
164.44	0.414817	0.329872	0.249566	0.207587	0.156264	0.110361	0.062587		164.43	0.367919	0.290006	0.214827	0.179742	0.110833	0.111098	0.067565		164.43	0.210514	0.237604	0.138834	0.162971	-0.35039	0.050952	0.073361
164.64	0.414968	0.340783	0.253611	0.215087	0.167311	0.115136	0.073385		164.64	0.371406	0.294622	0.21657	0.176783	0.111079	0.11786	0.073201		164.64	0.211244	0.242102	0.132637	0.163262	-0.35471	0.04357	0.073896
164.84	0.414762	0.335152	0.25575	0.217299	0.165964	0.112959	0.068537		164.84	0.363011	0.290603	0.2113	0.176789	0.117424	0.115655	0.073672		164.84	0.212021	0.238934	0.133312	0.161669	-0.3544	0.046282	0.072389
165.05	0.413094	0.335055	0.252736	0.211508	0.162148	0.114181	0.071177		165.04	0.368026	0.286576	0.214438	0.173658	0.113283	0.114788	0.071575		165.04	0.20769	0.233998	0.132513	0.158472	-0.35358	0.045467	0.07127
165.25	0.421422	0.336132	0.258759	0.215647	0.162043	0.117826	0.069436		165.25	0.376041	0.293577	0.22085	0.180213	0.114615	0.11743	0.074697		165.25	0.209805	0.241336	0.131764	0.162553	-0.3538	0.048448	0.070395
165.44	0.4166	0.333266	0.25671	0.213303	0.155967	0.12314	0.073261		165.43	0.367702	0.290175	0.214033	0.177866	0.11741	0.115696	0.066274		165.43	0.211211	0.24027	0.138035	0.164371	-0.34856	0.052093	0.076543
165.64	0.409029	0.32903	0.251323	0.206258	0.157014	0.114617	0.070346		165.64	0.365481	0.289635	0.215764	0.181143	0.112565	0.113072	0.069412		165.64	0.20763	0.234179	0.133676	0.157701	-0.35296	0.045467	0.071752
165.84	0.415529	0.33156	0.258455	0.209825	0.161961	0.113362	0.070683		165.84	0.369488	0.292062	0.217673	0.187642	0.115906	0.112241	0.074634		165.84	0.213456	0.240067	0.138394	0.163552	-0.3518	0.052718	0.077619
166.05	0.414778	0.329301	0.25044	0.205539	0.150999	0.113004	0.066386		166.04	0.364114	0.289101	0.214851	0.180056	0.11204	0.113274	0.072797		166.04	0.20436	0.232022	0.127995	0.156521	-0.354	0.043428	0.069252
166.25	0.422715	0.336203	0.256765	0.217821	0.168662	0.122621	0.075515		166.25	0.370298	0.291487	0.218093	0.185674	0.117821	0.116753	0.07464		166.25	0.212987	0.242538	0.13523	0.160049	-0.35347	0.049029	0.074722
166.44	0.413768	0.335656	0.251076	0.210162	0.16007	0.115366	0.066299		166.43	0.365718	0.294616	0.218637	0.182547	0.117601	0.111159	0.074043		166.43	0.21802	0.238433	0.140182	0.164823	-0.34738	0.052783	0.071131
166.64	0.410653	0.337633	0.256502	0.208922	0.160871	0.116097	0.070554		166.64	0.373741	0.292399	0.21862	0.185642	0.11747	0.119523	0.080003		166.64	0.212493	0.243503	0.137497	0.16052	-0.3504	0.050729	0.075129
166.84	0.422336	0.334168	0.252875	0.213456	0.159166	0.11735	0.074474		166.84	0.371232	0.29502	0.220231	0.18994	0.123171	0.118646	0.075748		166.84	0.212813	0.243659	0.134294	0.159971	-0.35586	0.052251	0.071773
167.05	0.410151	0.33009	0.252635	0.207475	0.161526	0.112551	0.06652		167.04	0.37033	0.290109	0.217499	0.180952	0.11456	0.114192	0.075107		167.04	0.214681	0.235872	0.129437	0.15719	-0.35577	0.050161	0.074025
167.25	0.419221	0.332811	0.253892	0.209084	0.163092	0.109866	0.072473		167.25	0.372211	0.291985	0.220471	0.182976	0.121692	0.120274	0.073552		167.25	0.210175	0.239172	0.135037	0.160073	-0.35058	0.050758	0.073067
167.44	0.413372	0.334779	0.252175	0.207938	0.155561	0.112544	0.06802		167.43	0.369591	0.290626	0.216701	0.178806	0.111859	0.115877	0.068199		167.43	0.212503	0.242959	0.134026	0.166015	-0.35294	0.050022	0.073534
167.64	0.420071	0.33565	0.253474	0.212856	0.165013	0.113768	0.07092		167.64	0.372241	0.292257	0.217916	0.180838	0.115894	0.118176	0.074212		167.64	0.215161	0.241437	0.137434	0.166413	-0.35221	0.055324	0.076015
167.84	0.416906	0.333569	0.251976	0.20799	0.159275	0.118447	0.06584		167.84	0.360824	0.290933	0.214102	0.179381	0.111417	0.114617	0.070837		167.84	0.212362	0.239388	0.133714	0.160132	-0.35555	0.049187	0.069117
168.05	0.41682	0.330476	0.255001	0.206918	0.155456	0.112664	0.067674		168.04	0.370129	0.291172	0.215491	0.181428	0.111104	0.110302	0.072165		168.04	0.216118	0.240058	0.13916	0.162688	-0.34687	0.050302	0.073803
168.25	0.417152	0.329837	0.247396	0.207225	0.16759	0.112111	0.071076		168.25	0.371467	0.293935	0.225138	0.186055	0.120317	0.117614	0.080286		168.25	0.206122	0.24229	0.132168	0.164035	-0.35451	0.043112	0.0774
168.44	0.414845	0.33717	0.259531	0.214276	0.164836	0.122307	0.074432		168.43	0.370259	0.294924	0.21924	0.182184	0.121721	0.119334	0.083257		168.43	0.205274	0.234338	0.129376	0.157436	-0.35445	0.038924	0.070369
168.64	0.417652	0.331528	0.254066	0.208292	0.161838	0.113788	0.067928		168.64	0.368787	0.288263	0.220306	0.181426	0.118738	0.112189	0.071191		168.64	0.20764	0.23697	0.129709	0.157044	-0.35624	0.04273	0.072311
168.84	0.418497	0.334465	0.255151	0.213141	0.156779	0.114344	0.069507		168.84	0.371993	0.291003	0.216911	0.179997	0.11731	0.11144	0.075305		168.84	0.212003	0.241152	0.132595	0.160473	-0.35409	0.048828	0.073995
169.05	0.420495	0.335324	0.255156	0.215356	0.163767	0.113837	0.07018		169.04	0.366656	0.291908	0.21565	0.182953	0.116685	0.115566	0.080408		169.04	0.21146	0.236879	0.132173	0.16508	-0.35777	0.048806	0.075052
169.25	0.41807	0.332559	0.251924	0.209795	0.162721	0.11173	0.067939		169.25	0.371822	0.290369	0.214305	0.18307	0.116048	0.110376	0.071948		169.25	0.210537	0.238117	0.134756	0.163261	-0.35451	0.051362	0.07086
169.44	0.422843	0.338698	0.256973	0.21075	0.164441	0.115448	0.076698		169.43	0.364916	0.287503	0.214769	0.179442	0.116141	0.111476	0.06914		169.43	0.210421	0.246771	0.13539	0.162984	-0.35166	0.050388	0.072991
169.64	0.413344	0.337295	0.252391	0.211667	0.159306	0.113925	0.070832		169.64	0.371729	0.294335	0.216434	0.180282	0.118857	0.118351	0.074061		169.64	0.210496	0.237721	0.129562	0.163089	-0.35929	0.048684	0.072933
169.84	0.414329	0.327351	0.248523	0.207718	0.160829	0.113353	0.069045		169.84	0.37224	0.295623	0.216755	0.180385	0.111596	0.119307	0.075112		169.84	0.213696	0.242045	0.135612	0.15886	-0.35564	0.05066	0.068529
170.05	0.418956	0.333075	0.253921	0.211541	0.161731	0.114851	0.070706		170.04	0.368696	0.290484	0.218542	0.181832	0.11817	0.112804	0.073618		170.04	0.209066	0.240196	0.132103	0.157203	-0.35681	0.051831	0.065468
170.25	0.421253	0.341175	0.258396	0.20953	0.163203	0.118855	0.072823		170.25	0.373596	0.292236	0.212999	0.170131	0.114442	0.11122	0.068286		170.25	0.214293	0.242584	0.134657	0.160405	-0.35685	0.049192	0.076483
170.44	0.424869	0.335717	0.255964	0.209983	0.162559	0.115521	0.072793		170.43	0.367505	0.293106	0.217971	0.18075	0.116957	0.114132	0.075839		170.43	0.210481	0.238118	0.127553	0.157661	-0.35744	0.046574	0.068881
170.64	0.412428	0.336899	0.255145	0.21335	0.160921	0.117402	0.07054		170.64	0.369332	0.29007	0.217179	0.18292	0.11235	0.11541	0.077687		170.64	0.215722	0.235317	0.134496	0.162607	-0.35785	0.045684	0.071257
170.84	0.418713	0.336972	0.252036	0.206402	0.156213	0.117344	0.069996		170.84	0.370892	0.290356	0.220495	0.186615	0.119019	0.114055	0.075699		170.84	0.209489	0.240677	0.132544	0.161613	-0.36141	0.044706	0.069504
171.05	0.417254	0.332242	0.25393	0.216055	0.162201	0.11479	0.069651		171.04	0.36527	0.289339	0.21167	0.178166	0.111594	0.109142	0.067649		171.04	0.209437	0.233741	0.131252	0.159922	-0.35735	0.043607	0.066766
171.25	0.415835	0.334986	0.252726	0.210311	0.165094	0.114767	0.069198		171.25	0.373507	0.29602	0.21864	0.18724	0.120913	0.119685	0.07376		171.25	0.209437	0.233897	0.130793	0.163657	-0.35486	0.048287	0.070954
171.44	0.418958	0.335518	0.257983	0.204906	0.16153	0.112538	0.068467		171.43	0.370979	0.291421	0.217352	0.179961	0.119283	0.115322	0.068306		171.43	0.21512	0.235375	0.130689	0.160527	-0.35987	0.046595	0.071413
171.64	0.419694	0.341377	0.258229	0.213645	0.166802	0.117724	0.074373		171.64	0.3759	0.295162	0.222298	0.181462	0.121225	0.114631	0.078542		171.64	0.215766	0.243837	0.13056	0.164277	-0.35822	0.047076	0.070365
171.84	0.425159	0.341319	0.260757	0.218229	0.168366	0.117905	0.075839		171.84	0.371033	0.295037	0.217581	0.179695	0.119182	0.113154	0.069692		171.84	0.215101	0.243686	0.137115	0.168955	-0.36057	0.047214	0.076147
172.05	0.422512	0.335301	0.254431	0.21085	0.161501	0.112825	0.065729		172.04	0.372465	0.288703	0.217169	0.18186	0.118311	0.120156	0.081562		172.04	0.211657	0.237221	0.132404	0.16538	-0.3596	0.048383	0.07077
172.25	0.420394	0.33599	0.255889	0.218803	0.166685	0.11382	0.074269		172.25	0.366872	0.293821	0.2147	0.185078	0.115687	0.114637	0.076994		172.25	0.213992	0.235673	0.134664	0.162139	-0.36002	0.051309	0.07315
172.44	0.42233	0.331668	0.256416	0.211544	0.158457	0.111935	0.069887		172.43	0.37406	0.295912	0.219555	0.184723	0.120349	0.118176	0.075655		172.43	0.216817	0.242275	0.132517	0.164014	-0.35894	0.054371	0.073791
172.64	0.421381	0.34046	0.259162	0.210933	0.167465	0.116056	0.072699		172.64	0.368448	0.289399	0.215102	0.180617	0.119734	0.111531	0.074419		172.64	0.215379	0.242395	0.135529	0.159666	-0.35926	0.050478	0.074852
172.84	0.419938	0.333757	0.251558	0.210111	0.158109	0.118276	0.066759		172.84	0.372812	0.289957	0.215509	0.180792	0.113861	0.112983	0.070926		172.84	0.213025	0.233428	0.128569	0.158583	-0.35932	0.045902	0.067254
173.04	0.418126	0.336609	0.257798	0.208615	0.160374	0.113482	0.076874		173.04	0.373373	0.28692	0.218405	0.181751	0.123332	0.113515	0.077698		173.04	0.216023	0.243694	0.130539	0.158799	-0.36221	0.052722	0.075817
173.25	0.417822	0.335863	0.257229	0.212682	0.163122	0.116042	0.072093		173.25	0.382992	0.300048	0.222236	0.18325	0.123241	0.120594	0.088386		173.25	0.214264	0.242263	0.131949	0.160177	-0.36056	0.048278	0.072143
173.44	0.42629	0.334026	0.255753	0.213751	0.166122	0.119798	0.07301		173.43	0.375104	0.292351	0.220642	0.183211	0.118772	0.11523	0.073386		173.43	0.209672	0.230878	0.128213	0.155	-0.36678	0.043387	0.069572
173.64	0.421286	0.3375	0.26066	0.205743	0.157989	0.11328	0.069517		173.64	0.368202	0.290262	0.214443	0.177844	0.11963	0.113229	0.073903		173.64	0.214831	0.240393	0.130784	0.164981	-0.36051	0.054936	0.073467
173.84	0.420915	0.334829	0.256953	0.212271	0.154407	0.109584	0.067075		173.84	0.372189	0.293699	0.218379	0.182204	0.114485	0.11574	0.069612		173.84	0.216147	0.240892	0.125203	0.158556	-0.36079	0.043823	0.069522
174.04	0.416551	0.337961	0.255469	0.213384	0.163257	0.108911	0.072338		174.04	0.375264	0.296659	0.216941	0.181163	0.12164	0.120228	0.080388		174.04	0.218523	0.239376	0.129292	0.161448	-0.35859	0.04609	0.072089
174.25	0.424464	0.343287	0.256922	0.215222	0.164463	0.11732	0.076247		174.25	0.374778	0.291683	0.219583	0.181404	0.114716	0.114574	0.072633		174.25	0.206573	0.238813	0.128803	0.15574	-0.36144	0.045061	0.071969
174.44	0.416569	0.33488	0.253297	0.212712	0.166236	0.109857	0.071902		174.43	0.371881	0.294073	0.222388	0.189641	0.119999	0.118313	0.077235		174.43	0.214034	0.233685	0.129052	0.161578	-0.36585	0.049366	0.072209
174.64	0.418918	0.336978	0.255669	0.212078	0.165133	0.117937	0.071667		174.64	0.385881	0.297986	0.225176	0.18855	0.123428	0.124362	0.078258		174.64	0.212861	0.238196	0.131029	0.162314	-0.35906	0.049513	0.070627
174.84	0.41988	0.335891	0.254058	0.212356	0.162131	0.121091	0.066481		174.84	0.377007	0.296932	0.220888	0.18046	0.122862	0.113821	0.078748		174.84	0.213613	0.240158	0.13134	0.156173	-0.36447	0.049264	0.076298
175.04	0.419936	0.333936	0.254997	0.210601	0.165884	0.112311	0.070454		175.04	0.366276	0.291672	0.215469	0.177555	0.119107	0.11143	0.069971		175.04	0.215231	0.237219	0.12759	0.160753	-0.36021	0.043908	0.072618
175.25	0.419683	0.332594	0.254337	0.211214	0.163346	0.117257	0.071642		175.25	0.370907	0.295029	0.219493	0.181031	0.116697	0.11475	0.067663		175.25	0.211174	0.241883	0.127709	0.158092	-0.36647	0.045407	0.067058
175.44	0.417958	0.337742	0.253891	0.211016	0.164513	0.112719	0.067248		175.43	0.375333	0.300407	0.22134	0.176092	0.116845	0.119331	0.074942		175.43	0.209088	0.239982	0.129074	0.161923	-0.36342	0.050793	0.07288
175.64	0.421829	0.338879	0.25573	0.216736	0.168096	0.119398	0.07262		175.64	0.36861	0.297332	0.217999	0.184451	0.11886	0.113157	0.080322		175.64	0.211522	0.238597	0.127619	0.162208	-0.36469	0.052407	0.07661
175.84	0.421698	0.335786	0.250501	0.208384	0.160118	0.115349	0.0669		175.84	0.372591	0.294572	0.217929	0.18215	0.117393	0.114253	0.071206		175.84	0.213657	0.241395	0.126733	0.160785	-0.36063	0.049582	0.070796
176.04	0.411072	0.334723	0.253057	0.20899	0.15896	0.11324	0.071043		176.04	0.369946	0.296878	0.219308	0.18038	0.118262	0.111035	0.074027		176.04	0.217425	0.240445	0.125423	0.166799	-0.3603	0.050684	0.074906
176.25	0.423062	0.341045	0.255004	0.213762	0.163905	0.11749	0.074471		176.25	0.368816	0.300218	0.223729	0.184934	0.11624	0.118114	0.074256		176.25	0.218067	0.239973	0.12827	0.161639	-0.36484	0.051286	0.073382
176.44	0.421554	0.335858	0.252164	0.211647	0.160058	0.11277	0.069691		176.43	0.375016	0.297714	0.215512	0.181245	0.11668	0.113538	0.076322		176.43	0.219447	0.23931	0.131416	0.161237	-0.36268	0.053524	0.07245
176.64	0.421253	0.33604	0.252699	0.211237	0.162527	0.110572	0.069552		176.64	0.372676	0.29317	0.215046	0.18166	0.112598	0.114046	0.070989		176.64	0.213955	0.237124	0.125911	0.162289	-0.36894	0.050782	0.071207
176.84	0.417199	0.330588	0.255133	0.207493	0.156373	0.10894	0.07046		176.84	0.372135	0.295917	0.218842	0.181696	0.118166	0.116798	0.076816		176.84	0.220248	0.239512	0.127827	0.164727	-0.35923	0.049117	0.076755
177.04	0.422019	0.334569	0.252434	0.209479	0.15953	0.115119	0.07044		177.04	0.374944	0.297231	0.222175	0.180151	0.117678	0.117904	0.080882		177.04	0.216527	0.240986	0.122654	0.158809	-0.36863	0.045955	0.073821
177.25	0.417538	0.335586	0.248106	0.202134	0.159843	0.107947	0.065384		177.25	0.372462	0.294177	0.220146	0.185385	0.122235	0.116685	0.076423		177.25	0.218872	0.243387	0.131461	0.165868	-0.36235	0.053685	0.076992
177.44	0.422292	0.334869	0.258242	0.212203	0.163495	0.112423	0.07434		177.43	0.371184	0.298258	0.218996	0.182256	0.115808	0.115694	0.079312		177.43	0.210922	0.239457	0.120336	0.155958	-0.37113	0.047519	0.07116
177.64	0.417717	0.339493	0.255557	0.213008	0.160991	0.11043	0.072876		177.64	0.374679	0.298515	0.226127	0.188887	0.119605	0.122572	0.0742		177.64	0.219468	0.239708	0.129651	0.166678	-0.36121	0.050918	0.069476
177.84	0.418179	0.337375	0.253211	0.210567	0.167057	0.117068	0.070011		177.84	0.3712	0.293339	0.218914	0.18047	0.116079	0.114474	0.075904		177.84	0.212254	0.232256	0.11902	0.162142	-0.36874	0.048604	0.070726
178.04	0.418884	0.337182	0.253483	0.210578	0.159723	0.115487	0.070394		178.04	0.370125	0.286124	0.213429	0.179528	0.111332	0.108671	0.068888		178.04	0.216704	0.242344	0.129876	0.166835	-0.36395	0.050843	0.075328
178.25	0.416407	0.334492	0.254488	0.212138	0.158971	0.112679	0.066564		178.25	0.377966	0.297441	0.220551	0.180383	0.122017	0.115167	0.077261		178.25	0.217836	0.236177	0.125146	0.160582	-0.36525	0.054427	0.075426
178.44	0.41959	0.336648	0.254048	0.210308	0.161627	0.106933	0.066102		178.43	0.377041	0.294756	0.220783	0.187245	0.11908	0.120193	0.078277		178.43	0.215313	0.241073	0.129799	0.160298	-0.36268	0.053235	0.07161
178.64	0.417467	0.331481	0.249701	0.20731	0.159065	0.113315	0.063251		178.64	0.378808	0.29529	0.217037	0.181771	0.117865	0.117939	0.081895		178.64	0.213557	0.239427	0.125225	0.161852	-0.36334	0.047464	0.071304
178.84	0.423872	0.338736	0.254536	0.20885	0.159199	0.113674	0.066146		178.84	0.374088	0.295015	0.215231	0.182642	0.116428	0.118169	0.072266		178.84	0.216391	0.237589	0.121365	0.161522	-0.36755	0.047023	0.069471
179.04	0.423185	0.336464	0.256039	0.21805	0.164921	0.121622	0.070645		179.04	0.365672	0.29478	0.210796	0.177752	0.113041	0.113183	0.071764		179.04	0.213165	0.233417	0.118908	0.162488	-0.3696	0.042627	0.069842
179.25	0.423413	0.335443	0.259163	0.213041	0.165835	0.113435	0.072873		179.25	0.376408	0.301351	0.220716	0.189219	0.120705	0.118191	0.079202		179.25	0.214703	0.242809	0.126211	0.167004	-0.35952	0.050677	0.072635
179.44	0.423797	0.341295	0.257729	0.213829	0.165963	0.113041	0.066689		179.43	0.372324	0.297332	0.220548	0.185355	0.121098	0.117228	0.072553		179.43	0.213954	0.235682	0.122947	0.154748	-0.36959	0.050104	0.067001
179.64	0.416467	0.334997	0.250686	0.208623	0.15925	0.107582	0.06765		179.64	0.373247	0.297547	0.219638	0.186284	0.12028	0.118611	0.077448		179.64	0.215154	0.240554	0.130526	0.162403	-0.36662	0.048402	0.079418
179.84	0.420992	0.341693	0.257607	0.216173	0.170064	0.113247	0.069553		179.84	0.375219	0.300011	0.225373	0.187005	0.121098	0.116087	0.076762		179.84	0.221208	0.244491	0.128463	0.163243	-0.36514	0.053313	0.079546
180.04	0.4132	0.33385	0.260558	0.208266	0.160029	0.111289	0.066741		180.04	0.378099	0.292319	0.218598	0.184922	0.11972	0.115276	0.072679		180.04	0.210532	0.237501	0.120311	0.157352	-0.36832	0.046061	0.072521
180.25	0.417075	0.337642	0.252632	0.208642	0.157795	0.112401	0.066075		180.25	0.369468	0.290288	0.215275	0.180158	0.110851	0.117275	0.07119		180.25	0.215302	0.23855	0.123678	0.165027	-0.36905	0.050453	0.071416
180.44	0.425386	0.33918	0.249311	0.209467	0.165696	0.109541	0.065898		180.43	0.373517	0.294429	0.215431	0.176121	0.116765	0.112179	0.08048		180.43	0.213724	0.236014	0.117826	0.157632	-0.37067	0.043798	0.067355
180.64	0.420947	0.340976	0.258875	0.212848	0.164357	0.117514	0.073253		180.64	0.376052	0.29453	0.216952	0.187872	0.11998	0.113195	0.075216		180.64	0.209967	0.23656	0.12336	0.15334	-0.37188	0.042507	0.069421
180.84	0.422731	0.34283	0.259231	0.210784	0.164949	0.116499	0.072534		180.84	0.375679	0.298146	0.219678	0.181076	0.117303	0.119643	0.075046		180.84	0.214987	0.23605	0.127719	0.161486	-0.36711	0.048309	0.074665
181.04	0.417122	0.332237	0.247141	0.207977	0.159911	0.108477	0.063455		181.04	0.371597	0.294478	0.21392	0.181183	0.117333	0.117024	0.073141		181.04	0.215241	0.238696	0.126187	0.160965	-0.36912	0.044591	0.06811
181.25	0.417129	0.339535	0.255235	0.214563	0.167182	0.117661	0.069024		181.25	0.380416	0.301219	0.222273	0.190103	0.118167	0.117136	0.081332		181.25	0.207401	0.237818	0.127042	0.163475	-0.37311	0.047654	0.069644
181.44	0.41657	0.334025	0.248757	0.203158	0.159466	0.11006	0.06469		181.43	0.372784	0.294437	0.222814	0.18392	0.118703	0.120082	0.076495		181.43	0.219042	0.240097	0.122204	0.159624	-0.36744	0.049459	0.070209
181.64	0.426255	0.337602	0.253845	0.216787	0.16182	0.107481	0.066745		181.64	0.377792	0.297732	0.217529	0.180783	0.117384	0.114929	0.076138		181.64	0.207408	0.237542	0.124999	0.158435	-0.37334	0.045451	0.064398
181.84	0.416076	0.33203	0.25563	0.210372	0.16248	0.112075	0.06775		181.84	0.374841	0.294124	0.217386	0.181863	0.113404	0.114085	0.069284		181.84	0.210811	0.241864	0.123122	0.15982	-0.37388	0.043458	0.068134
182.04	0.424494	0.341805	0.256313	0.210636	0.167547	0.113774	0.072274		182.04	0.371246	0.293232	0.219257	0.184587	0.116776	0.116669	0.077725		182.04	0.214429	0.233923	0.119343	0.161565	-0.36867	0.047352	0.075288
182.25	0.420809	0.334575	0.255263	0.208092	0.163341	0.113998	0.065733		182.25	0.371315	0.288239	0.213223	0.170811	0.106819	0.107826	0.068857		182.25	0.21717	0.236352	0.125173	0.161266	-0.36783	0.050391	0.069616
182.44	0.431261	0.340302	0.25526	0.220801	0.16822	0.119468	0.075469		182.43	0.36769	0.288642	0.220592	0.184335	0.114918	0.118047	0.074688		182.43	0.218945	0.241953	0.126012	0.162595	-0.36617	0.051952	0.072028
182.64	0.420642	0.335315	0.251327	0.214101	0.161327	0.107212	0.074032		182.64	0.372332	0.294022	0.218801	0.184988	0.115783	0.113305	0.078354		182.64	0.215571	0.241065	0.123159	0.160339	-0.37145	0.044948	0.068895
182.84	0.418295	0.337898	0.256668	0.214459	0.164786	0.115924	0.067752		182.84	0.378546	0.298026	0.217087	0.180971	0.119214	0.114977	0.075774		182.84	0.211153	0.23614	0.122234	0.163173	-0.37576	0.040087	0.069583
183.04	0.423051	0.338124	0.256519	0.215538	0.163694	0.112448	0.066396		183.04	0.375304	0.292945	0.219008	0.185361	0.114444	0.115918	0.075316		183.04	0.213249	0.240398	0.122671	0.161804	-0.37056	0.050137	0.071407
183.25	0.425152	0.343337	0.257002	0.215423	0.166419	0.116574	0.068294		183.25	0.37395	0.294884	0.217438	0.182764	0.114129	0.116205	0.077724		183.25	0.219566	0.244224	0.130749	0.162303	-0.36726	0.047171	0.072466
183.44	0.41329	0.336652	0.256011	0.202847	0.158271	0.112539	0.070274		183.43	0.375108	0.291551	0.214193	0.180015	0.117271	0.118706	0.066897		183.43	0.213426	0.246539	0.126496	0.159727	-0.36795	0.047366	0.071048
183.64	0.42391	0.336741	0.255938	0.217256	0.170677	0.114722	0.073631		183.64	0.372858	0.297964	0.218461	0.182503	0.121229	0.116914	0.077463		183.64	0.212651	0.240744	0.125942	0.160661	-0.37408	0.046727	0.071926
183.84	0.421641	0.331775	0.252293	0.210204	0.160904	0.110533	0.066586		183.84	0.374756	0.295864	0.215153	0.17647	0.118856	0.115876	0.070659		183.84	0.211923	0.24012	0.123062	0.158029	-0.37013	0.044358	0.072795
184.04	0.425855	0.340823	0.256206	0.208737	0.16616	0.112744	0.071649		184.04	0.374615	0.293349	0.218657	0.181254	0.118523	0.116959	0.076354		184.04	0.213508	0.23829	0.124089	0.161686	-0.36998	0.046978	0.072384
184.25	0.422407	0.337496	0.260278	0.209176	0.162326	0.119945	0.071314		184.25	0.373324	0.292123	0.214719	0.178264	0.11634	0.110679	0.074303		184.25	0.216436	0.23814	0.131644	0.169449	-0.37091	0.05327	0.078478
184.44	0.413619	0.340732	0.2564	0.215048	0.167798	0.118354	0.066075		184.43	0.372647	0.296894	0.21651	0.179474	0.116975	0.115783	0.077646		184.43	0.214902	0.238655	0.11924	0.155514	-0.37396	0.04465	0.069767
184.64	0.422233	0.33918	0.264398	0.216735	0.163251	0.11588	0.075233		184.64	0.377176	0.29549	0.216811	0.180018	0.120636	0.118424	0.079693		184.64	0.216589	0.241037	0.129456	0.159694	-0.36991	0.05021	0.074158
184.84	0.416159	0.337954	0.25217	0.211409	0.165287	0.121281	0.075053		184.84	0.375514	0.295222	0.220058	0.183991	0.121507	0.118753	0.073862		184.84	0.215029	0.234384	0.125704	0.158339	-0.37293	0.042623	0.071561
185.04	0.421774	0.33563	0.255638	0.214775	0.168673	0.116575	0.067814		185.04	0.375124	0.292904	0.214586	0.179141	0.117949	0.117293	0.068686		185.04	0.21266	0.232007	0.125633	0.161843	-0.3716	0.047003	0.066593
185.25	0.423771	0.338235	0.253842	0.213552	0.163021	0.11123	0.069938		185.25	0.376133	0.295874	0.218886	0.181721	0.120033	0.11573	0.073756		185.25	0.212232	0.238751	0.12651	0.162813	-0.37467	0.049594	0.077355
185.44	0.42704	0.342178	0.261282	0.217242	0.165378	0.118314	0.076245		185.43	0.380708	0.295199	0.218173	0.182225	0.120943	0.113556	0.074577		185.43	0.218672	0.242985	0.126764	0.163765	-0.37338	0.048736	0.0724
185.64	0.419868	0.335305	0.249682	0.209751	0.160443	0.117314	0.070615		185.64	0.375007	0.295475	0.219635	0.180822	0.123126	0.116016	0.077179		185.64	0.219867	0.239176	0.124285	0.161567	-0.37056	0.050311	0.069443
185.84	0.418624	0.334084	0.254253	0.208071	0.162629	0.112211	0.065636		185.84	0.374585	0.294106	0.211757	0.182623	0.122507	0.118916	0.074292		185.84	0.216624	0.234747	0.12633	0.159778	-0.37361	0.045937	0.076678
186.04	0.416328	0.335503	0.258213	0.216256	0.161669	0.113066	0.070443		186.04	0.372037	0.295646	0.218336	0.181391	0.125438	0.11624	0.075948		186.04	0.211003	0.235946	0.120098	0.154269	-0.38144	0.04536	0.067561
186.25	0.418961	0.339521	0.257249	0.211547	0.163764	0.113124	0.072402		186.25	0.377016	0.295725	0.222764	0.181841	0.125941	0.122187	0.073967		186.25	0.21866	0.23862	0.124138	0.158845	-0.37518	0.04508	0.071826
186.44	0.424215	0.334577	0.254862	0.210488	0.162896	0.109677	0.068435		186.43	0.366716	0.290939	0.218491	0.178107	0.117898	0.115341	0.07232		186.43	0.214866	0.240995	0.13043	0.157677	-0.37426	0.045592	0.073939
186.64	0.422611	0.336651	0.251519	0.210059	0.160617	0.114529	0.065766		186.64	0.372669	0.300449	0.216603	0.186015	0.126627	0.115608	0.07824		186.64	0.213633	0.239956	0.122855	0.161729	-0.37558	0.045795	0.069901
186.84	0.421441	0.340825	0.25898	0.211865	0.162533	0.113438	0.074485		186.84	0.369545	0.287978	0.207589	0.172654	0.118317	0.109806	0.067038		186.84	0.215549	0.236939	0.126025	0.163304	-0.37763	0.048608	0.070143
187.04	0.420817	0.331544	0.253164	0.21215	0.160966	0.111494	0.063983		187.04	0.376681	0.299681	0.217911	0.18603	0.125831	0.11389	0.076763		187.04	0.220605	0.238595	0.119678	0.162267	-0.38191	0.04537	0.067784
187.25	0.428698	0.339289	0.256218	0.215898	0.164258	0.11612	0.071427		187.25	0.375568	0.292697	0.215209	0.185104	0.120029	0.117336	0.077137		187.25	0.219361	0.240911	0.13106	0.165796	-0.37574	0.049659	0.073409
187.44	0.428459	0.34293	0.261723	0.217075	0.163038	0.115476	0.074144		187.43	0.376118	0.293702	0.213858	0.185798	0.126635	0.118115	0.072493		187.43	0.218585	0.243655	0.1261	0.160187	-0.37442	0.052178	0.077268
187.64	0.421259	0.334589	0.25221	0.208563	0.154599	0.113808	0.064089		187.64	0.378493	0.297117	0.215025	0.184275	0.127433	0.11531	0.071497		187.64	0.222527	0.243343	0.124988	0.165702	-0.37624	0.050939	0.076583
187.84	0.427143	0.342997	0.267066	0.213895	0.169865	0.120407	0.077553		187.84	0.37933	0.298369	0.224969	0.186252	0.125284	0.12052	0.083241		187.84	0.217683	0.24147	0.123644	0.160368	-0.37443	0.049386	0.071545
188.04	0.424876	0.339762	0.258782	0.215922	0.16439	0.119118	0.077317		188.04	0.373062	0.29391	0.217668	0.182722	0.123833	0.112809	0.074433		188.04	0.220699	0.239668	0.123909	0.159245	-0.38044	0.048701	0.07338
188.25	0.418221	0.338053	0.259104	0.203766	0.1595	0.11452	0.066581		188.25	0.377083	0.301735	0.217346	0.182841	0.121683	0.119652	0.071104		188.25	0.210112	0.23674	0.11608	0.155786	-0.38389	0.043534	0.066567
188.44	0.419736	0.338425	0.256317	0.210186	0.165016	0.112717	0.067283		188.43	0.37948	0.297149	0.219366	0.18192	0.12968	0.116775	0.079892		188.43	0.217171	0.240368	0.130802	0.159091	-0.37711	0.049716	0.071896
188.64	0.425036	0.339807	0.259125	0.213157	0.165105	0.120538	0.070196		188.64	0.381591	0.299319	0.21767	0.186878	0.126472	0.119829	0.081838		188.64	0.216581	0.238009	0.12297	0.162696	-0.38142	0.042403	0.070431
188.84	0.421487	0.335081	0.24502	0.206895	0.160389	0.108232	0.065865		188.84	0.377609	0.295753	0.215829	0.181545	0.128087	0.113864	0.075157		188.84	0.21786	0.240968	0.130238	0.162086	-0.37733	0.05231	0.078664
189.04	0.418594	0.338806	0.259601	0.210801	0.157941	0.110387	0.071567		189.04	0.371296	0.292575	0.211296	0.182249	0.122817	0.116425	0.076576		189.04	0.218359	0.241253	0.126627	0.160724	-0.37721	0.049385	0.075028
189.25	0.416005	0.335545	0.252297	0.211117	0.160749	0.110594	0.066763		189.25	0.376966	0.298382	0.221024	0.187131	0.129632	0.114888	0.075968		189.25	0.218834	0.243562	0.128384	0.163523	-0.37311	0.051127	0.072591
189.44	0.418825	0.328425	0.245107	0.204658	0.159486	0.105736	0.06474		189.43	0.380458	0.303259	0.217966	0.189222	0.128877	0.121825	0.084508		189.43	0.214805	0.239128	0.123029	0.158264	-0.38145	0.049418	0.067736
189.64	0.423998	0.33454	0.258806	0.210268	0.161686	0.115187	0.073068		189.64	0.375703	0.296208	0.212669	0.183556	0.122511	0.117567	0.069409		189.64	0.218518	0.23745	0.121925	0.157865	-0.37683	0.043865	0.070908
189.84	0.423555	0.337931	0.260554	0.211824	0.163261	0.118888	0.071849		189.84	0.372231	0.294729	0.215433	0.180591	0.121607	0.114028	0.069747		189.84	0.216869	0.240644	0.122658	0.159165	-0.38296	0.045315	0.07313
190.04	0.428875	0.339024	0.259355	0.216493	0.166822	0.11643	0.072133		190.04	0.378308	0.300234	0.216319	0.187286	0.125342	0.116356	0.076304		190.04	0.215941	0.233719	0.12119	0.154349	-0.38632	0.045197	0.069733
190.25	0.420936	0.335469	0.253282	0.211435	0.157594	0.110828	0.071057		190.25	0.375766	0.298614	0.209787	0.182807	0.119734	0.114259	0.070016		190.25	0.210063	0.239345	0.124004	0.156231	-0.37817	0.045823	0.069559
190.44	0.424229	0.342253	0.256224	0.207926	0.157106	0.113941	0.067161		190.43	0.378926	0.296036	0.220806	0.187328	0.127462	0.114492	0.078877		190.43	0.213319	0.240641	0.125871	0.160524	-0.3761	0.048373	0.0749
190.64	0.416725	0.332391	0.244074	0.208084	0.154255	0.106912	0.0667		190.64	0.378326	0.299307	0.218988	0.184981	0.12206	0.120232	0.078871		190.64	0.217672	0.243724	0.129027	0.165096	-0.37848	0.049059	0.075705
190.84	0.435249	0.349077	0.263823	0.219727	0.174201	0.126125	0.077664		190.84	0.375246	0.293685	0.213235	0.178522	0.124607	0.120385	0.074527		190.84	0.214055	0.237351	0.123375	0.157723	-0.37815	0.049827	0.071743
191.04	0.422844	0.336822	0.258753	0.211977	0.163484	0.112286	0.069974		191.04	0.376925	0.298829	0.216075	0.178856	0.127626	0.116982	0.071329		191.04	0.21927	0.24344	0.125942	0.160492	-0.37831	0.048362	0.071191
191.25	0.430878	0.344905	0.257639	0.215576	0.164361	0.118912	0.073612		191.25	0.384551	0.304807	0.218029	0.192829	0.130428	0.119002	0.085973		191.25	0.211165	0.234169	0.120299	0.164545	-0.3802	0.046991	0.072347
191.44	0.431343	0.337466	0.253804	0.216361	0.162148	0.114036	0.069832		191.43	0.379416	0.30196	0.216544	0.182904	0.126958	0.115272	0.080451		191.43	0.216155	0.242909	0.13159	0.159498	-0.37585	0.048405	0.076654
191.64	0.427305	0.341737	0.255534	0.218244	0.163871	0.12034	0.074626		191.64	0.380094	0.299483	0.214452	0.179626	0.119942	0.116359	0.073618		191.64	0.215024	0.235279	0.12357	0.15689	-0.37706	0.047328	0.073579
191.84	0.424629	0.343681	0.26545	0.212039	0.168325	0.120655	0.074463		191.84	0.377311	0.299202	0.215155	0.181556	0.125077	0.115274	0.079064		191.84	0.216927	0.238052	0.124255	0.15925	-0.37712	0.047572	0.070412
192.04	0.426596	0.338217	0.253936	0.207411	0.161902	0.11546	0.06959		192.04	0.383242	0.301706	0.216996	0.180572	0.125516	0.124083	0.082598		192.04	0.217395	0.238062	0.12012	0.155847	-0.38595	0.044933	0.065636
192.25	0.42973	0.340983	0.258477	0.218874	0.1678	0.1147	0.070371		192.25	0.374642	0.298101	0.209931	0.182065	0.123342	0.123425	0.078177		192.25	0.220698	0.238064	0.125182	0.162627	-0.37693	0.046326	0.074397
192.44	0.419858	0.344403	0.260351	0.218613	0.173711	0.115474	0.075403		192.43	0.374802	0.296061	0.216537	0.175109	0.122383	0.114206	0.076843		192.43	0.217833	0.234211	0.122869	0.164438	-0.38137	0.043742	0.071553
192.64	0.426043	0.338635	0.256107	0.210735	0.157111	0.115186	0.07263		192.64	0.374809	0.298554	0.212021	0.175516	0.123625	0.110094	0.073001		192.64	0.216232	0.239785	0.126573	0.161778	-0.37563	0.051011	0.075857
192.84	0.426804	0.339163	0.259382	0.218625	0.166776	0.113024	0.070011		192.84	0.378507	0.298385	0.213935	0.178342	0.125757	0.116647	0.07885		192.84	0.214711	0.236385	0.117512	0.157814	-0.38131	0.040598	0.067968
193.04	0.421124	0.336603	0.258561	0.212307	0.159643	0.11014	0.067931		193.04	0.376656	0.296789	0.206575	0.179879	0.122296	0.116595	0.071169		193.04	0.223755	0.238524	0.126158	0.16295	-0.37675	0.052859	0.074366
193.25	0.421884	0.344581	0.256706	0.213026	0.161647	0.112437	0.069557		193.25	0.377938	0.301182	0.215152	0.176659	0.123512	0.119687	0.080502		193.25	0.216992	0.237234	0.125882	0.160612	-0.38871	0.046172	0.0662
193.44	0.423563	0.340618	0.255042	0.208445	0.157623	0.113895	0.06974		193.43	0.378679	0.297323	0.213959	0.179797	0.127912	0.116643	0.07336		193.43	0.212402	0.238741	0.11737	0.160094	-0.38056	0.046171	0.075703
193.64	0.423372	0.341551	0.259413	0.210725	0.161245	0.111222	0.069506		193.64	0.375696	0.297393	0.206723	0.175918	0.122653	0.109964	0.072844		193.64	0.217088	0.242275	0.123821	0.159687	-0.38477	0.046409	0.067787
193.84	0.429189	0.334989	0.257485	0.218362	0.165562	0.115323	0.073897		193.84	0.375113	0.299195	0.20194	0.176798	0.121946	0.116585	0.07697		193.84	0.219914	0.237425	0.126776	0.159396	-0.38259	0.045333	0.071134
194.04	0.419639	0.332736	0.257665	0.211276	0.160298	0.109361	0.068886		194.04	0.374039	0.29595	0.21149	0.17451	0.121643	0.112543	0.073908		194.04	0.220139	0.242278	0.1239	0.158596	-0.3883	0.047443	0.072239
194.25	0.427411	0.341991	0.259319	0.214827	0.160302	0.119373	0.075275		194.25	0.375293	0.296261	0.217187	0.177021	0.125536	0.116669	0.080407		194.25	0.217602	0.235316	0.116946	0.154192	-0.38906	0.037587	0.070804
194.44	0.420188	0.339166	0.253787	0.214782	0.162829	0.114271	0.070313		194.43	0.376158	0.297966	0.213677	0.179881	0.12603	0.117287	0.075932		194.43	0.212214	0.229722	0.115237	0.148773	-0.38641	0.043669	0.065195
194.64	0.426089	0.337603	0.259852	0.213038	0.168013	0.119973	0.07392		194.64	0.375963	0.298907	0.209193	0.187254	0.118597	0.116652	0.074358		194.64	0.218232	0.239979	0.122939	0.153617	-0.38187	0.050227	0.071054
194.84	0.429474	0.342002	0.256415	0.213018	0.163827	0.114662	0.071784		194.84	0.378819	0.296954	0.211542	0.179787	0.12107	0.119403	0.072		194.84	0.217931	0.23909	0.126498	0.162647	-0.38149	0.047645	0.070967
195.04	0.430579	0.336827	0.258352	0.214832	0.16889	0.114185	0.072821		195.04	0.380559	0.29461	0.21389	0.18166	0.123505	0.114458	0.079205		195.04	0.213602	0.237643	0.123058	0.159444	-0.38702	0.048783	0.067497
195.25	0.423617	0.342157	0.254898	0.214776	0.162653	0.112975	0.065875		195.25	0.375198	0.293043	0.206132	0.176723	0.117052	0.110811	0.070629		195.25	0.215296	0.235621	0.118215	0.1571	-0.38344	0.046375	0.070262
195.44	0.425939	0.34327	0.258248	0.216512	0.163277	0.115959	0.073018		195.43	0.375167	0.299467	0.207077	0.174682	0.120895	0.114574	0.06838		195.43	0.208207	0.234328	0.117374	0.158699	-0.3887	0.04412	0.064244
195.64	0.416573	0.334637	0.252307	0.212123	0.161753	0.111116	0.067859		195.64	0.380359	0.302641	0.213956	0.182786	0.118452	0.115069	0.079229		195.64	0.214924	0.24411	0.123424	0.162134	-0.38292	0.052108	0.07075
195.84	0.424184	0.341774	0.255654	0.213208	0.16374	0.116229	0.069264		195.84	0.375488	0.295747	0.206307	0.17888	0.115211	0.1162	0.071829		195.84	0.216296	0.238226	0.115386	0.158552	-0.38553	0.044456	0.070806
196.04	0.424379	0.33724	0.25298	0.211262	0.165533	0.118621	0.067731		196.04	0.377309	0.296366	0.204938	0.17417	0.119912	0.118238	0.076768		196.04	0.211506	0.236672	0.112403	0.156429	-0.38878	0.040842	0.067816
196.25	0.421302	0.335887	0.24955	0.208511	0.157769	0.10762	0.068898		196.25	0.379467	0.301901	0.213567	0.18147	0.124601	0.126617	0.084699		196.25	0.218105	0.242103	0.124871	0.160708	-0.377	0.049422	0.079595
196.44	0.428116	0.34708	0.257574	0.215053	0.165643	0.117315	0.073659		196.43	0.385127	0.299367	0.207277	0.17961	0.119534	0.118025	0.082774		196.43	0.217162	0.242803	0.119282	0.160533	-0.38237	0.048004	0.071182
196.64	0.432132	0.340712	0.25753	0.215837	0.166553	0.119047	0.074426		196.64	0.379217	0.29689	0.207914	0.183254	0.12011	0.112199	0.077159		196.64	0.223365	0.239205	0.119357	0.160352	-0.38056	0.049416	0.074439
196.84	0.420878	0.340412	0.25361	0.20514	0.159703	0.11107	0.071411		196.84	0.379495	0.29365	0.20582	0.181994	0.120274	0.117641	0.070492		196.84	0.222061	0.242941	0.117869	0.160755	-0.38158	0.049532	0.070273
197.04	0.426756	0.338248	0.255603	0.212232	0.167824	0.117755	0.074891		197.04	0.375821	0.296659	0.201435	0.178259	0.118325	0.116449	0.072224		197.04	0.219287	0.239216	0.117779	0.156613	-0.38297	0.046678	0.073401
197.25	0.41615	0.335936	0.25337	0.211503	0.163455	0.120938	0.067038		197.25	0.378591	0.293842	0.206568	0.182108	0.116769	0.120423	0.073277		197.25	0.21769	0.237567	0.117322	0.157827	-0.38574	0.046543	0.06816
197.44	0.425248	0.336295	0.254212	0.206656	0.160437	0.119757	0.067606		197.43	0.377656	0.293165	0.209621	0.185865	0.120703	0.117576	0.07617		197.43	0.223412	0.241555	0.121613	0.160728	-0.38347	0.048755	0.07096
197.64	0.4313	0.34441	0.258001	0.211707	0.163791	0.119227	0.075306		197.64	0.375678	0.29702	0.204614	0.180773	0.120315	0.117738	0.077574		197.64	0.212976	0.238318	0.115678	0.155609	-0.39325	0.046315	0.073987
197.84	0.427617	0.337238	0.257605	0.205904	0.163907	0.113913	0.069609		197.84	0.378387	0.302268	0.211995	0.187614	0.123727	0.120059	0.081405		197.84	0.217669	0.243135	0.117697	0.162582	-0.38049	0.055063	0.075041
198.04	0.432709	0.346303	0.254299	0.217648	0.169808	0.118387	0.076524		198.04	0.380517	0.302066	0.205439	0.185013	0.119749	0.120053	0.074832		198.04	0.219746	0.239713	0.11788	0.155124	-0.38754	0.047572	0.064876
198.25	0.422728	0.341454	0.26134	0.217338	0.162153	0.118067	0.075269		198.25	0.381365	0.303003	0.203959	0.188304	0.126688	0.116998	0.078191		198.25	0.217762	0.241833	0.116623	0.16264	-0.3849	0.051223	0.07559
198.44	0.428354	0.342889	0.262258	0.212861	0.159357	0.115417	0.070893		198.43	0.376209	0.293496	0.204838	0.177184	0.119055	0.109984	0.068439		198.43	0.218979	0.242785	0.117872	0.165323	-0.38541	0.046784	0.078932
198.64	0.420544	0.338995	0.25377	0.206974	0.162057	0.112951	0.068495		198.64	0.382756	0.294224	0.207337	0.180542	0.121414	0.11387	0.074336		198.64	0.217655	0.236319	0.115387	0.157487	-0.39147	0.039024	0.067177
198.84	0.418238	0.335348	0.249572	0.206261	0.157124	0.107815	0.065259		198.84	0.379463	0.298353	0.206347	0.183772	0.121249	0.11871	0.079073		198.84	0.217879	0.237663	0.113861	0.159298	-0.38793	0.050972	0.07155
199.04	0.42012	0.339352	0.255446	0.209435	0.161938	0.112265	0.070626		199.04	0.380214	0.296194	0.204558	0.177112	0.126575	0.114168	0.074714		199.04	0.214671	0.23848	0.111393	0.158348	-0.39013	0.044097	0.064647
199.25	0.419243	0.341135	0.253401	0.213659	0.160067	0.114433	0.070472		199.25	0.371585	0.2993	0.206777	0.181005	0.12368	0.11423	0.076438		199.25	0.213333	0.238163	0.111422	0.157921	-0.3973	0.038288	0.063588
199.44	0.427435	0.338336	0.258073	0.218512	0.162304	0.120378	0.078092		199.43	0.380232	0.295357	0.20656	0.174401	0.121955	0.116545	0.084733		199.43	0.221669	0.247067	0.119745	0.165356	-0.38394	0.049633	0.078179
199.64	0.424656	0.344876	0.254849	0.213729	0.16633	0.111786	0.068768		199.64	0.37789	0.295954	0.200482	0.171524	0.116291	0.11346	0.074786		199.64	0.218728	0.239359	0.115604	0.15896	-0.38962	0.045186	0.072343
199.84	0.424514	0.338681	0.254594	0.210159	0.152072	0.115517	0.066612		199.84	0.381106	0.300511	0.207673	0.174868	0.123522	0.116444	0.078571		199.84	0.218239	0.240559	0.115053	0.157959	-0.38901	0.04614	0.069341
200.04	0.42571	0.344096	0.254373	0.209454	0.163137	0.117973	0.070687		200.04	0.380958	0.303401	0.207611	0.181686	0.12677	0.122141	0.077723		200.04	0.218151	0.243464	0.119074	0.163751	-0.38952	0.049092	0.073868
200.25	0.423953	0.338572	0.254397	0.213487	0.16435	0.11726	0.071061		200.25	0.37968	0.298069	0.206553	0.176721	0.125815	0.118207	0.079415		200.25	0.221055	0.23584	0.115686	0.162331	-0.39148	0.046942	0.076014
200.44	0.425366	0.339885	0.257383	0.212053	0.163553	0.117955	0.07296		200.43	0.375133	0.288596	0.199697	0.168354	0.120266	0.113289	0.076821		200.43	0.218856	0.239975	0.10727	0.162664	-0.39218	0.043792	0.075598
200.64	0.423157	0.340494	0.257468	0.210661	0.16329	0.115027	0.068769		200.64	0.376215	0.29627	0.205782	0.172458	0.119521	0.116768	0.073849		200.64	0.210631	0.238347	0.10925	0.155211	-0.39263	0.042457	0.068681
200.84	0.427102	0.3433	0.260131	0.214772	0.164321	0.118248	0.068175		200.84	0.380429	0.298677	0.204083	0.176264	0.128856	0.120636	0.078535		200.84	0.213744	0.243427	0.116805	0.162679	-0.38723	0.054758	0.070839
201.04	0.426601	0.339271	0.260344	0.206977	0.160618	0.11404	0.070755		201.04	0.380993	0.298055	0.19868	0.175094	0.125711	0.121492	0.079368		201.04	0.221332	0.240578	0.118085	0.160259	-0.39076	0.047865	0.074949
201.25	0.428488	0.337021	0.25775	0.21314	0.161468	0.115491	0.068959		201.25	0.381079	0.297154	0.198323	0.173287	0.122448	0.116313	0.077833		201.25	0.221913	0.235107	0.111118	0.156815	-0.39707	0.045699	0.074312
201.44	0.425499	0.344212	0.258425	0.217867	0.163024	0.118612	0.072676		201.43	0.376834	0.299311	0.201203	0.17499	0.121755	0.116821	0.073174		201.43	0.220808	0.240087	0.117547	0.16192	-0.39349	0.04788	0.074158
201.64	0.426557	0.33646	0.253953	0.207816	0.164398	0.114906	0.066777		201.64	0.382694	0.306596	0.204568	0.180694	0.126331	0.123015	0.079251		201.64	0.2141	0.23312	0.109909	0.155693	-0.39843	0.044804	0.068297
201.84	0.429315	0.337491	0.256848	0.211824	0.159153	0.112361	0.067703		201.84	0.371373	0.288931	0.197949	0.172434	0.119292	0.107062	0.070138		201.84	0.216637	0.236506	0.107827	0.16426	-0.39337	0.045039	0.069485
202.04	0.426941	0.342693	0.257114	0.212806	0.165203	0.118401	0.069928		202.04	0.374574	0.293214	0.198034	0.172227	0.124589	0.115546	0.072707		202.04	0.227285	0.240063	0.113113	0.16153	-0.3866	0.046474	0.072851
202.25	0.430829	0.346568	0.259273	0.218339	0.168972	0.114023	0.076465		202.25	0.385564	0.300138	0.20092	0.174586	0.12798	0.116436	0.078419		202.25	0.213584	0.235387	0.107294	0.153707	-0.3919	0.041241	0.06524
202.44	0.419031	0.33695	0.254171	0.212887	0.159985	0.115193	0.066879		202.43	0.377246	0.298227	0.202705	0.172324	0.122432	0.120248	0.081685		202.43	0.218567	0.238327	0.111862	0.153172	-0.39359	0.048383	0.073286
202.64	0.425789	0.344059	0.259955	0.218326	0.164343	0.119381	0.0706		202.64	0.379306	0.292689	0.197763	0.167634	0.122676	0.113593	0.072324		202.64	0.220979	0.241472	0.116298	0.16085	-0.39049	0.050349	0.074477
202.84	0.420982	0.341033	0.252063	0.211628	0.164062	0.120203	0.073207		202.84	0.380302	0.298458	0.203301	0.17495	0.12803	0.120891	0.079118		202.84	0.218772	0.237875	0.109148	0.157799	-0.39711	0.044486	0.069746
203.04	0.42742	0.345163	0.258368	0.218107	0.166098	0.116806	0.069989		203.04	0.384242	0.297334	0.199065	0.172348	0.129328	0.117819	0.072137		203.04	0.217665	0.232953	0.108473	0.15707	-0.39598	0.039992	0.07351
203.25	0.42165	0.338303	0.257758	0.209371	0.1654	0.115389	0.073883		203.25	0.378116	0.295612	0.195863	0.167837	0.124996	0.114762	0.077378		203.25	0.219127	0.245166	0.115608	0.157373	-0.38946	0.045902	0.073976
203.44	0.428363	0.342645	0.259683	0.211914	0.162728	0.112853	0.068974		203.43	0.384005	0.296872	0.197479	0.171405	0.126834	0.110069	0.079995		203.43	0.220955	0.241523	0.107634	0.15977	-0.39205	0.043069	0.07095
203.64	0.432589	0.345817	0.264708	0.217536	0.169265	0.121088	0.080216		203.64	0.378343	0.300181	0.198551	0.174449	0.123148	0.122561	0.075761		203.64	0.222208	0.240427	0.11431	0.160048	-0.39035	0.045654	0.075997
203.84	0.428679	0.344198	0.251662	0.216347	0.162342	0.11409	0.070503		203.84	0.376408	0.299637	0.197396	0.174202	0.122814	0.117893	0.080786		203.84	0.216763	0.233851	0.100025	0.156347	-0.39389	0.042049	0.067641
204.04	0.422546	0.343787	0.25745	0.213954	0.165047	0.114013	0.075618		204.04	0.378347	0.300472	0.197357	0.173954	0.124183	0.119379	0.078379		204.04	0.216848	0.242585	0.113208	0.163081	-0.3954	0.048699	0.075284
204.25	0.430667	0.347374	0.265168	0.213014	0.165264	0.121897	0.070116		204.25	0.379702	0.303392	0.205556	0.180771	0.131011	0.12563	0.08068		204.25	0.218187	0.244931	0.111612	0.168598	-0.39327	0.047312	0.072334
204.43	0.429233	0.337611	0.254264	0.212215	0.164664	0.114612	0.071825		204.43	0.373799	0.298878	0.197098	0.174528	0.125409	0.115963	0.072081		204.43	0.216954	0.240932	0.109199	0.158862	-0.39052	0.044727	0.070464
204.64	0.431544	0.347485	0.25916	0.216364	0.168249	0.119604	0.077861		204.64	0.379495	0.301924	0.200194	0.172331	0.124989	0.119533	0.078302		204.64	0.223477	0.238386	0.104076	0.158605	-0.39272	0.047126	0.071904
204.84	0.422679	0.342808	0.260242	0.217928	0.159226	0.115298	0.071126		204.84	0.382064	0.301228	0.198211	0.178255	0.128398	0.115955	0.076613		204.84	0.223051	0.243533	0.108289	0.160005	-0.38931	0.047418	0.071842
205.04	0.421205	0.342078	0.254555	0.213665	0.162457	0.114102	0.069634		205.04	0.383058	0.306707	0.204394	0.18572	0.130773	0.125236	0.081464		205.04	0.215169	0.236467	0.106901	0.15618	-0.39458	0.046196	0.071692
205.25	0.428757	0.341694	0.260841	0.218302	0.164252	0.118605	0.067666		205.25	0.379783	0.296902	0.192606	0.176186	0.122147	0.110814	0.071663		205.25	0.22882	0.239244	0.108414	0.162276	-0.38883	0.049597	0.071152
205.43	0.42827	0.338725	0.256451	0.210733	0.161841	0.108814	0.06964		205.43	0.379048	0.299454	0.197421	0.173321	0.121137	0.114189	0.080521		205.43	0.222018	0.238167	0.102	0.159124	-0.39353	0.046108	0.072992
205.64	0.429985	0.339935	0.252273	0.20784	0.162285	0.11362	0.066351		205.64	0.384093	0.304604	0.197672	0.179305	0.129237	0.117569	0.075098		205.64	0.219976	0.241946	0.110096	0.160001	-0.39504	0.048259	0.072269
205.84	0.428037	0.341704	0.25693	0.211553	0.167029	0.11636	0.072524		205.84	0.37985	0.30357	0.199863	0.172919	0.128792	0.117056	0.078804		205.84	0.223094	0.237509	0.109814	0.15871	-0.39077	0.048891	0.071639
206.04	0.427066	0.343461	0.258841	0.216894	0.163193	0.119174	0.079308		206.04	0.37674	0.302218	0.190959	0.172941	0.121371	0.119074	0.076906		206.04	0.222561	0.242492	0.10541	0.16349	-0.38599	0.05176	0.075361
206.25	0.424445	0.340523	0.256772	0.213259	0.159823	0.113619	0.073791		206.25	0.381256	0.299673	0.200318	0.170532	0.129318	0.116358	0.076575		206.25	0.224605	0.240894	0.107408	0.156527	-0.38501	0.045292	0.078058
206.43	0.422627	0.339022	0.257248	0.214906	0.156587	0.11217	0.064066		206.43	0.377322	0.302775	0.191402	0.170934	0.128863	0.11725	0.070484		206.43	0.22468	0.240685	0.103707	0.153707	-0.38969	0.041331	0.070034
206.64	0.42714	0.344908	0.259771	0.214978	0.160072	0.115379	0.071869		206.64	0.376839	0.297173	0.196872	0.169634	0.12479	0.116688	0.079739		206.64	0.216024	0.239285	0.098491	0.158879	-0.39121	0.049103	0.070093
206.84	0.436424	0.346566	0.265436	0.218814	0.16681	0.115824	0.074081		206.84	0.387956	0.301858	0.19621	0.177282	0.125752	0.116332	0.082404		206.84	0.227652	0.236458	0.103213	0.158961	-0.39449	0.048372	0.077183
207.04	0.432502	0.343492	0.260997	0.215813	0.165077	0.114561	0.072957		207.04	0.381242	0.303653	0.195887	0.173529	0.130206	0.113697	0.078806		207.04	0.221885	0.239731	0.099842	0.153412	-0.39507	0.042113	0.067749
207.25	0.427731	0.337708	0.254658	0.209509	0.164297	0.111099	0.063978		207.25	0.382065	0.305424	0.201917	0.180189	0.130172	0.124407	0.080738		207.25	0.223684	0.240452	0.104147	0.160618	-0.38914	0.050873	0.067081
207.44	0.425895	0.339708	0.256781	0.213669	0.162859	0.117883	0.073241		207.43	0.37567	0.298009	0.191427	0.181628	0.124335	0.117345	0.07708		207.43	0.221239	0.234088	0.100791	0.162644	-0.39614	0.043116	0.067773
207.64	0.430436	0.342859	0.258922	0.215311	0.166133	0.112978	0.071769		207.64	0.380359	0.301181	0.193637	0.182769	0.125335	0.120154	0.076941		207.64	0.225622	0.241732	0.108305	0.159486	-0.39332	0.05023	0.072264
207.84	0.418835	0.340098	0.261005	0.213673	0.161724	0.113429	0.072058		207.84	0.376305	0.300629	0.194661	0.178412	0.124228	0.117472	0.075534		207.84	0.213015	0.235593	0.102319	0.157933	-0.39448	0.046499	0.065654
208.04	0.43199	0.34308	0.26091	0.214043	0.167193	0.118376	0.072272		208.04	0.378448	0.295255	0.193133	0.179684	0.121128	0.113375	0.070493		208.04	0.220903	0.236354	0.104735	0.157675	-0.39567	0.0459	0.066448
208.25	0.424755	0.341946	0.25754	0.215751	0.164068	0.115013	0.069703		208.25	0.378985	0.298529	0.197246	0.184381	0.126202	0.117536	0.070256		208.25	0.223657	0.242204	0.105981	0.161531	-0.392	0.04853	0.073581
208.43	0.428269	0.337161	0.256011	0.207787	0.157828	0.10979	0.070715		208.43	0.377996	0.299621	0.189903	0.179171	0.120571	0.115985	0.076158		208.43	0.219728	0.23999	0.102223	0.160358	-0.3963	0.051209	0.068577
208.64	0.429206	0.346386	0.258523	0.211344	0.162295	0.11281	0.072008		208.64	0.389315	0.301859	0.19628	0.187638	0.1291	0.121149	0.082684		208.64	0.220945	0.237329	0.101187	0.154624	-0.39266	0.044474	0.06899
208.84	0.428578	0.343075	0.258387	0.217969	0.168762	0.116699	0.070474		208.84	0.384536	0.303636	0.196866	0.18632	0.127816	0.122574	0.082177		208.84	0.218184	0.236474	0.096264	0.153846	-0.3973	0.043142	0.069689
209.04	0.429883	0.33655	0.254146	0.206437	0.157911	0.104369	0.07204		209.04	0.372853	0.294749	0.185177	0.176382	0.119072	0.11437	0.077541		209.04	0.221729	0.235779	0.099312	0.161012	-0.39064	0.045526	0.076409
209.25	0.431384	0.338761	0.255706	0.219347	0.161325	0.116437	0.071198		209.25	0.379159	0.298596	0.188956	0.18096	0.122669	0.119608	0.076248		209.25	0.222072	0.240946	0.095717	0.155766	-0.39344	0.041452	0.072975
209.44	0.42903	0.342849	0.255896	0.211253	0.165984	0.111496	0.073453		209.43	0.383098	0.298738	0.190439	0.187109	0.126912	0.122453	0.075849		209.43	0.221665	0.24081	0.109283	0.16057	-0.39413	0.043659	0.073975
209.64	0.434446	0.342704	0.256849	0.216782	0.16618	0.120099	0.077542		209.64	0.375531	0.298063	0.1906	0.183568	0.116743	0.11651	0.078186		209.64	0.219684	0.236444	0.096176	0.15828	-0.39912	0.048599	0.071635
209.84	0.427268	0.343584	0.261484	0.215344	0.16262	0.116191	0.075782		209.84	0.373143	0.295492	0.186962	0.188266	0.117001	0.119116	0.071031		209.84	0.228767	0.238836	0.105209	0.1598	-0.38999	0.047728	0.066694
210.04	0.432848	0.344635	0.259951	0.215119	0.164643	0.117682	0.070132		210.04	0.380466	0.301827	0.189926	0.185745	0.122551	0.11956	0.079		210.04	0.221294	0.243189	0.103411	0.158398	-0.39731	0.044894	0.075829
210.25	0.428174	0.347155	0.257386	0.206872	0.162203	0.112316	0.072576		210.25	0.375348	0.299186	0.18844	0.189771	0.119969	0.117603	0.074062		210.25	0.220296	0.240898	0.101694	0.156497	-0.3933	0.048586	0.072143
210.43	0.434152	0.340939	0.260804	0.210708	0.16341	0.115387	0.066552		210.43	0.38149	0.301258	0.193515	0.1825	0.123203	0.119363	0.077499		210.43	0.220579	0.23619	0.104156	0.158258	-0.3916	0.049224	0.070794
210.64	0.43341	0.346134	0.260616	0.215375	0.164339	0.113444	0.071654		210.64	0.382829	0.298154	0.186948	0.183336	0.117788	0.113371	0.074517		210.64	0.223919	0.242055	0.098835	0.164303	-0.39229	0.04791	0.066375
210.84	0.431428	0.344939	0.259819	0.217274	0.16792	0.117389	0.07349		210.84	0.383054	0.305261	0.18843	0.185031	0.123029	0.119914	0.07763		210.84	0.214579	0.239022	0.099183	0.152094	-0.39776	0.040821	0.067901
211.04	0.434255	0.343577	0.262638	0.213877	0.171181	0.116384	0.073075		211.04	0.377332	0.299742	0.194088	0.18777	0.125764	0.118311	0.077215		211.04	0.219744	0.237047	0.097781	0.157045	-0.39237	0.043353	0.068323
211.25	0.435374	0.339272	0.264394	0.210237	0.164639	0.115317	0.067389		211.25	0.378168	0.295309	0.186468	0.184435	0.116696	0.111501	0.073495		211.25	0.224785	0.241545	0.100324	0.159654	-0.39222	0.04387	0.068771
211.44	0.431378	0.344963	0.257348	0.210125	0.166705	0.114321	0.073961		211.43	0.38359	0.300832	0.190029	0.184692	0.124722	0.117348	0.081253		211.43	0.221897	0.240851	0.098229	0.164017	-0.39067	0.051792	0.070901
211.64	0.435929	0.345468	0.257091	0.215921	0.167057	0.114393	0.072038		211.64	0.373701	0.298108	0.1824	0.182163	0.115777	0.109812	0.068942		211.64	0.220914	0.242536	0.098725	0.159608	-0.39122	0.048395	0.076498
211.84	0.428047	0.341342	0.256336	0.209098	0.162621	0.116675	0.072704		211.84	0.37588	0.291318	0.182746	0.17708	0.114845	0.11133	0.070662		211.84	0.225897	0.238237	0.09726	0.159251	-0.39272	0.043335	0.069635
212.04	0.436525	0.343443	0.260479	0.215636	0.167795	0.117415	0.075587		212.04	0.376573	0.303686	0.188175	0.187491	0.120369	0.115012	0.073303		212.04	0.217665	0.242004	0.096066	0.160772	-0.38986	0.051099	0.071527
212.25	0.431772	0.343828	0.256977	0.218713	0.165741	0.115765	0.077206		212.25	0.379151	0.299656	0.188761	0.189359	0.121718	0.124214	0.081111		212.25	0.221331	0.241531	0.104466	0.158588	-0.3864	0.048992	0.071099
212.43	0.432793	0.344573	0.256271	0.213703	0.161238	0.118611	0.07242		212.43	0.380569	0.299756	0.18372	0.185763	0.121426	0.114411	0.075556		212.43	0.220476	0.234161	0.095954	0.157669	-0.39929	0.038843	0.064852
212.64	0.430386	0.346861	0.263197	0.215863	0.166856	0.117094	0.073226		212.64	0.378586	0.301787	0.189633	0.184515	0.123673	0.11928	0.072974		212.64	0.218587	0.239286	0.096607	0.156036	-0.3944	0.048273	0.073627
212.84	0.431683	0.341648	0.252387	0.211827	0.162518	0.104974	0.069897		212.84	0.384767	0.302742	0.183607	0.190243	0.121786	0.117558	0.078791		212.84	0.218155	0.240699	0.098451	0.158604	-0.39473	0.039868	0.065725
213.04	0.435925	0.344621	0.261069	0.218401	0.169457	0.123489	0.07546		213.04	0.381836	0.300056	0.182905	0.181992	0.124487	0.117483	0.079812		213.04	0.224682	0.241149	0.099187	0.159391	-0.39222	0.047955	0.071607
213.25	0.42676	0.347012	0.257806	0.216582	0.164002	0.117149	0.068794		213.25	0.373812	0.298206	0.185591	0.181002	0.12199	0.115671	0.077579		213.25	0.220365	0.236406	0.100468	0.15973	-0.39479	0.045671	0.078312
213.43	0.429409	0.340974	0.258837	0.214012	0.167613	0.108261	0.073501		213.43	0.382761	0.301811	0.188754	0.183866	0.129026	0.117477	0.080157		213.43	0.220071	0.24154	0.092128	0.158133	-0.38905	0.044191	0.078121
213.64	0.425423	0.342892	0.261773	0.21462	0.164341	0.11715	0.070028		213.64	0.377301	0.299241	0.182838	0.188141	0.12009	0.115851	0.076187		213.64	0.225509	0.236171	0.092398	0.155313	-0.39944	0.03839	0.065464
213.84	0.424899	0.342304	0.259285	0.211385	0.158807	0.116163	0.069804		213.84	0.38242	0.302002	0.179642	0.182473	0.125271	0.113318	0.076703		213.84	0.218441	0.239315	0.091997	0.155204	-0.39777	0.038226	0.070381
214.04	0.42653	0.344942	0.261612	0.213631	0.164662	0.113789	0.067657		214.04	0.377896	0.296533	0.182869	0.182106	0.124545	0.115056	0.074536		214.04	0.215997	0.242333	0.097387	0.158174	-0.39143	0.045816	0.070357
214.25	0.426684	0.3401	0.246647	0.212447	0.158555	0.114005	0.069563		214.25	0.377393	0.297984	0.180634	0.186033	0.1245	0.117357	0.075792		214.25	0.222289	0.245707	0.09999	0.159616	-0.38998	0.047405	0.073246
214.43	0.421391	0.337757	0.25532	0.207105	0.160048	0.110202	0.066452		214.43	0.376863	0.29664	0.184449	0.187536	0.125349	0.116012	0.077489		214.43	0.216565	0.238628	0.10264	0.159231	-0.39272	0.045913	0.069684
214.64	0.430419	0.342757	0.251925	0.213051	0.168806	0.114323	0.066197		214.64	0.380908	0.300809	0.18097	0.184458	0.121674	0.117669	0.076172		214.64	0.225794	0.235489	0.101581	0.155689	-0.39557	0.042879	0.06993
214.84	0.428968	0.342316	0.259131	0.210655	0.165423	0.11524	0.071818		214.84	0.380953	0.301693	0.183204	0.184351	0.126238	0.115584	0.076609		214.84	0.222847	0.241465	0.095961	0.157777	-0.39922	0.046449	0.070102
215.04	0.428692	0.347519	0.25752	0.216721	0.159719	0.116791	0.07094		215.04	0.377465	0.296965	0.178482	0.185232	0.117796	0.114756	0.078089		215.04	0.228921	0.244198	0.098932	0.159176	-0.39037	0.053419	0.076002
215.25	0.435893	0.344	0.259686	0.21151	0.163242	0.116434	0.071296		215.25	0.374255	0.300072	0.177466	0.185492	0.12274	0.1105	0.071091		215.25	0.219815	0.232404	0.092833	0.154397	-0.39618	0.042338	0.07237
215.43	0.428928	0.33877	0.255279	0.21755	0.167139	0.118086	0.067178		215.43	0.381104	0.303397	0.183582	0.187201	0.125743	0.122976	0.081575		215.43	0.214734	0.239773	0.099554	0.15224	-0.39751	0.048917	0.070309
215.64	0.434059	0.343107	0.25653	0.214366	0.162009	0.111756	0.068092		215.64	0.381791	0.301952	0.188003	0.188267	0.124573	0.120912	0.07873		215.64	0.221679	0.237569	0.095527	0.162326	-0.39406	0.043481	0.07007
215.84	0.42867	0.339489	0.254555	0.2105	0.163065	0.115416	0.075033		215.84	0.380252	0.300034	0.182942	0.175467	0.125349	0.115954	0.073663		215.84	0.222112	0.240228	0.098864	0.156811	-0.39692	0.046658	0.072439
216.04	0.430348	0.342665	0.25991	0.213971	0.161989	0.116093	0.068024		216.04	0.382069	0.302694	0.179674	0.182823	0.125789	0.115157	0.079877		216.04	0.224734	0.239044	0.097402	0.157325	-0.39213	0.051669	0.073445
216.25	0.429292	0.340822	0.256944	0.21203	0.164793	0.111486	0.065995		216.25	0.374114	0.299279	0.177593	0.184588	0.122773	0.113896	0.072954		216.25	0.227901	0.243329	0.101101	0.159648	-0.39322	0.046878	0.077293
216.44	0.436852	0.343227	0.257274	0.213919	0.16361	0.114392	0.07411		216.43	0.379987	0.295941	0.183533	0.186116	0.124698	0.113074	0.071661		216.43	0.222272	0.240078	0.09316	0.160684	-0.39252	0.048539	0.076191
216.64	0.432539	0.345131	0.258836	0.216976	0.164702	0.113601	0.075815		216.64	0.378025	0.297527	0.182652	0.18496	0.123465	0.120919	0.077093		216.64	0.221968	0.236203	0.093732	0.154251	-0.39439	0.045355	0.073867
216.84	0.429829	0.341087	0.257247	0.218014	0.161235	0.112046	0.067981		216.84	0.376118	0.294598	0.181569	0.180998	0.123436	0.113812	0.072726		216.84	0.225092	0.240505	0.096622	0.158902	-0.39316	0.043111	0.075681
217.04	0.429159	0.341107	0.256901	0.210601	0.15871	0.108709	0.066173		217.04	0.380082	0.299462	0.17804	0.186015	0.121426	0.111254	0.077851		217.04	0.225117	0.242824	0.09906	0.1571	-0.39279	0.049218	0.073659
217.25	0.432875	0.346228	0.260539	0.217466	0.166232	0.109469	0.068944		217.25	0.377831	0.298321	0.180703	0.186959	0.123181	0.120919	0.075848		217.25	0.226707	0.241882	0.097701	0.163358	-0.39106	0.051181	0.075862
217.43	0.43811	0.349836	0.264755	0.216884	0.17278	0.119735	0.076047		217.43	0.379248	0.299835	0.180093	0.18404	0.121263	0.11659	0.077209		217.43	0.218279	0.239453	0.097639	0.16226	-0.39656	0.048731	0.075415
217.64	0.433142	0.339619	0.257096	0.214929	0.165159	0.116935	0.069248		217.64	0.384495	0.298873	0.181648	0.189974	0.124292	0.118449	0.069985		217.64	0.22203	0.235817	0.092411	0.162846	-0.38994	0.046349	0.073945
217.84	0.427178	0.351168	0.264525	0.21468	0.165786	0.119589	0.07595		217.84	0.378594	0.302745	0.182513	0.187216	0.122194	0.121669	0.082279		217.84	0.225774	0.24857	0.094105	0.162453	-0.39395	0.050485	0.076425
218.04	0.433859	0.340879	0.2569	0.216239	0.160552	0.112806	0.074735		218.04	0.383176	0.302461	0.18137	0.18577	0.124471	0.12171	0.077439		218.04	0.215684	0.238509	0.09233	0.159511	-0.39673	0.042507	0.071292
218.25	0.428663	0.340342	0.253058	0.209752	0.168631	0.111271	0.067825		218.25	0.375982	0.297078	0.17401	0.179051	0.115559	0.114683	0.070856		218.25	0.227643	0.240671	0.099321	0.163227	-0.39117	0.047452	0.073457
218.43	0.434327	0.349252	0.264774	0.220624	0.170073	0.119341	0.074989		218.43	0.384263	0.306996	0.177638	0.187747	0.124248	0.120393	0.078836		218.43	0.227819	0.242306	0.093718	0.163614	-0.38893	0.048679	0.073055
218.64	0.436248	0.343453	0.258777	0.215189	0.16132	0.108707	0.069209		218.64	0.383292	0.30022	0.173619	0.185597	0.125795	0.114766	0.074024		218.64	0.225667	0.237853	0.094776	0.155653	-0.39527	0.042992	0.072406
218.84	0.429658	0.348997	0.259632	0.211134	0.168908	0.113836	0.071262		218.84	0.383845	0.306769	0.179564	0.187938	0.128042	0.118447	0.079808		218.84	0.225272	0.239053	0.094076	0.161295	-0.39202	0.047165	0.080901
219.04	0.434457	0.342585	0.258983	0.215051	0.166906	0.11495	0.069616		219.04	0.381956	0.306466	0.17937	0.188163	0.127112	0.113834	0.071477		219.04	0.22309	0.240336	0.096054	0.156922	-0.3927	0.045582	0.075685
219.25	0.428596	0.342003	0.256442	0.210011	0.163416	0.112337	0.071277		219.25	0.387119	0.302974	0.185322	0.185091	0.129279	0.119708	0.076079		219.25	0.217407	0.238458	0.089568	0.15877	-0.39823	0.035036	0.064754
219.43	0.433353	0.347394	0.256778	0.214547	0.165846	0.112808	0.072293		219.43	0.377069	0.303437	0.176955	0.184344	0.130094	0.11512	0.082582		219.43	0.223588	0.238124	0.090389	0.156915	-0.39614	0.042021	0.065988
219.64	0.431231	0.343288	0.259717	0.214164	0.164437	0.114669	0.066239		219.64	0.381422	0.303026	0.179486	0.186934	0.125354	0.121675	0.080215		219.64	0.220735	0.23747	0.092048	0.154054	-0.39609	0.045355	0.067811
219.84	0.427712	0.344862	0.262109	0.207861	0.16425	0.113777	0.070433		219.84	0.385628	0.301975	0.177023	0.186684	0.125215	0.121042	0.074088		219.84	0.21752	0.239932	0.088861	0.158958	-0.39488	0.044128	0.073817
220.04	0.431464	0.343309	0.259773	0.216643	0.15896	0.115025	0.06917		220.04	0.387322	0.303315	0.174673	0.187625	0.123857	0.115265	0.07528		220.04	0.224007	0.240193	0.08643	0.158588	-0.3897	0.043062	0.072261
220.25	0.433531	0.343654	0.254434	0.209759	0.16592	0.111973	0.075988		220.25	0.385132	0.302345	0.181117	0.187526	0.127489	0.123199	0.075394		220.25	0.231031	0.242397	0.093989	0.159655	-0.3918	0.044329	0.07569
220.43	0.432162	0.342735	0.259532	0.211177	0.166731	0.113665	0.070291		220.43	0.383677	0.301689	0.178424	0.179155	0.124237	0.115599	0.076775		220.43	0.225684	0.239195	0.089663	0.162911	-0.39057	0.048191	0.07508
220.64	0.427011	0.346653	0.259309	0.216375	0.158517	0.118444	0.069289		220.64	0.379661	0.301332	0.172663	0.181017	0.119149	0.11107	0.065016		220.64	0.223362	0.236299	0.088816	0.15246	-0.39479	0.040651	0.070643
220.84	0.428872	0.346608	0.260848	0.211356	0.163859	0.112836	0.073602		220.84	0.37778	0.301355	0.179164	0.180543	0.117256	0.107858	0.072673		220.84	0.22593	0.243049	0.093781	0.156549	-0.38643	0.046677	0.068982
221.04	0.426918	0.342679	0.260358	0.217598	0.163357	0.120329	0.068101		221.04	0.375871	0.296465	0.177928	0.178235	0.119691	0.11313	0.07157		221.04	0.225612	0.236889	0.093421	0.160891	-0.39369	0.046095	0.076165
221.25	0.43344	0.342056	0.258029	0.213703	0.164838	0.116899	0.071521		221.25	0.388298	0.303941	0.179601	0.185038	0.127843	0.119136	0.074399		221.25	0.218459	0.235574	0.089428	0.148387	-0.39721	0.046764	0.068686
221.43	0.433068	0.348026	0.26348	0.215774	0.166338	0.115885	0.075299		221.43	0.380459	0.301629	0.174322	0.180861	0.121894	0.113415	0.078653		221.43	0.222653	0.241474	0.090828	0.157885	-0.39648	0.045287	0.071434
221.64	0.431497	0.342875	0.263138	0.211149	0.160678	0.112172	0.066973		221.64	0.385781	0.303632	0.180902	0.182545	0.124695	0.118021	0.077602		221.64	0.218026	0.23549	0.084287	0.157646	-0.3919	0.041694	0.067916
221.84	0.437176	0.350255	0.260132	0.217401	0.169813	0.121358	0.073159		221.84	0.385286	0.300314	0.17891	0.187917	0.123606	0.116984	0.079383		221.84	0.22487	0.240601	0.093159	0.159783	-0.38933	0.048618	0.076784
222.04	0.43592	0.339083	0.256505	0.209675	0.16232	0.109283	0.070061		222.04	0.381033	0.30807	0.183738	0.185356	0.125829	0.119079	0.079368		222.04	0.222877	0.239558	0.09142	0.1614	-0.38814	0.047701	0.069203
222.25	0.438982	0.34687	0.261218	0.218827	0.167945	0.115208	0.075268		222.25	0.378461	0.300994	0.182383	0.185567	0.125517	0.115849	0.081492		222.25	0.218438	0.237062	0.089155	0.159343	-0.39273	0.044822	0.074383
222.43	0.430942	0.341944	0.260756	0.209436	0.170302	0.111384	0.067047		222.43	0.380264	0.304042	0.181246	0.182962	0.122281	0.11918	0.079906		222.43	0.225334	0.242161	0.092147	0.156822	-0.38807	0.048305	0.075556
222.64	0.437453	0.34922	0.259549	0.219632	0.167903	0.120247	0.069919		222.64	0.38232	0.303132	0.181125	0.187901	0.126749	0.115649	0.081981		222.64	0.221217	0.236055	0.091903	0.152904	-0.39369	0.046331	0.072323
222.84	0.434226	0.34568	0.256269	0.210404	0.165681	0.116616	0.071493		222.84	0.384448	0.301111	0.177022	0.178527	0.122928	0.117413	0.07539		222.84	0.223467	0.242701	0.087597	0.157961	-0.39026	0.046934	0.069821
223.04	0.440993	0.351017	0.26547	0.215641	0.170988	0.112827	0.072029		223.04	0.385244	0.30366	0.180561	0.191751	0.119939	0.115033	0.080387		223.04	0.216033	0.239221	0.091072	0.153362	-0.39691	0.04157	0.068228
223.25	0.433978	0.346098	0.261388	0.21604	0.166724	0.113114	0.06749		223.25	0.386625	0.300408	0.177728	0.189316	0.121715	0.114027	0.081535		223.25	0.224671	0.236167	0.087073	0.158752	-0.39452	0.044171	0.071112
223.43	0.432742	0.348933	0.258389	0.21592	0.172157	0.114062	0.067624		223.43	0.385499	0.305208	0.181019	0.188145	0.128441	0.120272	0.076422		223.43	0.217759	0.234273	0.082457	0.154807	-0.39679	0.04196	0.068208
223.64	0.435019	0.347366	0.261602	0.217115	0.166707	0.114701	0.072328		223.64	0.383262	0.293429	0.17616	0.180683	0.120376	0.116851	0.07869		223.64	0.226408	0.242791	0.086401	0.157314	-0.39144	0.04496	0.069999
223.84	0.431947	0.350482	0.259385	0.216794	0.165002	0.118804	0.070867		223.84	0.379948	0.299457	0.178077	0.182351	0.123007	0.116828	0.07744		223.84	0.222368	0.242452	0.089408	0.157435	-0.39681	0.050689	0.07028
224.04	0.42815	0.345511	0.25675	0.21	0.161672	0.111704	0.068351		224.04	0.381793	0.293775	0.180424	0.187085	0.119037	0.114827	0.07729		224.04	0.223562	0.234503	0.084333	0.155771	-0.39071	0.046512	0.069092
224.25	0.430687	0.349125	0.260076	0.20952	0.162383	0.109991	0.069129		224.25	0.386502	0.299802	0.178943	0.187803	0.118189	0.120444	0.074909		224.25	0.219576	0.2373	0.086576	0.155933	-0.39204	0.043507	0.065809
224.43	0.435919	0.351728	0.264299	0.21467	0.169488	0.121424	0.070779		224.43	0.377291	0.295671	0.181568	0.186688	0.119339	0.116014	0.076583		224.43	0.230221	0.246399	0.095814	0.164819	-0.38473	0.051066	0.072897
224.64	0.441014	0.351269	0.264016	0.224683	0.166357	0.120682	0.070627		224.64	0.382086	0.303045	0.181879	0.189713	0.119358	0.116851	0.077135		224.64	0.225745	0.240382	0.093687	0.162063	-0.39216	0.044958	0.070224
224.84	0.429125	0.348247	0.256577	0.211316	0.168723	0.111407	0.069416		224.84	0.379873	0.30209	0.181737	0.189436	0.122852	0.119961	0.074742		224.84	0.22481	0.241333	0.090293	0.160202	-0.39194	0.048137	0.068163
225.04	0.435266	0.344778	0.25456	0.212337	0.165156	0.110665	0.077107		225.04	0.386153	0.304235	0.181463	0.188323	0.128256	0.115303	0.081889		225.04	0.222264	0.237827	0.08695	0.155318	-0.38923	0.040687	0.064456
225.25	0.441835	0.347671	0.259784	0.2173	0.168292	0.119027	0.071392		225.25	0.372563	0.293764	0.17638	0.181761	0.117744	0.11454	0.072954		225.25	0.227027	0.236478	0.087189	0.159504	-0.38885	0.047076	0.072237
225.43	0.440417	0.347453	0.260704	0.21791	0.170106	0.120152	0.079936		225.43	0.378618	0.300183	0.18173	0.187625	0.12012	0.116711	0.078279		225.43	0.228817	0.240103	0.092286	0.157794	-0.39006	0.049713	0.078125
225.64	0.433643	0.347032	0.265794	0.213872	0.165625	0.113543	0.076559		225.64	0.37545	0.298088	0.179036	0.186301	0.118578	0.115203	0.07636		225.64	0.226273	0.242079	0.087571	0.161704	-0.38758	0.045877	0.070875
225.84	0.437974	0.351535	0.260128	0.213074	0.166589	0.112244	0.07216		225.84	0.378088	0.29508	0.176586	0.183159	0.113599	0.110756	0.073182		225.84	0.222917	0.23983	0.090077	0.157044	-0.39204	0.046859	0.072458
226.04	0.434609	0.345469	0.257152	0.208858	0.165254	0.116314	0.071079		226.04	0.381087	0.291148	0.175962	0.183408	0.116028	0.114947	0.074117		226.04	0.222272	0.240101	0.089419	0.156641	-0.38926	0.045763	0.073232
226.25	0.433825	0.344792	0.262178	0.211138	0.168267	0.11273	0.072141		226.25	0.379074	0.297748	0.176213	0.182276	0.118164	0.115686	0.074465		226.25	0.223451	0.239755	0.094047	0.159788	-0.39032	0.04816	0.077478
226.43	0.434515	0.346054	0.259823	0.214277	0.166069	0.114548	0.071124		226.43	0.380842	0.299831	0.176779	0.182957	0.123258	0.116114	0.075903		226.43	0.226709	0.240172	0.083635	0.162111	-0.38695	0.048758	0.076594
226.64	0.434228	0.345496	0.258042	0.216419	0.162346	0.116856	0.069637		226.64	0.384644	0.298675	0.184162	0.185444	0.118783	0.119417	0.080344		226.64	0.219054	0.235937	0.088921	0.15553	-0.39108	0.046236	0.072702
226.84	0.434375	0.347045	0.259907	0.217287	0.16475	0.110791	0.069185		226.84	0.378454	0.300282	0.181319	0.183867	0.124124	0.116207	0.077322		226.84	0.222198	0.235469	0.086349	0.152811	-0.39243	0.040585	0.065512
227.04	0.435483	0.342989	0.253342	0.209986	0.162626	0.116125	0.066855		227.04	0.383547	0.301844	0.180201	0.188793	0.122428	0.116219	0.081731		227.04	0.228487	0.245428	0.096278	0.160865	-0.38762	0.051522	0.071549
227.25	0.435449	0.344619	0.258859	0.215117	0.163961	0.11393	0.068839		227.25	0.374741	0.299	0.17985	0.178265	0.121083	0.115388	0.074396		227.25	0.228058	0.235635	0.087339	0.154426	-0.39192	0.044959	0.068492
227.43	0.434227	0.347041	0.255137	0.217183	0.167988	0.117704	0.074154		227.43	0.385501	0.301748	0.177955	0.182907	0.127894	0.116593	0.074769		227.43	0.228321	0.242866	0.085427	0.157704	-0.39503	0.047454	0.074795
227.64	0.440345	0.343996	0.259767	0.215887	0.168463	0.119046	0.071722		227.64	0.376677	0.299349	0.180905	0.185395	0.119845	0.119922	0.075796		227.64	0.222257	0.237005	0.085852	0.15673	-0.39084	0.046675	0.065563
227.84	0.430035	0.345503	0.257429	0.212021	0.162207	0.11269	0.072063		227.84	0.380912	0.296948	0.176657	0.181664	0.122107	0.1147	0.074459		227.84	0.229051	0.247051	0.093559	0.164549	-0.38462	0.049495	0.076685
228.04	0.428066	0.346329	0.255647	0.213143	0.159996	0.116243	0.07078		228.04	0.379989	0.306935	0.183526	0.190237	0.129272	0.121667	0.08365		228.04	0.225917	0.242097	0.089553	0.158095	-0.39251	0.048073	0.074359
228.25	0.440774	0.34811	0.258591	0.210933	0.165337	0.120481	0.068288		228.25	0.37399	0.293696	0.174987	0.184812	0.130229	0.113099	0.075342		228.25	0.221431	0.237913	0.085153	0.158101	-0.38924	0.046767	0.070442
228.43	0.433344	0.344707	0.258501	0.212109	0.164863	0.114371	0.070204		228.43	0.384509	0.301352	0.182859	0.185201	0.125999	0.117298	0.076834		228.43	0.226498	0.234714	0.091443	0.156855	-0.38976	0.044728	0.074431
228.64	0.438298	0.352264	0.262296	0.21621	0.16508	0.115394	0.075517		228.64	0.383175	0.303083	0.179105	0.185446	0.121838	0.120712	0.076177		228.64	0.224705	0.242402	0.093445	0.161146	-0.38663	0.049911	0.073311
228.84	0.440481	0.35332	0.258948	0.218263	0.169304	0.115143	0.07616		228.84	0.387476	0.303645	0.18017	0.182395	0.12257	0.117123	0.074978		228.84	0.231898	0.242987	0.090081	0.159049	-0.38916	0.047935	0.073041
229.04	0.439667	0.350197	0.263102	0.218555	0.172516	0.121729	0.073093		229.04	0.378938	0.303523	0.174602	0.181074	0.116104	0.111524	0.077535		229.04	0.226616	0.239459	0.089108	0.158438	-0.39347	0.045738	0.070408
229.25	0.440922	0.348907	0.258036	0.212973	0.166783	0.115364	0.074273		229.25	0.384016	0.298938	0.175045	0.188608	0.122239	0.114918	0.07841		229.25	0.226057	0.24179	0.090562	0.159846	-0.38485	0.048391	0.076523
229.43	0.43503	0.34432	0.256083	0.216313	0.159073	0.11106	0.062677		229.43	0.386347	0.30563	0.182807	0.190429	0.124951	0.121552	0.076554		229.43	0.225244	0.242743	0.090706	0.158213	-0.38979	0.047839	0.071782
229.64	0.434254	0.347093	0.261792	0.213399	0.163904	0.110871	0.074424		229.64	0.378541	0.30297	0.177766	0.184833	0.127633	0.121494	0.078388		229.64	0.228834	0.238537	0.090054	0.164679	-0.38327	0.051737	0.069079
229.84	0.438299	0.339782	0.25473	0.215086	0.164952	0.110867	0.07265		229.84	0.382663	0.299248	0.173255	0.184597	0.127355	0.116331	0.07757		229.84	0.229808	0.241657	0.090982	0.1596	-0.38912	0.043	0.071997
230.04	0.437621	0.348715	0.256393	0.211201	0.166023	0.107943	0.068982		230.04	0.377725	0.296098	0.173452	0.18202	0.121952	0.11199	0.070401		230.04	0.224564	0.241852	0.083486	0.160622	-0.38891	0.048275	0.071842
230.25	0.438305	0.349746	0.255573	0.213163	0.16336	0.112925	0.067179		230.25	0.382792	0.3025	0.177871	0.188398	0.125081	0.116528	0.073565		230.25	0.223451	0.237649	0.083836	0.164374	-0.38801	0.047252	0.071576
230.43	0.432403	0.348476	0.259173	0.214425	0.167658	0.11207	0.067477		230.43	0.385187	0.300694	0.180556	0.185509	0.12505	0.121974	0.073361		230.43	0.228584	0.239539	0.080673	0.156637	-0.38535	0.046451	0.072286
230.64	0.437437	0.348056	0.261415	0.21749	0.170541	0.115909	0.07537		230.64	0.382175	0.301047	0.174464	0.183978	0.124531	0.113696	0.075715		230.64	0.227538	0.238571	0.091272	0.160415	-0.38782	0.050256	0.078319
230.84	0.428556	0.341216	0.258167	0.211128	0.159295	0.111174	0.067284		230.84	0.38452	0.301682	0.175263	0.18905	0.125532	0.11663	0.077529		230.84	0.228319	0.244208	0.088164	0.15949	-0.39018	0.046899	0.074047
231.04	0.428454	0.343379	0.25391	0.210988	0.163856	0.115466	0.064931		231.04	0.384742	0.303004	0.179466	0.190813	0.12121	0.120221	0.078002		231.04	0.229061	0.238723	0.088776	0.160733	-0.38735	0.047508	0.076885
231.25	0.433809	0.343696	0.254226	0.215736	0.159363	0.118445	0.069164		231.25	0.384174	0.304092	0.174362	0.181967	0.124068	0.114109	0.076334		231.25	0.227415	0.236532	0.085586	0.153498	-0.38771	0.038596	0.07205
231.43	0.432338	0.345919	0.262453	0.208043	0.164086	0.112908	0.067569		231.43	0.392907	0.308901	0.184467	0.188138	0.130849	0.120436	0.083505		231.43	0.22549	0.240092	0.090613	0.151202	-0.39339	0.045034	0.074629
231.64	0.432727	0.343327	0.257119	0.207477	0.159267	0.111373	0.064975		231.64	0.386726	0.308655	0.174086	0.181679	0.126548	0.121336	0.079039		231.64	0.222897	0.235937	0.086921	0.158047	-0.39272	0.04817	0.069804
231.84	0.431561	0.344234	0.259366	0.211058	0.159186	0.109091	0.06605		231.84	0.382342	0.304955	0.177794	0.186084	0.125802	0.11789	0.079419		231.84	0.220083	0.236334	0.082143	0.152957	-0.39144	0.048805	0.071413
232.04	0.433459	0.346562	0.258132	0.215769	0.162113	0.117293	0.071267		232.04	0.381019	0.304236	0.173429	0.186597	0.126104	0.119278	0.075272		232.04	0.228303	0.239061	0.085514	0.154566	-0.39125	0.043339	0.069074
232.25	0.436725	0.347248	0.260379	0.206582	0.162457	0.113621	0.066027		232.25	0.388898	0.309418	0.177979	0.188835	0.128855	0.119787	0.085534		232.25	0.227751	0.243212	0.087598	0.157106	-0.38613	0.047169	0.076894
232.43	0.437878	0.349417	0.256547	0.211572	0.165019	0.117398	0.071275		232.43	0.38809	0.301315	0.175645	0.187333	0.121902	0.114487	0.076308		232.43	0.229029	0.243817	0.086497	0.163376	-0.3856	0.048617	0.074708
232.64	0.438102	0.346787	0.257934	0.212223	0.16539	0.11546	0.067306		232.64	0.380407	0.304344	0.175227	0.185779	0.125644	0.116322	0.076954		232.64	0.230336	0.240046	0.089311	0.164475	-0.38333	0.051052	0.077513
232.84	0.435554	0.345086	0.260831	0.211354	0.165454	0.111589	0.071137		232.84	0.38078	0.302772	0.174432	0.183495	0.125642	0.116519	0.079173		232.84	0.218339	0.232905	0.080536	0.149454	-0.39762	0.040819	0.06514
233.04	0.444759	0.347089	0.259082	0.217303	0.16647	0.117247	0.073442		233.04	0.377391	0.305248	0.167919	0.187273	0.122943	0.110657	0.077067		233.04	0.233517	0.246285	0.084663	0.1575	-0.37894	0.046047	0.076931
233.25	0.439222	0.34881	0.262588	0.220397	0.170455	0.124731	0.074414		233.24	0.385727	0.302969	0.175832	0.188831	0.128962	0.11672	0.078859		233.24	0.229075	0.243684	0.092848	0.163742	-0.38425	0.049593	0.074504
233.43	0.433832	0.346732	0.263602	0.215546	0.173137	0.117683	0.073058		233.43	0.384149	0.305338	0.176267	0.183594	0.129465	0.119418	0.075299		233.43	0.230977	0.24231	0.087212	0.160306	-0.38122	0.048367	0.074538
233.64	0.439396	0.339754	0.256505	0.215396	0.167502	0.112893	0.073453		233.64	0.387936	0.305378	0.170978	0.185281	0.131306	0.118101	0.076805		233.64	0.230592	0.240674	0.084007	0.162644	-0.38516	0.042526	0.072452
233.84	0.43173	0.350155	0.262199	0.213569	0.169238	0.118577	0.075454		233.84	0.384327	0.30724	0.174273	0.188488	0.129183	0.119447	0.078987		233.84	0.224997	0.237939	0.082837	0.154624	-0.38708	0.03948	0.069333
234.04	0.436555	0.344945	0.260966	0.210454	0.162503	0.115422	0.070786		234.04	0.380592	0.300512	0.169293	0.182327	0.131195	0.111213	0.072813		234.04	0.225331	0.242357	0.088839	0.157534	-0.39182	0.043557	0.069137
234.25	0.44167	0.346377	0.258735	0.221672	0.166488	0.116182	0.076195		234.24	0.380124	0.306226	0.169706	0.18692	0.127733	0.119705	0.079274		234.24	0.22417	0.241144	0.08762	0.159126	-0.38041	0.04792	0.073193
234.43	0.437319	0.344346	0.260389	0.206994	0.162352	0.112218	0.069587		234.43	0.38434	0.303017	0.173144	0.185028	0.134637	0.116565	0.076413		234.43	0.226356	0.241581	0.086764	0.157396	-0.38765	0.045325	0.071253
234.64	0.43899	0.349031	0.256487	0.210263	0.160226	0.114385	0.068118		234.64	0.389908	0.311418	0.178058	0.192571	0.136771	0.120809	0.082486		234.64	0.231491	0.239395	0.084381	0.158793	-0.38569	0.04564	0.070386
234.84	0.436791	0.347087	0.259105	0.211435	0.16366	0.114651	0.069566		234.84	0.387197	0.308969	0.178286	0.193361	0.137831	0.121203	0.082467		234.84	0.22639	0.23807	0.089149	0.154397	-0.38701	0.049124	0.068906
235.04	0.440397	0.354088	0.259812	0.216715	0.172658	0.119163	0.07055		235.04	0.384013	0.304943	0.166746	0.193564	0.129875	0.116771	0.080286		235.04	0.230834	0.236026	0.086355	0.157877	-0.38573	0.043578	0.067906
235.25	0.426612	0.344784	0.259676	0.210656	0.161188	0.114224	0.067527		235.25	0.387814	0.304129	0.174392	0.188034	0.13226	0.116277	0.081762		235.25	0.22469	0.238915	0.087623	0.157352	-0.38783	0.042372	0.072325
235.43	0.431152	0.341391	0.250104	0.209353	0.157067	0.107699	0.060704		235.43	0.388712	0.305934	0.172395	0.190311	0.132268	0.119982	0.084604		235.43	0.231223	0.243062	0.08578	0.163687	-0.38204	0.05132	0.074694
235.64	0.43633	0.345977	0.257882	0.211893	0.166017	0.112076	0.069833		235.64	0.381589	0.304964	0.17314	0.1916	0.128316	0.116187	0.076506		235.64	0.225649	0.236843	0.080998	0.153203	-0.38938	0.047977	0.066623
235.84	0.436144	0.346001	0.263453	0.216115	0.167024	0.111872	0.069304		235.84	0.388488	0.305461	0.173375	0.188665	0.130157	0.11959	0.084069		235.84	0.227584	0.240012	0.086426	0.154507	-0.38732	0.04446	0.06719
236.04	0.435038	0.348985	0.258775	0.217704	0.166292	0.118249	0.068773		236.04	0.385652	0.305496	0.172561	0.186126	0.132155	0.12095	0.075364		236.04	0.2247	0.238413	0.079014	0.157689	-0.39208	0.043349	0.069418
236.25	0.441835	0.347226	0.264089	0.212736	0.168977	0.112679	0.068449		236.25	0.381842	0.302498	0.167388	0.18315	0.129701	0.109826	0.070161		236.25	0.22918	0.235977	0.087851	0.157506	-0.3861	0.044857	0.06893
236.43	0.442838	0.347808	0.259142	0.212245	0.170004	0.119737	0.070756		236.43	0.380225	0.301421	0.164732	0.184197	0.125125	0.116246	0.072428		236.43	0.228279	0.239877	0.086387	0.158922	-0.37971	0.045167	0.070993
236.64	0.441949	0.355051	0.26312	0.216889	0.166225	0.113054	0.073131		236.64	0.384128	0.30683	0.171795	0.185957	0.131093	0.12108	0.086209		236.64	0.223342	0.239123	0.08186	0.154368	-0.38349	0.044514	0.070543
236.84	0.431784	0.345926	0.258227	0.216932	0.166207	0.119004	0.068904		236.84	0.391716	0.309663	0.171303	0.185662	0.131826	0.120747	0.076969		236.84	0.220227	0.242366	0.083357	0.152275	-0.38974	0.041678	0.071221
237.04	0.434044	0.347394	0.258318	0.213772	0.166055	0.113529	0.07207		237.04	0.384729	0.300155	0.173679	0.18866	0.12918	0.116966	0.075174		237.04	0.231019	0.242695	0.081953	0.158569	-0.38593	0.046892	0.069405
237.25	0.442232	0.34769	0.259889	0.212783	0.166358	0.113223	0.065594		237.24	0.388654	0.308741	0.170516	0.189327	0.127998	0.118861	0.082305		237.24	0.230573	0.241899	0.088501	0.161984	-0.38228	0.048618	0.076532
237.43	0.433942	0.345425	0.259254	0.210483	0.161034	0.111501	0.072122		237.43	0.384311	0.304912	0.173918	0.186541	0.133187	0.122047	0.077509		237.43	0.229023	0.233384	0.083477	0.154421	-0.38502	0.039714	0.071917
237.64	0.435977	0.353155	0.261297	0.216795	0.168935	0.116068	0.074127		237.64	0.374482	0.294239	0.166226	0.183926	0.118878	0.114439	0.069633		237.64	0.230263	0.237543	0.083596	0.15982	-0.38675	0.048219	0.075507
237.84	0.440405	0.344366	0.261164	0.215487	0.161698	0.116813	0.072913		237.84	0.381908	0.302423	0.166549	0.180981	0.124178	0.116905	0.076492		237.84	0.226744	0.241428	0.088263	0.154672	-0.3849	0.047434	0.070564
238.04	0.438395	0.348649	0.262912	0.217136	0.169293	0.116034	0.071168		238.04	0.384918	0.304032	0.167655	0.190995	0.128349	0.116024	0.075277		238.04	0.232003	0.24374	0.087591	0.158415	-0.38436	0.048106	0.073628
238.25	0.431832	0.345995	0.255584	0.21449	0.165278	0.114676	0.068022		238.24	0.389409	0.309245	0.174611	0.187965	0.134509	0.121931	0.07944		238.24	0.225202	0.241304	0.089879	0.159042	-0.38272	0.042922	0.076128
238.43	0.432722	0.341043	0.248493	0.210971	0.159397	0.109443	0.064604		238.43	0.383708	0.303204	0.174073	0.190682	0.124264	0.120704	0.075639		238.43	0.22689	0.234097	0.086484	0.157264	-0.38303	0.040935	0.070189
238.64	0.440043	0.349361	0.257643	0.21483	0.166109	0.118226	0.068488		238.64	0.381765	0.298594	0.169943	0.190473	0.124969	0.111482	0.075248		238.64	0.230366	0.241885	0.091955	0.157886	-0.38611	0.043311	0.073433
238.84	0.444441	0.349286	0.263603	0.214691	0.165314	0.115336	0.069937		238.84	0.38098	0.300054	0.175488	0.191537	0.124634	0.117732	0.074057		238.84	0.227834	0.24372	0.087552	0.157315	-0.38743	0.041053	0.070366
239.04	0.435655	0.346744	0.259864	0.212758	0.172223	0.116074	0.071784		239.04	0.383741	0.302386	0.172648	0.181878	0.125781	0.110837	0.077841		239.04	0.22698	0.238385	0.086944	0.159079	-0.38157	0.048506	0.07071
239.25	0.44415	0.349156	0.263347	0.218133	0.168927	0.121209	0.074405		239.24	0.382893	0.299239	0.168106	0.188168	0.126197	0.115881	0.075903		239.24	0.226977	0.240546	0.089212	0.157761	-0.38962	0.04878	0.074282
239.43	0.443199	0.34994	0.264447	0.213369	0.171034	0.113994	0.07415		239.43	0.386527	0.302627	0.174118	0.190429	0.126591	0.118597	0.080369		239.43	0.231942	0.237746	0.088787	0.161057	-0.38347	0.044308	0.071829
239.64	0.437194	0.348826	0.259735	0.214013	0.17016	0.116458	0.075139		239.64	0.387993	0.308129	0.171605	0.187115	0.128285	0.117896	0.078509		239.64	0.226935	0.241859	0.084517	0.157871	-0.38323	0.046021	0.071584
239.84	0.435785	0.347939	0.256027	0.216049	0.165095	0.112647	0.068735		239.84	0.383754	0.303389	0.171355	0.188874	0.126587	0.116079	0.077307		239.84	0.227934	0.237008	0.084105	0.155324	-0.38407	0.043199	0.067964
240.04	0.435651	0.346961	0.255466	0.2113	0.165506	0.112266	0.070567		240.04	0.386079	0.307514	0.173984	0.188394	0.127015	0.11684	0.084811		240.04	0.231816	0.241035	0.084972	0.156726	-0.38448	0.046185	0.068946
240.25	0.436969	0.348836	0.263403	0.213522	0.163076	0.119031	0.070689		240.24	0.389524	0.309541	0.177726	0.187104	0.128399	0.122691	0.080794		240.24	0.229785	0.247281	0.091375	0.161931	-0.38007	0.049573	0.072967
240.43	0.435009	0.344247	0.258095	0.210507	0.161868	0.115681	0.066966		240.43	0.381376	0.303149	0.173518	0.186158	0.124406	0.115708	0.078475		240.43	0.224696	0.236005	0.084527	0.155164	-0.38891	0.044385	0.068271
240.64	0.438515	0.344825	0.258443	0.209861	0.165893	0.11719	0.071211		240.64	0.378557	0.299408	0.168957	0.18073	0.126385	0.108054	0.07462		240.64	0.225084	0.236828	0.087991	0.156987	-0.3866	0.047884	0.065532
240.84	0.437595	0.347482	0.261232	0.212753	0.163384	0.108287	0.069747		240.84	0.387317	0.301475	0.175405	0.190619	0.124502	0.117477	0.075976		240.84	0.232099	0.24542	0.093708	0.163106	-0.38055	0.04744	0.070479
241.04	0.442134	0.351823	0.259979	0.213835	0.16594	0.114276	0.070005		241.04	0.387013	0.307282	0.173348	0.191226	0.12807	0.117172	0.084502		241.04	0.232488	0.239377	0.081936	0.159329	-0.38142	0.045801	0.070112
241.25	0.435802	0.346581	0.254321	0.213929	0.15985	0.109819	0.07097		241.24	0.380922	0.300437	0.173829	0.183582	0.121029	0.113313	0.073583		241.24	0.232575	0.242893	0.092294	0.159678	-0.38491	0.047841	0.079163
241.43	0.441334	0.344531	0.262583	0.210245	0.166135	0.114264	0.067488		241.43	0.383107	0.304333	0.177334	0.188952	0.125196	0.120404	0.079494		241.43	0.22904	0.239382	0.09361	0.159671	-0.38105	0.049167	0.074245
241.64	0.441087	0.350032	0.257328	0.216211	0.165019	0.114697	0.072824		241.64	0.383805	0.303849	0.177088	0.191776	0.127635	0.121141	0.077929		241.64	0.231401	0.245918	0.089649	0.161598	-0.38118	0.051455	0.073594
241.84	0.439914	0.343657	0.259727	0.210255	0.160916	0.110153	0.066906		241.84	0.378174	0.300119	0.17077	0.185106	0.126924	0.113702	0.073795		241.84	0.226174	0.235651	0.087892	0.157804	-0.38726	0.039827	0.069495
242.04	0.432249	0.349481	0.26011	0.21687	0.161659	0.116737	0.069535		242.04	0.383518	0.300613	0.174283	0.186436	0.129342	0.116734	0.081277		242.04	0.227568	0.242717	0.093208	0.164528	-0.37999	0.05015	0.076236
242.25	0.438261	0.340253	0.259712	0.215353	0.159984	0.113425	0.067454		242.24	0.383827	0.300882	0.171528	0.185308	0.130883	0.108906	0.069807		242.24	0.226441	0.243741	0.089191	0.157049	-0.38108	0.043953	0.074162
242.43	0.436078	0.343958	0.258316	0.214967	0.163888	0.115225	0.068274		242.43	0.395372	0.302569	0.182279	0.195421	0.136805	0.118741	0.079696		242.43	0.22975	0.23374	0.089048	0.154248	-0.38961	0.046262	0.06798
242.64	0.438462	0.348133	0.264139	0.218506	0.166036	0.116686	0.074393		242.64	0.378389	0.297212	0.179427	0.184051	0.126763	0.115542	0.071397		242.64	0.228782	0.238225	0.08752	0.162035	-0.38513	0.045243	0.075272
242.84	0.444062	0.352903	0.263225	0.215736	0.169489	0.118487	0.077101		242.84	0.389416	0.303091	0.179266	0.185698	0.135584	0.121862	0.078596		242.84	0.227119	0.234776	0.08714	0.151717	-0.38219	0.041005	0.06897
243.04	0.438345	0.349183	0.259756	0.210331	0.166096	0.113585	0.0691		243.04	0.387606	0.302249	0.177512	0.190664	0.127744	0.113849	0.077415		243.04	0.223022	0.240432	0.085604	0.155791	-0.39028	0.044101	0.065665
243.25	0.430994	0.345377	0.259851	0.208244	0.158926	0.113666	0.066475		243.24	0.390356	0.302049	0.177466	0.190734	0.130142	0.116012	0.077076		243.24	0.229242	0.237131	0.087653	0.157815	-0.38328	0.045485	0.072687
243.43	0.437434	0.347548	0.263174	0.209876	0.162093	0.112329	0.070585		243.43	0.391174	0.305804	0.180383	0.191312	0.132468	0.115807	0.077975		243.43	0.230133	0.240992	0.086052	0.156506	-0.38665	0.04537	0.069095
243.64	0.434948	0.338671	0.255556	0.20775	0.158881	0.111083	0.067548		243.64	0.384983	0.302424	0.174722	0.182541	0.1279	0.115102	0.073543		243.64	0.228425	0.237993	0.085667	0.157742	-0.38416	0.044358	0.075013
243.84	0.439703	0.346095	0.260121	0.212574	0.165996	0.110232	0.070147		243.84	0.388698	0.303108	0.179617	0.1877	0.127229	0.123919	0.076899		243.84	0.22763	0.239836	0.087223	0.156815	-0.38524	0.040991	0.070399
244.04	0.431739	0.347534	0.258538	0.215904	0.160104	0.111464	0.066712		244.04	0.385903	0.30518	0.175613	0.189217	0.127401	0.118913	0.083092		244.04	0.227801	0.233376	0.084841	0.156908	-0.39245	0.039636	0.067856
244.25	0.442474	0.349061	0.263514	0.210333	0.168191	0.115371	0.074309		244.24	0.38453	0.295532	0.176154	0.183365	0.128188	0.119575	0.072644		244.24	0.229236	0.243149	0.090373	0.159952	-0.38055	0.045247	0.073322
244.43	0.437944	0.349895	0.258941	0.212578	0.169958	0.111378	0.069184		244.43	0.392614	0.304469	0.181697	0.183486	0.12882	0.119773	0.08736		244.43	0.231792	0.244979	0.091264	0.161015	-0.37971	0.045397	0.07505
244.64	0.439764	0.345975	0.262925	0.216449	0.161785	0.115546	0.071901		244.64	0.383965	0.305376	0.181498	0.188145	0.132486	0.115889	0.07959		244.64	0.226171	0.243089	0.086805	0.158472	-0.38162	0.044146	0.071996
244.84	0.438726	0.347239	0.257633	0.214034	0.170547	0.114903	0.068333		244.84	0.386102	0.304293	0.177572	0.187045	0.132821	0.119423	0.075274		244.84	0.231358	0.241534	0.085021	0.162784	-0.38481	0.047211	0.070287
245.04	0.433183	0.345401	0.258927	0.212934	0.165757	0.116867	0.069605		245.04	0.390644	0.305492	0.17823	0.191164	0.134815	0.122603	0.077296		245.04	0.230064	0.237832	0.087901	0.159639	-0.38617	0.048522	0.074209
245.25	0.435341	0.3491	0.262449	0.216053	0.168002	0.114659	0.070631		245.24	0.386568	0.30696	0.176437	0.188758	0.13554	0.11951	0.077783		245.24	0.235206	0.237406	0.091089	0.156838	-0.38176	0.046899	0.073026
245.43	0.439393	0.345968	0.257994	0.213991	0.160715	0.108054	0.066265		245.43	0.388274	0.300397	0.176446	0.190015	0.12885	0.115395	0.078865		245.43	0.229231	0.242561	0.092658	0.158986	-0.38296	0.044788	0.071986
245.64	0.441715	0.350144	0.256393	0.213874	0.164543	0.119858	0.069607		245.64	0.384528	0.302233	0.17628	0.183323	0.130694	0.114129	0.07845		245.64	0.225825	0.235868	0.081778	0.156781	-0.38705	0.04959	0.071288
245.84	0.442046	0.347671	0.255433	0.214471	0.157196	0.109078	0.066251		245.84	0.389289	0.308967	0.178816	0.192634	0.133109	0.11941	0.077845		245.84	0.221068	0.238105	0.080985	0.15608	-0.39012	0.033403	0.068769
246.04	0.436226	0.345308	0.260937	0.211054	0.159928	0.105695	0.067157		246.04	0.392577	0.307034	0.181327	0.188762	0.133022	0.119424	0.082862		246.04	0.227757	0.239076	0.08157	0.152574	-0.38355	0.042521	0.071538
246.25	0.436712	0.340788	0.254681	0.210635	0.155641	0.112263	0.065054		246.24	0.387346	0.304323	0.173232	0.186443	0.124671	0.117021	0.078597		246.24	0.227313	0.235383	0.088104	0.161672	-0.38658	0.045758	0.071139
246.43	0.440521	0.347204	0.256614	0.213348	0.159058	0.109762	0.072798		246.43	0.385346	0.308553	0.182897	0.183677	0.135227	0.117624	0.075827		246.43	0.229276	0.240064	0.08717	0.153995	-0.38486	0.045665	0.068834
246.64	0.434775	0.347017	0.259073	0.211452	0.16192	0.114376	0.067107		246.64	0.385361	0.305783	0.181111	0.183937	0.134881	0.117271	0.075849		246.64	0.234811	0.244793	0.089007	0.159543	-0.37763	0.046891	0.076543
246.84	0.431483	0.352548	0.257154	0.208868	0.161875	0.1119	0.069537		246.84	0.388865	0.30935	0.180459	0.186705	0.131799	0.116732	0.079262		246.84	0.229861	0.241562	0.0817	0.155405	-0.38019	0.038759	0.070903
247.04	0.437974	0.343351	0.256045	0.211431	0.162236	0.111388	0.068339		247.04	0.3845	0.304513	0.17864	0.190691	0.133151	0.116946	0.074954		247.04	0.226427	0.236576	0.080638	0.160493	-0.38436	0.04079	0.070542
247.25	0.43512	0.347148	0.260606	0.209656	0.165186	0.111508	0.063899		247.24	0.38762	0.307891	0.177407	0.196663	0.135229	0.121136	0.08046		247.24	0.228669	0.243474	0.08917	0.163186	-0.37824	0.049202	0.074942
247.45	0.439846	0.351868	0.26008	0.217761	0.166353	0.116356	0.065841		247.43	0.387842	0.305599	0.17737	0.18403	0.132447	0.116867	0.073536		247.43	0.229936	0.241434	0.087109	0.159372	-0.38543	0.046809	0.074258
247.64	0.439514	0.350747	0.261137	0.208797	0.162315	0.119245	0.069644		247.64	0.396125	0.313583	0.185201	0.193671	0.138705	0.122211	0.082705		247.64	0.231216	0.238679	0.081185	0.153237	-0.38643	0.04246	0.068392
247.84	0.44139	0.34822	0.258325	0.213393	0.165801	0.116675	0.066974		247.84	0.382788	0.302763	0.174337	0.188504	0.128297	0.118663	0.075147		247.84	0.231799	0.237489	0.083705	0.156773	-0.38766	0.044595	0.07112
248.04	0.436185	0.346884	0.26248	0.21116	0.169115	0.113644	0.068474		248.04	0.39307	0.314948	0.179199	0.192167	0.139219	0.121206	0.080275		248.04	0.236665	0.242461	0.089744	0.164513	-0.37673	0.047524	0.075681
248.25	0.441505	0.35179	0.262296	0.21556	0.166622	0.118079	0.069087		248.24	0.392537	0.315246	0.177061	0.190514	0.137279	0.118064	0.079264		248.24	0.226712	0.24244	0.08889	0.16024	-0.3839	0.046604	0.07152
248.43	0.441465	0.351196	0.265317	0.214703	0.163079	0.114856	0.074179		248.43	0.383827	0.306311	0.179123	0.188288	0.131181	0.117558	0.076303		248.43	0.219277	0.232919	0.082485	0.153628	-0.38603	0.040029	0.066817
248.64	0.439775	0.346078	0.258082	0.216477	0.167609	0.11712	0.066037		248.64	0.382307	0.30612	0.178098	0.186713	0.130631	0.116474	0.07812		248.64	0.220782	0.237461	0.083581	0.156757	-0.38571	0.041243	0.070742
248.84	0.437192	0.349207	0.263038	0.209519	0.166592	0.111424	0.066379		248.84	0.383597	0.306804	0.176858	0.187599	0.13067	0.115028	0.074497		248.84	0.231433	0.243527	0.088961	0.157745	-0.37956	0.046643	0.078551
249.04	0.440281	0.349142	0.255681	0.216939	0.167157	0.119479	0.069664		249.04	0.388464	0.310319	0.181871	0.194464	0.131288	0.119103	0.089333		249.04	0.228283	0.235487	0.080913	0.15655	-0.39019	0.039637	0.068152
249.25	0.443195	0.348975	0.260451	0.216537	0.167966	0.111741	0.069073		249.24	0.386321	0.298885	0.173359	0.187806	0.131542	0.115607	0.077426		249.24	0.231419	0.240366	0.086187	0.152035	-0.38394	0.042244	0.067039
249.45	0.445799	0.35356	0.262477	0.214076	0.171387	0.119048	0.076256		249.43	0.388711	0.303153	0.173636	0.182597	0.129462	0.115513	0.078053		249.43	0.233074	0.239868	0.086452	0.162748	-0.38266	0.046049	0.074032
249.64	0.437393	0.345005	0.257494	0.212032	0.162307	0.107534	0.067955		249.64	0.388434	0.309348	0.18013	0.186872	0.134623	0.118534	0.080996		249.64	0.233073	0.248452	0.082954	0.163556	-0.38135	0.048385	0.07191
249.84	0.442514	0.352574	0.26167	0.221702	0.172282	0.11703	0.071091		249.84	0.385201	0.303411	0.168836	0.185916	0.122906	0.111644	0.078279		249.84	0.225165	0.239739	0.088797	0.155768	-0.38784	0.043848	0.066978
250.04	0.442672	0.34365	0.259834	0.215562	0.167127	0.114175	0.065408		250.04	0.384762	0.305074	0.174954	0.18802	0.127044	0.114515	0.072802		250.04	0.230791	0.236558	0.087359	0.159101	-0.38134	0.042606	0.071356
250.25	0.446718	0.354116	0.258602	0.217039	0.169555	0.119763	0.072257		250.24	0.388559	0.305479	0.175099	0.188457	0.12945	0.117648	0.077522		250.24	0.22719	0.240563	0.078117	0.158253	-0.3854	0.045004	0.068402
250.45	0.440947	0.347654	0.260408	0.20834	0.165355	0.115146	0.066613		250.43	0.387833	0.308053	0.178569	0.187496	0.135404	0.118091	0.084293		250.43	0.232371	0.246515	0.084507	0.158856	-0.37515	0.04432	0.074197
250.64	0.43312	0.347567	0.2581	0.212363	0.163448	0.110984	0.069541		250.64	0.385249	0.303761	0.176455	0.184058	0.127583	0.113982	0.077295		250.64	0.235461	0.240297	0.089493	0.158403	-0.37511	0.048638	0.075415
250.84	0.440166	0.34495	0.260305	0.211673	0.162133	0.112245	0.06448		250.84	0.383716	0.299335	0.176389	0.182177	0.12969	0.114415	0.072097		250.84	0.233554	0.244424	0.090023	0.161305	-0.37719	0.046334	0.073512
251.04	0.44789	0.353785	0.2594	0.212415	0.166635	0.121449	0.071616		251.04	0.387774	0.309001	0.178012	0.188307	0.127228	0.116793	0.078097		251.04	0.2339	0.241486	0.09027	0.162016	-0.38223	0.047929	0.072461
251.25	0.436997	0.349505	0.258173	0.2116	0.164378	0.113331	0.068149		251.24	0.384636	0.301345	0.177815	0.186299	0.127234	0.114964	0.078639		251.24	0.227008	0.236757	0.082408	0.154998	-0.38488	0.047126	0.06977
251.45	0.440276	0.348178	0.262333	0.210586	0.166562	0.116449	0.068303		251.43	0.388323	0.307642	0.183605	0.188687	0.130088	0.122145	0.076476		251.43	0.227928	0.238749	0.084698	0.154053	-0.38064	0.048522	0.069164
251.64	0.438193	0.345104	0.252788	0.209718	0.160734	0.112382	0.067202		251.64	0.390169	0.300339	0.180481	0.185839	0.125833	0.117276	0.080802		251.64	0.232952	0.241694	0.087763	0.16074	-0.37936	0.044493	0.069979
251.84	0.443162	0.353024	0.262234	0.214805	0.168979	0.117283	0.073694		251.84	0.383885	0.304158	0.170401	0.186164	0.128058	0.116582	0.076996		251.84	0.226227	0.237722	0.08886	0.15648	-0.37856	0.048741	0.068928
252.04	0.444922	0.352716	0.264313	0.224055	0.170409	0.123144	0.076915		252.04	0.398118	0.307643	0.179861	0.190581	0.128424	0.120852	0.082456		252.04	0.230628	0.240996	0.080532	0.155277	-0.3828	0.045264	0.075808
252.25	0.443902	0.347942	0.264904	0.213146	0.170367	0.117633	0.071271		252.24	0.386077	0.304839	0.177971	0.186714	0.129933	0.118022	0.074233		252.24	0.227785	0.240662	0.089174	0.155633	-0.37884	0.041027	0.065076
252.43	0.444738	0.352501	0.264755	0.212783	0.168978	0.119386	0.076414		252.43	0.380609	0.297256	0.173259	0.185083	0.126196	0.114369	0.074751		252.43	0.23155	0.243514	0.089454	0.16008	-0.37727	0.046558	0.07156
252.64	0.438648	0.349112	0.260378	0.215725	0.163878	0.115355	0.066064		252.64	0.385479	0.304991	0.17859	0.183574	0.124235	0.112862	0.074552		252.64	0.231783	0.245513	0.085742	0.158654	-0.37705	0.048959	0.07472
252.84	0.439116	0.350216	0.262853	0.220155	0.170189	0.113468	0.071685		252.84	0.384251	0.295413	0.176461	0.184851	0.124495	0.119878	0.078095		252.84	0.222485	0.232306	0.079471	0.151253	-0.38685	0.037982	0.065663
253.04	0.436691	0.346743	0.25811	0.210457	0.161896	0.109823	0.066754		253.04	0.386455	0.302307	0.183617	0.189018	0.124988	0.115385	0.074621		253.04	0.230886	0.243375	0.085845	0.165257	-0.37769	0.051617	0.076678
253.25	0.439194	0.348205	0.260076	0.208414	0.164279	0.110628	0.066646		253.24	0.39062	0.307815	0.182365	0.190523	0.128614	0.120932	0.082829		253.24	0.226886	0.23709	0.0855	0.156484	-0.38444	0.040231	0.069137
253.43	0.443234	0.351699	0.260843	0.213563	0.167056	0.114788	0.073311		253.43	0.38936	0.300225	0.17896	0.191675	0.12263	0.1129	0.077485		253.43	0.228668	0.239263	0.088259	0.159921	-0.38138	0.047465	0.071889
253.64	0.445088	0.349347	0.263334	0.214937	0.172148	0.114659	0.072041		253.64	0.386215	0.300412	0.182219	0.18694	0.128718	0.122132	0.08155		253.64	0.227936	0.236782	0.082571	0.155436	-0.38306	0.045139	0.072266
253.84	0.440487	0.355957	0.265212	0.221364	0.166505	0.116987	0.07411		253.84	0.378231	0.303124	0.173785	0.190746	0.126612	0.11427	0.07629		253.84	0.230966	0.237079	0.081717	0.154831	-0.38341	0.043971	0.071868
254.04	0.43985	0.344511	0.254436	0.20956	0.154575	0.109753	0.060545		254.04	0.384183	0.303331	0.177947	0.193503	0.127216	0.11767	0.079242		254.04	0.223545	0.237988	0.081358	0.15419	-0.38348	0.038797	0.072143
254.25	0.448086	0.357298	0.267624	0.221018	0.172657	0.118544	0.076348		254.24	0.385199	0.304676	0.179621	0.193266	0.127354	0.119064	0.07606		254.24	0.2316	0.238381	0.083315	0.156643	-0.38016	0.045031	0.072771
254.43	0.436763	0.344803	0.258527	0.208234	0.160702	0.110759	0.070258		254.43	0.384739	0.298639	0.177762	0.188931	0.126326	0.116754	0.07497		254.43	0.22353	0.238947	0.083717	0.158265	-0.37718	0.04522	0.069658
254.64	0.441833	0.342187	0.257071	0.206081	0.162546	0.104483	0.062768		254.64	0.391737	0.304869	0.178769	0.191149	0.129493	0.118332	0.078185		254.64	0.233495	0.241887	0.089681	0.161892	-0.37806	0.046205	0.076539
254.84	0.446564	0.353437	0.26513	0.216508	0.166965	0.119414	0.073617		254.84	0.389033	0.305741	0.178178	0.189499	0.12395	0.12255	0.076881		254.84	0.229247	0.235109	0.082597	0.155508	-0.38631	0.045446	0.066495
255.04	0.437689	0.349373	0.256853	0.212269	0.166254	0.116636	0.069726		255.04	0.386118	0.306941	0.181807	0.192127	0.131781	0.121077	0.088663		255.04	0.228687	0.238115	0.086437	0.156666	-0.3798	0.043099	0.071465
255.25	0.439839	0.349628	0.264	0.214918	0.16781	0.117644	0.071857		255.24	0.384013	0.295309	0.175479	0.188043	0.123457	0.111214	0.07213		255.24	0.232606	0.240844	0.0795	0.15583	-0.38245	0.042774	0.070579
255.43	0.435894	0.35061	0.260309	0.211178	0.165306	0.110109	0.068684		255.43	0.391099	0.30534	0.182748	0.186498	0.130228	0.118779	0.076507		255.43	0.227761	0.24451	0.09246	0.160703	-0.38219	0.047343	0.075207
255.64	0.443119	0.351192	0.260151	0.215328	0.169306	0.11633	0.07263		255.64	0.386682	0.300658	0.181322	0.185835	0.128521	0.116154	0.07509		255.64	0.227505	0.233089	0.080265	0.147966	-0.38064	0.039572	0.068253
255.84	0.443112	0.346835	0.256758	0.218023	0.162112	0.108978	0.071222		255.84	0.388647	0.299777	0.185325	0.183632	0.125598	0.113526	0.077148		255.84	0.228794	0.239724	0.086892	0.159613	-0.38243	0.046205	0.0714
256.04	0.437851	0.35121	0.261278	0.214844	0.169266	0.112819	0.073669		256.04	0.388254	0.303667	0.180736	0.191245	0.132808	0.115424	0.07477		256.04	0.228544	0.239509	0.085869	0.157378	-0.38005	0.04512	0.07002
256.25	0.442133	0.350008	0.258868	0.213937	0.165322	0.111967	0.074435		256.24	0.382497	0.300497	0.179877	0.186496	0.12863	0.114813	0.07287		256.24	0.226643	0.237108	0.080057	0.154341	-0.38018	0.039363	0.068232
256.43	0.442391	0.352224	0.262047	0.213121	0.167431	0.117543	0.066604		256.45	0.381959	0.298851	0.176707	0.182953	0.127926	0.115323	0.071573		256.45	0.23029	0.239171	0.08988	0.150547	-0.38161	0.044786	0.069881
256.64	0.44229	0.352282	0.258291	0.215276	0.161839	0.116897	0.070862		256.64	0.388044	0.304397	0.182241	0.189888	0.133461	0.115807	0.077817		256.64	0.225635	0.236329	0.080757	0.153719	-0.38396	0.04367	0.071515
256.84	0.443084	0.350613	0.257841	0.210781	0.166242	0.108056	0.069939		256.84	0.384964	0.304311	0.182422	0.189797	0.121887	0.116198	0.080349		256.84	0.227455	0.238091	0.085088	0.159351	-0.38449	0.041999	0.070335
257.04	0.441232	0.346732	0.258931	0.213873	0.171716	0.114816	0.069431		257.04	0.388602	0.303755	0.181541	0.189011	0.128835	0.119162	0.076464		257.04	0.232159	0.24058	0.087374	0.156936	-0.38118	0.042235	0.072457
257.25	0.438622	0.35211	0.259286	0.213441	0.16788	0.109176	0.069431		257.24	0.387003	0.302665	0.183083	0.185609	0.130597	0.113128	0.081127		257.24	0.231683	0.240189	0.086224	0.153081	-0.37905	0.045567	0.066705
257.43	0.447463	0.350546	0.262611	0.218145	0.165999	0.114344	0.072263		257.43	0.390568	0.301432	0.179688	0.18963	0.126134	0.115215	0.073284		257.43	0.231088	0.230876	0.081456	0.158299	-0.38514	0.043125	0.072777
257.64	0.439192	0.341715	0.260116	0.205886	0.16298	0.113163	0.068213		257.64	0.39014	0.304567	0.184706	0.188371	0.130987	0.116811	0.074606		257.64	0.235834	0.239161	0.089893	0.158022	-0.37465	0.045818	0.071882
257.84	0.43711	0.348417	0.258394	0.214099	0.165776	0.112774	0.066109		257.84	0.386486	0.306947	0.18114	0.186391	0.131539	0.117714	0.082366		257.84	0.230195	0.231844	0.083076	0.156825	-0.38134	0.041292	0.075083
258.04	0.442926	0.344603	0.261577	0.212362	0.160605	0.111211	0.066026		258.04	0.387438	0.303218	0.186416	0.186475	0.128224	0.118645	0.07891		258.04	0.236395	0.241935	0.088369	0.156852	-0.37875	0.049621	0.069085
258.25	0.43789	0.347027	0.261381	0.210764	0.159569	0.111566	0.066637		258.24	0.389583	0.309757	0.18971	0.193893	0.134881	0.1192	0.079541		258.24	0.233484	0.241081	0.086833	0.15337	-0.37707	0.044347	0.076386
258.45	0.443317	0.349806	0.263448	0.216091	0.168417	0.116778	0.070285		258.45	0.390731	0.305683	0.184843	0.191401	0.134983	0.115898	0.077645		258.45	0.230227	0.237653	0.083446	0.15074	-0.38581	0.03961	0.066359
258.64	0.442531	0.350262	0.265661	0.21619	0.169596	0.115142	0.071303		258.64	0.380737	0.305506	0.186163	0.185917	0.131929	0.113699	0.072896		258.64	0.22718	0.235988	0.082427	0.15716	-0.37966	0.041026	0.071053
258.84	0.445497	0.349288	0.266893	0.215677	0.16784	0.115916	0.071212		258.84	0.382472	0.308877	0.183497	0.187953	0.128462	0.118026	0.075177		258.84	0.230356	0.242109	0.083774	0.156702	-0.37709	0.046783	0.073563
259.04	0.4385	0.34741	0.263763	0.211528	0.163299	0.111168	0.073932		259.04	0.389814	0.307363	0.190195	0.191088	0.132745	0.124048	0.081136		259.04	0.228101	0.238774	0.080528	0.157729	-0.38297	0.04484	0.072717
259.25	0.442087	0.347802	0.260579	0.211912	0.161835	0.114529	0.070088		259.24	0.389973	0.301841	0.184624	0.184645	0.131876	0.113628	0.082206		259.24	0.227235	0.242651	0.083181	0.156788	-0.38167	0.042346	0.073378
259.43	0.445568	0.354352	0.265697	0.216555	0.166122	0.116554	0.076195		259.43	0.388169	0.309364	0.187535	0.19215	0.134782	0.115334	0.078452		259.43	0.233639	0.234821	0.090008	0.1564	-0.38725	0.044423	0.070816
259.64	0.438248	0.344262	0.253266	0.214542	0.1623	0.111196	0.066003		259.63	0.391909	0.306842	0.187717	0.187385	0.132524	0.119451	0.079725		259.63	0.228551	0.238832	0.081158	0.154874	-0.385	0.04569	0.071627
259.84	0.439954	0.350942	0.264066	0.214367	0.165092	0.115406	0.071419		259.84	0.388895	0.307075	0.190464	0.189435	0.133398	0.120589	0.076663		259.84	0.233922	0.245442	0.091358	0.159833	-0.37677	0.0459	0.07437
260.04	0.443594	0.353649	0.262869	0.223239	0.168671	0.119973	0.074187		260.04	0.385	0.300089	0.185181	0.185175	0.132348	0.114836	0.080287		260.04	0.231467	0.240762	0.08617	0.157141	-0.38035	0.045362	0.071581
260.25	0.441894	0.354478	0.262112	0.211426	0.168675	0.115335	0.071074		260.24	0.394288	0.310632	0.18888	0.187995	0.130873	0.121871	0.079286		260.24	0.232424	0.237694	0.082196	0.150755	-0.37911	0.042262	0.06828
260.43	0.445033	0.349736	0.263822	0.217223	0.164943	0.122896	0.072416		260.45	0.383921	0.308381	0.186985	0.18384	0.129009	0.117546	0.075469		260.45	0.228432	0.236565	0.080455	0.156844	-0.38309	0.039624	0.073249
260.64	0.44438	0.348817	0.264509	0.21379	0.163544	0.117385	0.072371		260.64	0.380349	0.309401	0.182148	0.188829	0.131994	0.114318	0.075657		260.64	0.227748	0.239164	0.080982	0.156734	-0.38295	0.039856	0.073886
260.84	0.44387	0.350692	0.262125	0.213643	0.166621	0.119001	0.070311		260.84	0.382266	0.302663	0.187139	0.185709	0.132629	0.118214	0.076246		260.84	0.22957	0.236634	0.079635	0.155667	-0.38364	0.044221	0.073933
261.04	0.440931	0.351116	0.259161	0.210942	0.165389	0.111784	0.072573		261.04	0.388873	0.306044	0.188665	0.189277	0.133201	0.116624	0.082214		261.04	0.231634	0.241212	0.080595	0.157818	-0.37992	0.039285	0.071638
261.25	0.4411	0.351583	0.259561	0.215018	0.161602	0.114073	0.069298		261.24	0.390722	0.306001	0.188772	0.187029	0.13423	0.112314	0.074429		261.24	0.232397	0.245968	0.088303	0.163047	-0.37838	0.046704	0.074369
261.45	0.442722	0.353343	0.258611	0.212264	0.164303	0.115986	0.066416		261.43	0.385691	0.307966	0.192371	0.19244	0.134022	0.118276	0.074685		261.43	0.230178	0.238699	0.08248	0.152932	-0.38755	0.0426	0.071404
261.64	0.442024	0.352605	0.260693	0.211529	0.166234	0.115613	0.07054		261.63	0.390725	0.308635	0.191648	0.193654	0.138772	0.119309	0.077388		261.63	0.229406	0.237479	0.081199	0.149695	-0.38441	0.041508	0.07025
261.84	0.438954	0.355014	0.261731	0.2173	0.16315	0.113596	0.075769		261.84	0.390507	0.312978	0.192243	0.190281	0.134604	0.118497	0.078003		261.84	0.236205	0.245696	0.088511	0.157906	-0.37914	0.046985	0.072944
262.04	0.451504	0.359429	0.265619	0.216565	0.170003	0.125957	0.072217		262.04	0.392918	0.315455	0.19624	0.188298	0.137109	0.12567	0.08284		262.04	0.234492	0.24042	0.081795	0.159657	-0.37459	0.047269	0.073408
262.25	0.439714	0.350775	0.256216	0.216248	0.167974	0.114861	0.070832		262.24	0.387015	0.312674	0.18968	0.188368	0.127038	0.116536	0.074801		262.24	0.227501	0.236049	0.083873	0.153355	-0.38407	0.041	0.072545
262.43	0.442426	0.350369	0.258664	0.213552	0.162411	0.115041	0.069654		262.43	0.38963	0.305791	0.192638	0.189655	0.134877	0.113971	0.078356		262.43	0.228687	0.23771	0.080076	0.15609	-0.38277	0.041702	0.070065
262.64	0.439782	0.347612	0.255987	0.212615	0.158865	0.10928	0.065882		262.63	0.384794	0.313101	0.193747	0.192682	0.131769	0.114895	0.074695		262.63	0.232461	0.23786	0.084782	0.157177	-0.38029	0.048278	0.073557
262.84	0.431749	0.344982	0.258731	0.205914	0.15802	0.114556	0.06574		262.84	0.380741	0.303936	0.18873	0.18199	0.124209	0.109633	0.073651		262.84	0.231322	0.235373	0.078555	0.15722	-0.3855	0.037638	0.068069
263.04	0.444381	0.349677	0.260002	0.219984	0.168773	0.114095	0.067774		263.04	0.391641	0.308435	0.188627	0.190602	0.130264	0.112708	0.074079		263.04	0.231015	0.238957	0.080879	0.157034	-0.37788	0.043433	0.074864
263.25	0.449807	0.356424	0.266017	0.216203	0.168011	0.117623	0.077275		263.24	0.39274	0.310638	0.193851	0.193251	0.133264	0.11925	0.072979		263.24	0.232944	0.242143	0.087418	0.160516	-0.38358	0.045772	0.070743
263.43	0.44059	0.346958	0.257812	0.214168	0.163978	0.112325	0.062625		263.43	0.38866	0.314091	0.197206	0.189083	0.132251	0.119149	0.079317		263.43	0.23512	0.245199	0.079161	0.155835	-0.38121	0.046053	0.067997
263.64	0.445506	0.357843	0.264183	0.220292	0.175733	0.115477	0.073254		263.63	0.38699	0.310374	0.191395	0.191501	0.129561	0.114442	0.074434		263.63	0.227558	0.237298	0.073305	0.154592	-0.37858	0.041038	0.068858
263.84	0.444611	0.358393	0.264957	0.212169	0.167376	0.122057	0.078518		263.84	0.388824	0.31189	0.194266	0.188583	0.132118	0.120258	0.072634		263.84	0.22521	0.239427	0.077343	0.153995	-0.38096	0.039553	0.066921
264.04	0.436709	0.346967	0.255172	0.212467	0.165562	0.112056	0.070277		264.04	0.386345	0.30778	0.191398	0.187356	0.130685	0.114446	0.077778		264.04	0.232464	0.242891	0.076267	0.155554	-0.37799	0.043523	0.070085
264.25	0.443521	0.357322	0.262538	0.210614	0.165717	0.116933	0.066523		264.24	0.392256	0.308908	0.197011	0.189721	0.134765	0.122235	0.076361		264.24	0.229967	0.235818	0.077299	0.157193	-0.37981	0.039466	0.068144
264.43	0.443999	0.354561	0.259359	0.213559	0.166448	0.113969	0.067828		264.43	0.38073	0.305961	0.190319	0.182507	0.129893	0.113528	0.075911		264.43	0.230465	0.235914	0.080784	0.158848	-0.38369	0.043626	0.069212
264.64	0.450769	0.354236	0.265708	0.217517	0.173455	0.115774	0.072609		264.63	0.39079	0.310871	0.195444	0.18688	0.131724	0.118763	0.080599		264.63	0.231903	0.241896	0.090603	0.160438	-0.38373	0.040618	0.073623
264.84	0.441426	0.355063	0.262303	0.21653	0.169574	0.113794	0.070733		264.84	0.386815	0.313715	0.198476	0.19277	0.130609	0.121768	0.087315		264.84	0.228204	0.237248	0.084588	0.160725	-0.38034	0.044509	0.075969
265.04	0.435165	0.348956	0.260242	0.205243	0.165399	0.108999	0.066509		265.04	0.390325	0.307696	0.198608	0.194202	0.133614	0.120712	0.080757		265.04	0.22972	0.233785	0.07984	0.148177	-0.38484	0.038515	0.067565
265.25	0.443361	0.346808	0.25609	0.210266	0.159658	0.113899	0.070371		265.24	0.391846	0.314184	0.196093	0.191929	0.134454	0.122363	0.076865		265.24	0.236917	0.244306	0.080191	0.162405	-0.38362	0.043805	0.073198
265.43	0.435886	0.346926	0.256533	0.207668	0.16151	0.108065	0.067136		265.43	0.392681	0.306734	0.192372	0.183783	0.127157	0.110841	0.073274		265.43	0.230829	0.23644	0.074165	0.157098	-0.38602	0.037451	0.066984
265.64	0.444802	0.349394	0.257239	0.21329	0.163126	0.112609	0.064407		265.63	0.391334	0.314065	0.195027	0.192701	0.131656	0.120252	0.077132		265.63	0.235655	0.237055	0.079527	0.15359	-0.3823	0.040269	0.064782
265.84	0.44832	0.35333	0.258899	0.216685	0.169392	0.118449	0.071313		265.84	0.388983	0.308509	0.193045	0.188073	0.130751	0.117896	0.076181		265.84	0.233647	0.24195	0.082086	0.157919	-0.37779	0.041443	0.071367
266.04	0.445066	0.354709	0.262972	0.208834	0.161391	0.108386	0.073051		266.04	0.386312	0.309676	0.191642	0.19271	0.127838	0.116952	0.074728		266.04	0.228448	0.237303	0.071486	0.155869	-0.38425	0.044746	0.071935
266.25	0.442796	0.350249	0.257854	0.218744	0.163884	0.114259	0.071397		266.24	0.390127	0.307455	0.193967	0.18991	0.127315	0.117585	0.078377		266.24	0.230586	0.240203	0.077738	0.158718	-0.38057	0.041155	0.069119
266.45	0.450482	0.353692	0.262557	0.219204	0.172324	0.117065	0.070162		266.43	0.392693	0.309934	0.196185	0.195549	0.1297	0.120429	0.075492		266.43	0.220889	0.234222	0.072578	0.148389	-0.38643	0.033275	0.05958
266.64	0.443024	0.352328	0.261388	0.217236	0.169679	0.118543	0.073394		266.63	0.387259	0.307915	0.19842	0.189851	0.13458	0.116453	0.07795		266.63	0.230169	0.235929	0.082624	0.157458	-0.37726	0.04201	0.071975
266.84	0.448205	0.34931	0.260474	0.214604	0.166291	0.114287	0.071716		266.84	0.389361	0.310766	0.198297	0.190607	0.128304	0.116981	0.077367		266.84	0.23495	0.243637	0.080734	0.156329	-0.37619	0.041262	0.067607
267.04	0.442681	0.349899	0.261418	0.21243	0.160605	0.113562	0.068639		267.04	0.390939	0.307645	0.197991	0.184953	0.126946	0.116304	0.071657		267.04	0.240376	0.240834	0.079905	0.159747	-0.37847	0.044161	0.070452
267.25	0.448113	0.352539	0.263363	0.215479	0.166599	0.117439	0.068134		267.24	0.392367	0.309468	0.203499	0.193307	0.127896	0.118618	0.080318		267.24	0.235624	0.23915	0.079987	0.15401	-0.37727	0.044948	0.068075
267.45	0.437683	0.349815	0.260083	0.2124	0.170658	0.11375	0.068033		267.43	0.388079	0.304349	0.192621	0.182087	0.128573	0.118936	0.071083		267.43	0.229563	0.236954	0.077088	0.159641	-0.37862	0.043114	0.068302
267.64	0.450624	0.355504	0.266601	0.214482	0.170333	0.114652	0.070694		267.63	0.390927	0.307702	0.198272	0.189763	0.131562	0.116057	0.076925		267.63	0.233086	0.241701	0.077902	0.162	-0.38252	0.041617	0.07098
267.84	0.440814	0.349326	0.254873	0.208933	0.162684	0.111239	0.065457		267.84	0.386191	0.306954	0.187107	0.182379	0.123254	0.115604	0.077149		267.84	0.232045	0.237464	0.075713	0.155672	-0.37499	0.04036	0.068846
268.04	0.44497	0.353673	0.259685	0.216253	0.170752	0.115723	0.074525		268.04	0.391878	0.306855	0.198502	0.189323	0.127752	0.119615	0.078315		268.04	0.235374	0.241192	0.081501	0.156907	-0.37725	0.044255	0.071684
268.25	0.442616	0.351122	0.261197	0.209487	0.15979	0.114681	0.072293		268.24	0.383464	0.305481	0.193121	0.191775	0.124517	0.110386	0.074002		268.24	0.229204	0.235058	0.074306	0.153391	-0.38009	0.043094	0.066467
268.45	0.441497	0.353832	0.258202	0.217126	0.167125	0.115354	0.070207		268.45	0.383482	0.305587	0.194758	0.190423	0.129719	0.114753	0.077078		268.45	0.238218	0.237808	0.080848	0.160335	-0.38105	0.047927	0.073598
268.64	0.448605	0.353912	0.259582	0.216007	0.167341	0.111811	0.070556		268.64	0.38572	0.300711	0.19734	0.186807	0.127461	0.11667	0.075695		268.64	0.235731	0.234178	0.076151	0.157971	-0.38001	0.040968	0.073827
268.84	0.447373	0.35004	0.26219	0.215867	0.169815	0.117981	0.070624		268.84	0.392051	0.307498	0.199549	0.192849	0.126816	0.119059	0.078987		268.84	0.234387	0.245511	0.079575	0.156173	-0.38159	0.048533	0.074878
269.04	0.439802	0.343542	0.256546	0.209349	0.156574	0.110022	0.063902		269.04	0.385587	0.306564	0.197857	0.188641	0.125464	0.113928	0.076605		269.04	0.232407	0.240057	0.076042	0.158347	-0.38068	0.042391	0.071651
269.25	0.443897	0.347777	0.261631	0.212037	0.166219	0.119499	0.072862		269.24	0.38601	0.302083	0.195684	0.187376	0.126291	0.115488	0.076931		269.24	0.230447	0.236871	0.079501	0.155076	-0.3814	0.041968	0.073814
269.45	0.446905	0.355758	0.261565	0.218766	0.169818	0.118596	0.074809		269.45	0.389356	0.306272	0.195758	0.187868	0.124459	0.115142	0.077086		269.45	0.229146	0.231314	0.076225	0.150488	-0.37946	0.040975	0.06886
269.64	0.444772	0.355696	0.260835	0.216365	0.164749	0.11699	0.069148		269.63	0.387854	0.305959	0.195218	0.185647	0.125647	0.115406	0.080434		269.63	0.231288	0.237194	0.074835	0.15243	-0.3795	0.03786	0.065186
269.84	0.44291	0.355113	0.264271	0.217934	0.171226	0.115063	0.076188		269.84	0.390314	0.304897	0.196317	0.187689	0.127252	0.114233	0.075522		269.84	0.230745	0.236453	0.074427	0.152443	-0.38232	0.037961	0.071735
270.04	0.446092	0.350177	0.257175	0.213708	0.168092	0.111455	0.068943		270.04	0.389195	0.304814	0.196742	0.184973	0.127691	0.114499	0.072663		270.04	0.236548	0.242063	0.080098	0.153312	-0.37672	0.046265	0.071337
270.25	0.452508	0.348409	0.263173	0.21374	0.165559	0.114272	0.07349		270.24	0.389964	0.31253	0.205742	0.192557	0.132246	0.125353	0.078637		270.24	0.235544	0.237246	0.079086	0.154533	-0.3758	0.040464	0.07499
270.45	0.443713	0.347766	0.255335	0.212845	0.164848	0.114293	0.067655		270.45	0.395669	0.311172	0.198604	0.195574	0.12989	0.117402	0.082557		270.45	0.225772	0.238852	0.07489	0.153159	-0.38144	0.038898	0.069212
270.64	0.436908	0.34889	0.260718	0.218776	0.170085	0.114351	0.073779		270.63	0.390971	0.304676	0.199424	0.1916	0.129826	0.121282	0.079586		270.63	0.232678	0.240002	0.076652	0.152444	-0.37934	0.042028	0.0728
270.84	0.442712	0.356846	0.265532	0.220987	0.17065	0.114758	0.073976		270.84	0.391905	0.30845	0.196457	0.19331	0.131405	0.121671	0.082239		270.84	0.232663	0.239043	0.073593	0.156028	-0.38654	0.045649	0.062144
271.04	0.446414	0.354867	0.26346	0.216922	0.168652	0.111558	0.072295		271.04	0.388501	0.302137	0.200834	0.194069	0.13113	0.120337	0.081938		271.04	0.236799	0.238223	0.078357	0.161713	-0.38316	0.03895	0.071123
271.25	0.437965	0.350527	0.259809	0.216144	0.162507	0.113359	0.071215		271.24	0.386925	0.30522	0.197033	0.185988	0.125611	0.113122	0.074702		271.24	0.233992	0.240115	0.075144	0.156567	-0.37991	0.03478	0.067469
271.43	0.448771	0.353729	0.26227	0.219968	0.169787	0.119791	0.073208		271.45	0.399807	0.308933	0.201986	0.193841	0.130753	0.120778	0.081332		271.45	0.223698	0.233928	0.071709	0.149872	-0.38827	0.037395	0.062792
271.64	0.448118	0.354252	0.254965	0.212717	0.16291	0.107471	0.071002		271.63	0.387608	0.308575	0.198811	0.185945	0.132557	0.118981	0.077977		271.63	0.232124	0.233143	0.080828	0.158986	-0.38206	0.039783	0.068978
271.84	0.44269	0.347395	0.256771	0.210714	0.160841	0.111635	0.068851		271.84	0.390387	0.310209	0.200793	0.19245	0.133061	0.118145	0.075015		271.84	0.234536	0.238119	0.076233	0.157376	-0.38611	0.041459	0.070356
272.04	0.444596	0.354325	0.26167	0.216286	0.169178	0.117447	0.072243		272.04	0.386236	0.306299	0.193633	0.187615	0.131373	0.113348	0.07656		272.04	0.234681	0.234776	0.071162	0.155983	-0.38004	0.040978	0.068549
272.25	0.442507	0.350642	0.259807	0.215993	0.165293	0.116796	0.071844		272.24	0.384947	0.307095	0.195454	0.1825	0.129256	0.116097	0.077825		272.24	0.229385	0.238496	0.079689	0.157191	-0.37969	0.040248	0.0733
272.43	0.445675	0.353233	0.2599	0.21911	0.166354	0.121895	0.074947		272.45	0.392491	0.302157	0.193787	0.189229	0.130365	0.115409	0.078313		272.45	0.230999	0.238431	0.08226	0.156843	-0.37731	0.038118	0.069418
272.64	0.448159	0.361677	0.263709	0.220525	0.164177	0.116594	0.07357		272.63	0.388195	0.30699	0.19961	0.190404	0.128764	0.116032	0.079046		272.63	0.236471	0.242223	0.073514	0.160305	-0.38171	0.039305	0.0778
272.84	0.448339	0.347632	0.263595	0.215433	0.168124	0.112421	0.069395		272.84	0.390624	0.309275	0.203074	0.19522	0.136793	0.122258	0.082598		272.84	0.233608	0.241482	0.077762	0.159442	-0.37772	0.042453	0.073128
273.04	0.448196	0.349017	0.268493	0.217585	0.169693	0.119022	0.074591		273.04	0.387535	0.303545	0.193646	0.190649	0.127306	0.115367	0.072528		273.04	0.233715	0.239163	0.078817	0.157208	-0.37943	0.03934	0.071196
273.25	0.445137	0.353159	0.263432	0.210588	0.165301	0.112744	0.066436		273.24	0.391777	0.307792	0.19654	0.191327	0.12941	0.120894	0.078587		273.24	0.231066	0.24129	0.076856	0.154711	-0.3838	0.040162	0.067998
273.45	0.444117	0.354886	0.268273	0.21596	0.166274	0.119577	0.071944		273.45	0.391026	0.309385	0.203066	0.195121	0.135867	0.126063	0.083826		273.45	0.244499	0.243128	0.083773	0.158058	-0.38002	0.042254	0.072279
273.64	0.442574	0.351273	0.261338	0.212493	0.163217	0.116041	0.074026		273.63	0.391302	0.311675	0.196489	0.199125	0.130495	0.120253	0.080407		273.63	0.233512	0.238276	0.075719	0.153616	-0.3842	0.041361	0.073409
273.84	0.448001	0.357571	0.261909	0.213838	0.169792	0.112871	0.068814		273.84	0.390906	0.307552	0.201203	0.188295	0.135589	0.11267	0.07799		273.84	0.23317	0.241194	0.07934	0.159302	-0.37757	0.043552	0.073507
274.04	0.441607	0.351535	0.261481	0.212333	0.163714	0.11195	0.067866		274.04	0.392186	0.310916	0.199006	0.19617	0.134848	0.122998	0.079083		274.04	0.233238	0.241559	0.079983	0.153284	-0.37841	0.041012	0.076634
274.25	0.445343	0.351485	0.259349	0.213746	0.166947	0.11414	0.072876		274.24	0.393812	0.310844	0.2014	0.197825	0.131357	0.117014	0.075985		274.24	0.229531	0.240612	0.075565	0.158726	-0.37958	0.044741	0.079323
274.45	0.451889	0.355325	0.266305	0.220065	0.1728	0.12287	0.075031		274.45	0.393543	0.311108	0.200563	0.19439	0.131519	0.117536	0.077903		274.45	0.236173	0.244414	0.083444	0.162698	-0.38124	0.047904	0.075146
274.64	0.444979	0.355981	0.264152	0.216483	0.171623	0.114345	0.076591		274.63	0.389962	0.303357	0.194791	0.189732	0.1322	0.111483	0.075173		274.63	0.23165	0.235569	0.073502	0.154745	-0.38282	0.043911	0.072319
274.84	0.438176	0.354451	0.258512	0.215495	0.161306	0.106344	0.067232		274.84	0.390401	0.313193	0.195922	0.190955	0.135485	0.115085	0.077659		274.84	0.234136	0.24051	0.081811	0.15969	-0.38386	0.043291	0.071536
275.04	0.447747	0.358878	0.264446	0.221515	0.167952	0.115697	0.068307		275.04	0.387421	0.304761	0.198297	0.189787	0.131054	0.115071	0.073335		275.04	0.23528	0.239397	0.078432	0.1587	-0.38104	0.040558	0.071529
275.25	0.449792	0.353299	0.259212	0.21905	0.168917	0.113677	0.067544		275.24	0.385753	0.301972	0.19581	0.189438	0.128736	0.118099	0.074991		275.24	0.235819	0.23695	0.078093	0.1612	-0.38165	0.039482	0.074311
275.45	0.448689	0.354167	0.257385	0.212191	0.165464	0.113541	0.067127		275.45	0.389885	0.312652	0.204031	0.193149	0.141265	0.119417	0.085658		275.45	0.237954	0.238627	0.079682	0.157299	-0.38094	0.044717	0.072535
275.64	0.452774	0.358172	0.264304	0.213797	0.163582	0.115191	0.07266		275.63	0.393366	0.312912	0.19613	0.193504	0.13403	0.118684	0.077772		275.63	0.232415	0.239761	0.077363	0.158722	-0.37699	0.037864	0.068968
275.84	0.435835	0.357288	0.263595	0.211378	0.168619	0.114071	0.069101		275.84	0.388696	0.308511	0.193832	0.185476	0.12791	0.113799	0.077205		275.84	0.225678	0.235201	0.071241	0.154348	-0.38643	0.039738	0.06968
276.04	0.446362	0.352606	0.263879	0.215332	0.17117	0.11851	0.072882		276.04	0.390263	0.310465	0.19882	0.188006	0.139965	0.119162	0.076213		276.04	0.234576	0.244528	0.079073	0.159224	-0.38036	0.042562	0.071469
276.25	0.440929	0.35392	0.261025	0.214662	0.163753	0.108794	0.069042		276.24	0.385659	0.312458	0.202986	0.191173	0.137468	0.119882	0.077221		276.24	0.239766	0.241229	0.075183	0.15591	-0.38626	0.043427	0.072327
276.45	0.443357	0.354218	0.259952	0.215802	0.164973	0.119098	0.070756		276.45	0.394258	0.313633	0.200807	0.19688	0.135379	0.120849	0.078548		276.45	0.234481	0.242519	0.074943	0.160002	-0.37852	0.039335	0.076621
276.64	0.447977	0.353383	0.261917	0.219525	0.171673	0.121522	0.07662		276.63	0.394206	0.311464	0.203299	0.195926	0.132245	0.119646	0.080286		276.63	0.232961	0.238923	0.075273	0.158939	-0.38134	0.042162	0.067121
276.84	0.442264	0.356168	0.261579	0.212805	0.167501	0.113671	0.072277		276.84	0.392363	0.311493	0.194335	0.187793	0.13311	0.117084	0.077003		276.84	0.232685	0.245195	0.07702	0.160278	-0.37577	0.045185	0.07615
277.04	0.447912	0.354594	0.264582	0.216306	0.163056	0.112342	0.073338		277.04	0.39283	0.316114	0.199676	0.1929	0.134953	0.120955	0.081987		277.04	0.232706	0.237839	0.076439	0.155292	-0.37996	0.037393	0.074947
277.25	0.447837	0.351585	0.263027	0.216512	0.171491	0.117805	0.073364		277.24	0.385232	0.303461	0.193726	0.191486	0.126343	0.110462	0.076031		277.24	0.236849	0.238528	0.074658	0.153454	-0.38335	0.038117	0.07062
277.45	0.450131	0.352053	0.260124	0.209948	0.170033	0.115267	0.070843		277.45	0.389223	0.314114	0.198386	0.190312	0.133862	0.119086	0.082472		277.45	0.222873	0.235227	0.062642	0.158645	-0.38355	0.035624	0.068191
277.64	0.444514	0.354034	0.260167	0.213684	0.167208	0.118505	0.069054		277.63	0.396372	0.319683	0.203667	0.191481	0.137961	0.120428	0.081823		277.63	0.236441	0.241919	0.076303	0.161957	-0.38463	0.044974	0.077171
277.84	0.444464	0.358091	0.259444	0.211685	0.165693	0.114553	0.068158		277.84	0.392509	0.314943	0.203278	0.196206	0.132024	0.117047	0.080805		277.84	0.238312	0.242779	0.07693	0.159284	-0.37975	0.044899	0.071636
278.04	0.446694	0.350047	0.258281	0.212569	0.166777	0.112041	0.066882		278.04	0.389003	0.310438	0.197495	0.193366	0.131167	0.118086	0.077818		278.04	0.232886	0.235564	0.072759	0.159439	-0.37993	0.043043	0.072482
278.25	0.448849	0.353465	0.262784	0.217385	0.166865	0.115019	0.074872		278.24	0.387625	0.310382	0.192151	0.185718	0.128867	0.115917	0.076233		278.24	0.238699	0.24435	0.072492	0.160641	-0.37783	0.047497	0.072693
278.45	0.453549	0.359638	0.269599	0.224719	0.171933	0.118833	0.078179		278.43	0.388469	0.308021	0.192903	0.185615	0.130004	0.116684	0.07096		278.43	0.231624	0.242264	0.073577	0.159149	-0.38138	0.042967	0.071502
278.64	0.443407	0.35189	0.262456	0.217506	0.169455	0.108608	0.075765		278.63	0.386635	0.308804	0.193915	0.194051	0.130842	0.11704	0.080097		278.63	0.237969	0.245004	0.074283	0.157039	-0.37383	0.044939	0.074853
278.84	0.453924	0.355349	0.264992	0.212971	0.168444	0.118784	0.07971		278.84	0.392625	0.312665	0.194852	0.193164	0.128365	0.120626	0.078537		278.84	0.234794	0.24394	0.072717	0.155788	-0.37289	0.049262	0.071071
279.04	0.439703	0.348852	0.262174	0.210948	0.16717	0.113905	0.071073		279.04	0.384938	0.306367	0.191217	0.18554	0.127491	0.112851	0.074569		279.04	0.234209	0.238103	0.072038	0.157441	-0.37953	0.043844	0.071086
279.25	0.443681	0.352531	0.263427	0.213151	0.168478	0.116259	0.070393		279.24	0.391073	0.315515	0.197632	0.192263	0.131253	0.116783	0.078735		279.24	0.236258	0.242391	0.070514	0.161265	-0.37912	0.04184	0.073096
279.45	0.448895	0.356036	0.257152	0.215519	0.168977	0.117983	0.070371		279.43	0.389457	0.307032	0.194554	0.185398	0.125846	0.118003	0.078429		279.43	0.237011	0.243236	0.074739	0.157544	-0.37993	0.044676	0.073642
279.64	0.450935	0.352838	0.260074	0.2176	0.162887	0.118093	0.069984		279.63	0.39375	0.310757	0.195535	0.192524	0.130765	0.113214	0.07177		279.63	0.234415	0.241762	0.068959	0.157255	-0.38166	0.04169	0.067708
279.84	0.449173	0.353544	0.266674	0.2182	0.159855	0.112463	0.068575		279.84	0.387128	0.313136	0.193052	0.191735	0.131128	0.116709	0.079606		279.84	0.232309	0.241016	0.068895	0.153822	-0.37932	0.04023	0.070195
280.04	0.444088	0.355357	0.263504	0.21245	0.166101	0.114277	0.069849		280.04	0.393226	0.305667	0.191751	0.188934	0.124361	0.113362	0.07583		280.04	0.229115	0.237391	0.067031	0.153846	-0.38407	0.03988	0.06526
280.25	0.449413	0.352437	0.262448	0.21265	0.164892	0.111566	0.074741		280.24	0.393764	0.310867	0.194815	0.187656	0.130463	0.119543	0.080062		280.24	0.236589	0.240426	0.065956	0.156678	-0.37684	0.042675	0.069591
280.45	0.441904	0.353046	0.258742	0.209872	0.164815	0.113105	0.06846		280.43	0.392667	0.312333	0.197483	0.197596	0.131683	0.118878	0.079547		280.43	0.238852	0.247506	0.073578	0.160771	-0.3789	0.046929	0.074585
280.64	0.446627	0.357062	0.263493	0.218059	0.164618	0.116628	0.070933		280.63	0.384007	0.302997	0.194716	0.186451	0.124406	0.113958	0.074622		280.63	0.232589	0.243923	0.073632	0.152649	-0.38435	0.045362	0.069006
280.84	0.446378	0.354198	0.25828	0.212616	0.166262	0.11261	0.06647		280.84	0.394778	0.308187	0.194208	0.193593	0.127436	0.118413	0.077493		280.84	0.238967	0.240118	0.069673	0.157044	-0.38439	0.043036	0.06917
281.04	0.447339	0.353788	0.260405	0.21563	0.163242	0.11581	0.067677		281.04	0.393224	0.308729	0.196423	0.1918	0.126985	0.116856	0.076806		281.04	0.235159	0.238495	0.074442	0.15798	-0.3794	0.040414	0.069826
281.25	0.446385	0.35005	0.262301	0.210426	0.164533	0.114742	0.068037		281.24	0.385958	0.309442	0.189673	0.184954	0.121167	0.108805	0.074392		281.24	0.243055	0.244877	0.073117	0.15956	-0.37586	0.049448	0.073604
281.45	0.447456	0.352156	0.257864	0.212785	0.166752	0.11401	0.068007		281.43	0.387011	0.305723	0.194746	0.185839	0.127193	0.111853	0.075821		281.43	0.232013	0.239032	0.071628	0.156929	-0.38105	0.043135	0.069579
281.64	0.449364	0.353577	0.257887	0.213925	0.169609	0.116264	0.073134		281.63	0.391762	0.311145	0.191932	0.191226	0.12371	0.115036	0.077125		281.63	0.237624	0.236817	0.061857	0.158866	-0.38316	0.042088	0.067514
281.84	0.437767	0.349377	0.260161	0.211545	0.161993	0.110083	0.064593		281.84	0.392179	0.310185	0.193912	0.197396	0.125728	0.113973	0.081489		281.84	0.235585	0.237817	0.067988	0.1582	-0.38125	0.04544	0.070315
282.04	0.456412	0.365445	0.272719	0.220887	0.169285	0.119033	0.074844		282.04	0.390613	0.305612	0.195081	0.188391	0.123644	0.113075	0.075787		282.04	0.235922	0.251187	0.071182	0.160581	-0.37676	0.045625	0.074112
282.25	0.447193	0.351872	0.259627	0.210528	0.15993	0.113994	0.067844		282.24	0.386567	0.30757	0.187103	0.186399	0.124864	0.111038	0.072163		282.24	0.229771	0.240885	0.067477	0.152811	-0.38537	0.042053	0.066595
282.45	0.446366	0.35047	0.259479	0.212665	0.16822	0.108337	0.070556		282.43	0.387026	0.306042	0.192528	0.190399	0.12033	0.112133	0.075424		282.43	0.232253	0.240337	0.069957	0.157221	-0.37832	0.045377	0.069945
282.64	0.447594	0.352708	0.258731	0.214265	0.164396	0.111378	0.070025		282.63	0.385542	0.306919	0.197654	0.185585	0.125494	0.116809	0.080738		282.63	0.227365	0.236434	0.063357	0.152686	-0.38479	0.040485	0.068121
282.84	0.43816	0.353135	0.257159	0.21305	0.163345	0.117418	0.070891		282.84	0.384214	0.310238	0.189212	0.192882	0.124957	0.113239	0.079964		282.84	0.234471	0.239056	0.06383	0.157618	-0.38488	0.045206	0.067573
283.04	0.450729	0.352488	0.264323	0.213835	0.169526	0.110289	0.071909		283.04	0.38571	0.304074	0.190107	0.190777	0.120186	0.113169	0.074962		283.04	0.237409	0.236336	0.064818	0.156848	-0.38031	0.045283	0.072276
283.25	0.445651	0.353954	0.261373	0.212622	0.163836	0.10968	0.071626		283.24	0.38967	0.311275	0.189056	0.187638	0.125482	0.118613	0.074232		283.24	0.239564	0.241151	0.068024	0.164399	-0.3822	0.043316	0.074153
283.45	0.446483	0.352159	0.25593	0.212519	0.164238	0.114773	0.065516		283.45	0.388642	0.30423	0.191377	0.186938	0.124293	0.115102	0.071112		283.45	0.235425	0.247605	0.068625	0.159524	-0.37936	0.044026	0.078963
283.64	0.447183	0.351011	0.263914	0.212141	0.157019	0.109708	0.066982		283.63	0.387229	0.303246	0.189353	0.189899	0.123803	0.11529	0.07751		283.63	0.232516	0.239347	0.068025	0.158453	-0.38208	0.038648	0.071358
283.84	0.44672	0.35014	0.257616	0.209415	0.158112	0.110765	0.069855		283.84	0.393436	0.311129	0.192038	0.189937	0.127623	0.118337	0.080672		283.84	0.233625	0.238579	0.06692	0.154361	-0.38099	0.040564	0.070616
284.04	0.450237	0.35366	0.261425	0.214937	0.167794	0.118432	0.07143		284.04	0.388961	0.307798	0.190983	0.192074	0.132326	0.112249	0.074715		284.04	0.236081	0.236598	0.06973	0.152518	-0.38398	0.04072	0.070461
284.25	0.44604	0.351026	0.264721	0.208821	0.163416	0.114813	0.066346		284.24	0.39286	0.306612	0.191972	0.190797	0.125912	0.117347	0.081853		284.24	0.232454	0.247445	0.066377	0.151636	-0.37854	0.041643	0.068975
284.45	0.445131	0.353854	0.260245	0.217416	0.164496	0.112036	0.062798		284.45	0.396926	0.310948	0.189555	0.194655	0.126554	0.112839	0.076133		284.45	0.238057	0.236925	0.068753	0.157273	-0.38572	0.044623	0.073555
284.64	0.445688	0.351676	0.257734	0.221906	0.159268	0.112288	0.067859		284.63	0.391143	0.308288	0.19478	0.190282	0.126849	0.115217	0.07925		284.63	0.231363	0.233788	0.067402	0.159747	-0.38427	0.037013	0.070534
284.84	0.446972	0.350701	0.261955	0.210938	0.158709	0.110401	0.066404		284.84	0.391635	0.310797	0.192074	0.185888	0.131006	0.122958	0.084205		284.84	0.243596	0.245274	0.073565	0.160948	-0.37583	0.049383	0.070699
285.04	0.444243	0.356013	0.26184	0.214105	0.166247	0.114559	0.074527		285.04	0.388322	0.310842	0.191952	0.185335	0.128915	0.116893	0.071824		285.04	0.238514	0.245199	0.07266	0.161733	-0.37699	0.046523	0.077518
285.25	0.442236	0.351433	0.258865	0.214455	0.169565	0.116742	0.06782		285.24	0.395701	0.312592	0.194224	0.192896	0.134362	0.115562	0.080466		285.24	0.238362	0.243761	0.070473	0.162965	-0.37819	0.03838	0.072825
285.45	0.45187	0.358986	0.265957	0.212657	0.169191	0.114187	0.071275		285.45	0.396366	0.307001	0.192201	0.195476	0.13114	0.121223	0.083409		285.45	0.237928	0.242221	0.0666	0.156441	-0.38205	0.041781	0.069467
285.64	0.450391	0.356046	0.262299	0.215091	0.163053	0.112356	0.06688		285.63	0.392586	0.31002	0.19641	0.195916	0.130047	0.122397	0.079444		285.63	0.232876	0.243045	0.070348	0.15695	-0.38502	0.043841	0.07113
285.84	0.449704	0.355563	0.26296	0.212917	0.16998	0.112361	0.071716		285.84	0.392519	0.304087	0.192316	0.188419	0.128573	0.117896	0.074218		285.84	0.232205	0.238569	0.066578	0.152979	-0.38579	0.039206	0.070473
286.04	0.447048	0.360088	0.260763	0.212761	0.160989	0.11244	0.067282		286.04	0.388907	0.309796	0.189436	0.194075	0.12327	0.118424	0.076239		286.04	0.236871	0.241274	0.065845	0.158669	-0.384	0.040734	0.076529
286.25	0.449596	0.354343	0.265711	0.212612	0.167611	0.110928	0.070582		286.24	0.391194	0.306855	0.186984	0.189449	0.126928	0.117508	0.083556		286.24	0.234899	0.242065	0.065176	0.154221	-0.37922	0.036519	0.074026
286.45	0.447902	0.354221	0.260815	0.210767	0.160749	0.117568	0.072033		286.45	0.387745	0.306172	0.18922	0.190272	0.124994	0.115193	0.074643		286.45	0.236667	0.241351	0.066017	0.15705	-0.38421	0.043794	0.071434
286.64	0.447848	0.354814	0.260593	0.214635	0.165373	0.115851	0.070481		286.63	0.397656	0.308456	0.191582	0.191448	0.124529	0.119211	0.076686		286.63	0.239871	0.249646	0.070491	0.161517	-0.37946	0.049284	0.071027
286.84	0.452392	0.35215	0.258737	0.215869	0.166257	0.116549	0.06692		286.84	0.391683	0.306115	0.191176	0.18847	0.13082	0.120872	0.07697		286.84	0.234555	0.240352	0.066579	0.158839	-0.38315	0.042745	0.067941
287.04	0.448446	0.356575	0.264171	0.215412	0.167556	0.112031	0.070219		287.04	0.387068	0.305163	0.185028	0.192868	0.127008	0.116155	0.079753		287.04	0.240319	0.24601	0.065649	0.157476	-0.38137	0.040712	0.072644
287.25	0.447339	0.357301	0.264109	0.213321	0.165797	0.110855	0.069603		287.24	0.395546	0.307795	0.190807	0.193348	0.127815	0.116927	0.076106		287.24	0.234049	0.242758	0.071635	0.160054	-0.38017	0.044384	0.070066
287.45	0.450436	0.353174	0.266276	0.220135	0.170715	0.118082	0.073391		287.45	0.390185	0.30538	0.187831	0.192058	0.127086	0.117774	0.075248		287.45	0.230005	0.240233	0.06728	0.162743	-0.37925	0.041947	0.072783
287.64	0.448477	0.358299	0.258496	0.216093	0.165094	0.114384	0.067988		287.63	0.394673	0.311388	0.192036	0.193266	0.133715	0.120669	0.082561		287.63	0.23226	0.237774	0.067758	0.155953	-0.38503	0.041513	0.068021
287.84	0.437638	0.351985	0.260114	0.211341	0.162031	0.11112	0.069313		287.84	0.390822	0.30748	0.189214	0.185462	0.129878	0.115641	0.074067		287.84	0.241516	0.238788	0.073627	0.15777	-0.37686	0.046509	0.072442
288.04	0.441575	0.351605	0.260404	0.216922	0.164728	0.110923	0.06873		288.04	0.395245	0.30682	0.19126	0.192957	0.130232	0.121362	0.077299		288.04	0.234074	0.242589	0.067104	0.154921	-0.3841	0.039114	0.073443
288.25	0.44345	0.35012	0.261745	0.209313	0.165319	0.112941	0.067054		288.24	0.389741	0.307399	0.187106	0.197051	0.133731	0.118593	0.074784		288.24	0.237501	0.242051	0.06854	0.158576	-0.38177	0.040947	0.073499
288.45	0.4471	0.35144	0.257826	0.212652	0.15941	0.108101	0.0715		288.45	0.395305	0.315432	0.194435	0.193363	0.133634	0.120487	0.078955		288.45	0.237108	0.242559	0.068684	0.156414	-0.3859	0.039733	0.068848
288.64	0.450656	0.356288	0.262406	0.215827	0.166299	0.113363	0.069621		288.63	0.391801	0.310369	0.190629	0.193641	0.129589	0.112649	0.071759		288.63	0.243217	0.244925	0.073641	0.164081	-0.38058	0.048723	0.084015
288.84	0.450768	0.352362	0.264146	0.216344	0.168042	0.117823	0.06796		288.84	0.396211	0.310217	0.192868	0.194144	0.133278	0.117177	0.078704		288.84	0.236744	0.239794	0.070358	0.15755	-0.38346	0.039363	0.07072
289.04	0.454309	0.359061	0.263333	0.214024	0.168548	0.114862	0.071715		289.04	0.394338	0.310351	0.189982	0.19607	0.138209	0.122705	0.082743		289.04	0.234216	0.239868	0.070081	0.155762	-0.38323	0.040219	0.070653
289.25	0.448054	0.353125	0.26146	0.21521	0.167259	0.112919	0.072725		289.24	0.388769	0.307059	0.18868	0.18924	0.130524	0.112209	0.078233		289.24	0.238779	0.241874	0.071519	0.155974	-0.38271	0.040061	0.071021
289.45	0.446062	0.352808	0.258322	0.212708	0.161508	0.109864	0.069458		289.45	0.391668	0.313138	0.186506	0.191389	0.129498	0.112336	0.071028		289.45	0.241096	0.235928	0.06694	0.158358	-0.38354	0.041648	0.071522
289.64	0.449737	0.356319	0.268349	0.223693	0.171753	0.121139	0.073305		289.63	0.391915	0.308572	0.190807	0.185857	0.126806	0.11484	0.074001		289.63	0.239787	0.244112	0.071051	0.155187	-0.37944	0.041588	0.071317
289.84	0.44612	0.355415	0.260635	0.214697	0.164866	0.116506	0.072442		289.84	0.391677	0.310252	0.188178	0.187695	0.125337	0.111818	0.077457		289.84	0.236233	0.239914	0.068437	0.156746	-0.38344	0.041274	0.069589
290.04	0.448546	0.357383	0.263062	0.219691	0.170623	0.119347	0.075286		290.04	0.394258	0.319988	0.193682	0.191298	0.13246	0.122104	0.077602		290.04	0.23402	0.241001	0.068096	0.154898	-0.38293	0.042635	0.069324
290.25	0.448749	0.354136	0.2574	0.214639	0.16539	0.117383	0.065581		290.24	0.392446	0.312236	0.189461	0.193877	0.132397	0.120471	0.074617		290.24	0.234175	0.237158	0.067696	0.155987	-0.38794	0.037445	0.065052
290.45	0.443643	0.351169	0.258338	0.210711	0.16724	0.109472	0.06767		290.45	0.395024	0.314616	0.191664	0.189749	0.132085	0.11402	0.075725		290.45	0.240767	0.241577	0.075818	0.161688	-0.37984	0.048448	0.074707
290.64	0.445243	0.354518	0.261512	0.214896	0.165551	0.116943	0.071438		290.63	0.39548	0.317769	0.18991	0.189403	0.133173	0.115047	0.077399		290.63	0.237545	0.237851	0.069082	0.15963	-0.38074	0.04745	0.075405
290.84	0.449333	0.354995	0.26076	0.213815	0.164845	0.113505	0.065816		290.84	0.389164	0.310695	0.188472	0.190493	0.128338	0.115667	0.073357		290.84	0.234089	0.24205	0.064876	0.149987	-0.38192	0.044781	0.074391
291.04	0.439228	0.35343	0.261591	0.218164	0.170061	0.117495	0.069719		291.04	0.392745	0.310527	0.185748	0.197274	0.132901	0.113846	0.079131		291.04	0.23205	0.238046	0.066354	0.153605	-0.38795	0.041683	0.068434
291.25	0.445827	0.356408	0.260938	0.213061	0.166103	0.113589	0.068268		291.24	0.390954	0.311288	0.189626	0.190437	0.130911	0.11518	0.07607		291.24	0.239701	0.239699	0.067067	0.156151	-0.38249	0.042941	0.075527
291.45	0.453444	0.35795	0.263148	0.218279	0.166352	0.112136	0.072853		291.45	0.392359	0.308776	0.189128	0.195819	0.131579	0.121832	0.078166		291.45	0.238434	0.242936	0.07325	0.159418	-0.37981	0.040941	0.073337
291.64	0.447104	0.352997	0.261279	0.214302	0.165462	0.107892	0.068625		291.63	0.396842	0.31546	0.192034	0.193645	0.129503	0.119158	0.081768		291.63	0.235956	0.242962	0.069905	0.161025	-0.38052	0.045499	0.070348
291.84	0.453322	0.35874	0.264552	0.217346	0.166343	0.114539	0.071313		291.84	0.391003	0.307602	0.190483	0.197183	0.131641	0.119859	0.080323		291.84	0.236132	0.239791	0.069518	0.15229	-0.38537	0.041609	0.069273
292.04	0.448905	0.353647	0.259758	0.211505	0.170319	0.114778	0.07114		292.04	0.391648	0.308378	0.18576	0.192393	0.131598	0.117526	0.074184		292.04	0.234144	0.240814	0.065242	0.156967	-0.3834	0.038832	0.069025
292.25	0.447702	0.354433	0.259462	0.213206	0.166907	0.111881	0.070219		292.24	0.39556	0.314021	0.197801	0.196325	0.128242	0.12021	0.081328		292.24	0.23492	0.234158	0.068412	0.155605	-0.38148	0.040387	0.068952
292.45	0.449948	0.357404	0.266845	0.215656	0.171612	0.118367	0.074472		292.45	0.398296	0.309106	0.191046	0.193626	0.132747	0.117681	0.074809		292.45	0.237352	0.239555	0.073077	0.16105	-0.38186	0.046198	0.07407
292.64	0.446981	0.354649	0.265331	0.209269	0.169144	0.116457	0.069828		292.63	0.394556	0.312775	0.189312	0.192495	0.12938	0.114445	0.078399		292.63	0.238204	0.241839	0.067128	0.159256	-0.38478	0.047215	0.074454
292.84	0.447177	0.352578	0.26408	0.211704	0.165944	0.113428	0.066318		292.84	0.395756	0.313155	0.19801	0.197271	0.134541	0.121148	0.080502		292.84	0.234015	0.242022	0.071871	0.156737	-0.38223	0.03946	0.069503
293.04	0.4483	0.355466	0.260699	0.210999	0.16535	0.109992	0.067406		293.04	0.399685	0.315129	0.199089	0.19693	0.130934	0.12246	0.084799		293.04	0.23525	0.242902	0.069463	0.15329	-0.38574	0.039465	0.068738
293.25	0.451501	0.352866	0.262045	0.21549	0.161626	0.117212	0.072732		293.24	0.390614	0.314004	0.190874	0.193204	0.127513	0.117375	0.075028		293.24	0.239761	0.243432	0.069041	0.155544	-0.38101	0.042758	0.069365
293.45	0.449089	0.360074	0.2655	0.214245	0.161872	0.11285	0.072995		293.45	0.393378	0.314016	0.190206	0.19071	0.132145	0.119408	0.085038		293.45	0.239935	0.24154	0.06456	0.157123	-0.38479	0.040417	0.06984
293.64	0.449182	0.353462	0.259301	0.209762	0.165038	0.115747	0.070003		293.63	0.390103	0.310679	0.189732	0.192487	0.126066	0.117314	0.073844		293.63	0.238004	0.236153	0.06548	0.155941	-0.38724	0.034708	0.071657
293.84	0.452807	0.359019	0.267519	0.21652	0.172894	0.116337	0.072611		293.84	0.394847	0.313918	0.191114	0.196334	0.133312	0.122772	0.081728		293.84	0.239606	0.240653	0.069692	0.162502	-0.38087	0.03864	0.073805
294.04	0.458609	0.357516	0.260281	0.217583	0.169163	0.109773	0.075546		294.04	0.394794	0.308601	0.18789	0.189762	0.125789	0.114442	0.079346		294.04	0.238326	0.242052	0.065885	0.155832	-0.38147	0.043253	0.069986
294.25	0.451239	0.349544	0.263819	0.21535	0.160536	0.114773	0.07031		294.24	0.397778	0.316492	0.193636	0.198529	0.133655	0.118117	0.079874		294.24	0.239347	0.243749	0.064556	0.1618	-0.37985	0.039923	0.069052
294.45	0.457687	0.35655	0.261192	0.21864	0.170121	0.120611	0.077093		294.45	0.391197	0.307609	0.188342	0.189038	0.125576	0.115295	0.075453		294.45	0.231326	0.23521	0.065094	0.157905	-0.38507	0.038354	0.070304
294.64	0.450054	0.358163	0.265561	0.217241	0.169045	0.118014	0.070844		294.63	0.398008	0.310026	0.194449	0.195576	0.13076	0.119621	0.077221		294.63	0.236405	0.243519	0.067076	0.158883	-0.38392	0.042431	0.074121
294.84	0.449981	0.350674	0.260734	0.2148	0.163603	0.111368	0.067031		294.84	0.395099	0.314694	0.19366	0.193255	0.129431	0.122853	0.079318		294.84	0.235669	0.238184	0.059727	0.154916	-0.38514	0.037861	0.070434
295.04	0.453178	0.362823	0.26572	0.21848	0.166058	0.113759	0.073646		295.04	0.389994	0.304253	0.187601	0.190999	0.124601	0.116403	0.074364		295.04	0.235645	0.23917	0.064335	0.157345	-0.38498	0.037227	0.069954
295.25	0.450295	0.355355	0.263935	0.218953	0.171495	0.118905	0.074017		295.24	0.400022	0.312381	0.191953	0.197041	0.13451	0.123572	0.085158		295.24	0.231345	0.236275	0.058256	0.151639	-0.38576	0.041912	0.068486
295.45	0.448006	0.35631	0.261296	0.213995	0.168669	0.114836	0.065535		295.45	0.397994	0.31356	0.186085	0.195036	0.127037	0.122114	0.074648		295.45	0.23837	0.237212	0.067222	0.159198	-0.38233	0.039821	0.073251
295.64	0.44784	0.353131	0.258038	0.212921	0.167829	0.106956	0.065632		295.63	0.3872	0.304432	0.184046	0.188441	0.126698	0.111624	0.072754		295.63	0.238597	0.240661	0.069525	0.158786	-0.38179	0.042792	0.076337
295.84	0.444962	0.351894	0.257928	0.206859	0.158775	0.108941	0.064259		295.84	0.399243	0.314427	0.197249	0.192556	0.132166	0.121193	0.086211		295.84	0.232747	0.239563	0.061423	0.152174	-0.38298	0.037071	0.066668
296.04	0.453867	0.360559	0.269085	0.217386	0.174725	0.119068	0.075955		296.04	0.387212	0.310391	0.186851	0.195674	0.130655	0.121841	0.079393		296.04	0.22999	0.238202	0.061295	0.152286	-0.38471	0.046943	0.070497
296.25	0.454132	0.356455	0.263835	0.217396	0.165132	0.110017	0.06664		296.24	0.39921	0.309868	0.189508	0.195219	0.126851	0.120728	0.08004		296.24	0.238401	0.239454	0.064501	0.156103	-0.38457	0.04573	0.074949
296.45	0.448739	0.35889	0.267589	0.214239	0.160783	0.116105	0.069683		296.45	0.396683	0.31307	0.194644	0.199674	0.133818	0.120725	0.08609		296.45	0.236246	0.244941	0.068726	0.159977	-0.3768	0.047951	0.076478
296.64	0.44598	0.356524	0.263205	0.211712	0.167524	0.113636	0.069505		296.63	0.395883	0.314491	0.192386	0.197932	0.134653	0.123866	0.085582		296.63	0.246796	0.24649	0.067401	0.16637	-0.37792	0.049147	0.075772
296.84	0.452383	0.354348	0.261365	0.217008	0.168405	0.11339	0.07112		296.84	0.387864	0.307151	0.188973	0.188303	0.125547	0.112678	0.075552		296.84	0.232873	0.238249	0.058761	0.154783	-0.38775	0.039695	0.065365
297.04	0.449929	0.360017	0.263209	0.214053	0.168219	0.109167	0.069783		297.04	0.399533	0.313285	0.192435	0.193324	0.127878	0.117654	0.081847		297.04	0.236139	0.241837	0.063189	0.155771	-0.37921	0.039478	0.073008
297.25	0.445834	0.356804	0.265518	0.213182	0.166234	0.112088	0.068351		297.24	0.391162	0.306148	0.185834	0.196984	0.127606	0.114598	0.079439		297.24	0.242127	0.242924	0.066332	0.160872	-0.38266	0.044021	0.072053
297.45	0.44412	0.356128	0.263115	0.219654	0.168297	0.112027	0.070867		297.45	0.389406	0.302628	0.189167	0.191211	0.120191	0.114891	0.076134		297.45	0.245483	0.239822	0.067445	0.159103	-0.37992	0.045311	0.076121
297.64	0.448459	0.350913	0.256373	0.214054	0.164844	0.113108	0.064531		297.63	0.402844	0.310823	0.190217	0.198003	0.129939	0.124365	0.078008		297.63	0.23533	0.238544	0.069165	0.157788	-0.38159	0.04108	0.071512
297.84	0.447615	0.355178	0.261989	0.215973	0.163852	0.11146	0.077029		297.84	0.3915	0.310321	0.190479	0.191426	0.12447	0.122752	0.075873		297.84	0.240964	0.241181	0.063784	0.156459	-0.38378	0.046646	0.074191
298.04	0.450754	0.356826	0.262858	0.213342	0.163911	0.112302	0.071363		298.04	0.38763	0.303633	0.189653	0.192231	0.119637	0.116774	0.07487		298.04	0.238898	0.239433	0.065813	0.158281	-0.38021	0.048591	0.075358
298.25	0.454407	0.36058	0.262565	0.218128	0.168786	0.120358	0.075774		298.24	0.39155	0.310764	0.193734	0.189415	0.125538	0.120272	0.081835		298.24	0.243441	0.241376	0.066818	0.159612	-0.38007	0.041788	0.074184
298.45	0.447936	0.346271	0.260687	0.210804	0.154633	0.108125	0.065868		298.45	0.3947	0.314281	0.188189	0.194041	0.131626	0.123381	0.077813		298.45	0.240369	0.242319	0.064043	0.159231	-0.38545	0.045985	0.072721
298.64	0.448336	0.358598	0.262989	0.212106	0.166124	0.112607	0.067764		298.63	0.393198	0.307837	0.190282	0.189491	0.126583	0.113695	0.080585		298.63	0.233439	0.241032	0.060662	0.156127	-0.38366	0.043303	0.067093
298.84	0.44781	0.355711	0.260077	0.212879	0.166741	0.114918	0.073369		298.84	0.392197	0.310976	0.193785	0.200414	0.131914	0.118947	0.083324		298.84	0.230476	0.237508	0.05746	0.152704	-0.38995	0.039782	0.070216
299.04	0.454369	0.355186	0.260219	0.214989	0.158603	0.113398	0.068882		299.04	0.394401	0.311235	0.188174	0.195813	0.132258	0.117344	0.075823		299.04	0.233369	0.240131	0.058034	0.153256	-0.386	0.039304	0.066631
299.25	0.449657	0.358433	0.26087	0.214467	0.169063	0.114154	0.075301		299.24	0.395177	0.308475	0.18803	0.192624	0.127512	0.115253	0.080436		299.24	0.237009	0.24268	0.062895	0.161752	-0.37915	0.041243	0.074481
299.45	0.452978	0.355493	0.266439	0.216573	0.164507	0.118614	0.073818		299.45	0.395272	0.306019	0.192257	0.189666	0.128127	0.113685	0.081317		299.45	0.239085	0.239038	0.059761	0.159083	-0.38142	0.04199	0.075267
299.64	0.455883	0.358773	0.264786	0.219175	0.173675	0.116244	0.074926		299.63	0.39268	0.308011	0.190822	0.191051	0.129372	0.119301	0.083231		299.63	0.231908	0.235124	0.059232	0.155623	-0.38455	0.03705	0.065113
299.84	0.449177	0.356093	0.265393	0.214634	0.16305	0.111303	0.068733		299.84	0.395423	0.311752	0.193332	0.194281	0.135536	0.122372	0.080553		299.84	0.237592	0.241246	0.060094	0.157824	-0.38273	0.04109	0.06844
300.04	0.450541	0.351704	0.260415	0.211971	0.167224	0.113805	0.074744		300.04	0.391944	0.306649	0.18802	0.18908	0.130239	0.115784	0.079448		300.04	0.229866	0.238629	0.061092	0.159693	-0.3839	0.038144	0.066794
300.25	0.45531	0.363948	0.267585	0.221915	0.168684	0.11751	0.080443		300.24	0.397749	0.313797	0.187356	0.192539	0.125897	0.117092	0.077661		300.24	0.233897	0.238848	0.061372	0.157466	-0.38538	0.045161	0.073074
300.45	0.442561	0.350369	0.26245	0.210682	0.162978	0.106111	0.063134		300.45	0.392286	0.313558	0.186103	0.194328	0.123555	0.113642	0.076318		300.45	0.243035	0.238007	0.065649	0.158766	-0.3842	0.045672	0.073475
300.64	0.453538	0.361824	0.26829	0.215189	0.169424	0.116272	0.073648		300.63	0.400955	0.312261	0.193057	0.19638	0.133103	0.122243	0.077995		300.63	0.24185	0.239693	0.067053	0.15713	-0.38168	0.042192	0.070007
300.84	0.448903	0.352535	0.26481	0.214142	0.168688	0.112871	0.067036		300.84	0.395476	0.316235	0.190509	0.188578	0.125837	0.115836	0.079245		300.84	0.23432	0.2464	0.064698	0.157941	-0.38368	0.041169	0.070988
301.04	0.451878	0.352887	0.264796	0.213034	0.170524	0.119829	0.0683		301.04	0.390652	0.313837	0.186544	0.191644	0.131985	0.115245	0.077733		301.04	0.234845	0.239289	0.059781	0.150425	-0.38514	0.042901	0.07156
301.25	0.451291	0.357185	0.267476	0.220601	0.172742	0.11141	0.075024		301.24	0.40041	0.316162	0.194849	0.199504	0.137138	0.126156	0.086303		301.24	0.241219	0.239855	0.066604	0.161935	-0.38251	0.042746	0.074401
301.45	0.452024	0.354062	0.260341	0.208877	0.166024	0.115975	0.070026		301.45	0.397321	0.314218	0.190874	0.195031	0.13213	0.115032	0.081414		301.45	0.237187	0.24038	0.06901	0.16285	-0.38133	0.039823	0.074317
301.64	0.450398	0.355554	0.254619	0.211721	0.164822	0.114414	0.067973		301.63	0.397006	0.312559	0.196474	0.192173	0.132942	0.121177	0.080324		301.63	0.242213	0.241868	0.064833	0.158195	-0.38201	0.044211	0.072496
301.84	0.44695	0.355725	0.262176	0.216451	0.16691	0.115393	0.068557		301.84	0.393853	0.314327	0.192976	0.195419	0.133865	0.118888	0.081506		301.84	0.236015	0.238708	0.060798	0.153967	-0.38771	0.037276	0.068181
302.04	0.451924	0.350432	0.261031	0.212136	0.165178	0.109649	0.065118		302.04	0.401121	0.317294	0.19999	0.198066	0.134306	0.121389	0.081363		302.04	0.238783	0.240972	0.060749	0.152518	-0.3877	0.042386	0.070958
302.25	0.457663	0.361813	0.268891	0.220842	0.169733	0.115976	0.073555		302.24	0.397851	0.312647	0.190777	0.197908	0.131707	0.118441	0.078443		302.24	0.235616	0.24133	0.062534	0.161192	-0.38864	0.04385	0.073663
302.45	0.453293	0.356446	0.26288	0.213807	0.161263	0.115784	0.073746		302.45	0.391918	0.307147	0.186242	0.195218	0.129151	0.117489	0.077645		302.45	0.236093	0.23805	0.062412	0.156784	-0.3837	0.037588	0.068026
302.64	0.450062	0.355524	0.263726	0.216509	0.167927	0.115114	0.071868		302.63	0.399263	0.316139	0.197057	0.198475	0.135233	0.126418	0.083091		302.63	0.241868	0.238659	0.059452	0.156346	-0.38517	0.045795	0.073861
302.84	0.445667	0.346799	0.259699	0.203735	0.162745	0.114334	0.068328		302.84	0.39416	0.31702	0.194227	0.194117	0.134477	0.118576	0.08103		302.84	0.239103	0.246175	0.064425	0.157702	-0.38213	0.042867	0.071647
303.04	0.450324	0.356386	0.264192	0.215772	0.168373	0.115904	0.072293		303.04	0.390372	0.306462	0.189327	0.179806	0.126704	0.113804	0.072682		303.04	0.234307	0.241994	0.063848	0.154674	-0.38584	0.037075	0.070776
303.25	0.448749	0.353748	0.258285	0.212709	0.164676	0.115157	0.06775		303.24	0.394628	0.316666	0.193933	0.195331	0.133498	0.122552	0.07827		303.24	0.235294	0.239448	0.063466	0.161411	-0.38331	0.047726	0.07371
303.45	0.449963	0.356833	0.266875	0.216914	0.165291	0.116344	0.068622		303.45	0.393223	0.311369	0.190204	0.195388	0.130487	0.117156	0.076896		303.45	0.237286	0.240033	0.067894	0.154445	-0.3852	0.044472	0.077041
303.64	0.446088	0.353973	0.261487	0.211218	0.162337	0.110001	0.068515		303.63	0.386953	0.310222	0.188082	0.190424	0.130916	0.11598	0.072287		303.63	0.235772	0.246902	0.065038	0.160278	-0.38542	0.04503	0.071644
303.84	0.456397	0.362459	0.268164	0.22425	0.172922	0.120486	0.075539		303.84	0.396948	0.314528	0.19517	0.200207	0.131446	0.123703	0.081621		303.84	0.238779	0.241735	0.061796	0.15824	-0.38338	0.04198	0.072958
304.04	0.456518	0.360882	0.270599	0.220061	0.169611	0.115014	0.073802		304.04	0.399312	0.31211	0.190925	0.194341	0.130988	0.111891	0.076911		304.04	0.241922	0.247431	0.067199	0.160863	-0.37913	0.042701	0.079912
304.25	0.455571	0.357869	0.263753	0.220536	0.167283	0.111964	0.072567		304.24	0.392714	0.317219	0.194865	0.191753	0.134482	0.114164	0.07834		304.24	0.239166	0.243058	0.06446	0.160726	-0.37888	0.043896	0.073708
304.45	0.449925	0.360104	0.260148	0.211787	0.169031	0.113938	0.068671		304.45	0.393109	0.313176	0.191553	0.193403	0.128514	0.116123	0.078296		304.45	0.237605	0.241746	0.063364	0.156535	-0.38785	0.041836	0.069495
304.64	0.451717	0.357983	0.26623	0.219132	0.169476	0.113546	0.072466		304.63	0.395681	0.321081	0.196644	0.195396	0.136511	0.12409	0.07558		304.63	0.233439	0.241252	0.058997	0.155163	-0.38727	0.03361	0.0698
304.84	0.454649	0.35836	0.267235	0.217858	0.168685	0.117959	0.070615		304.84	0.396854	0.316669	0.19604	0.197115	0.13626	0.122599	0.079667		304.84	0.23964	0.250008	0.065059	0.161073	-0.37959	0.048621	0.073822
305.04	0.449191	0.351828	0.261124	0.212713	0.159378	0.108648	0.064225		305.04	0.397223	0.320433	0.19877	0.200855	0.137311	0.122143	0.084063		305.04	0.240709	0.242384	0.06278	0.155571	-0.38317	0.039091	0.073051
305.25	0.446787	0.357671	0.26301	0.208564	0.163304	0.107893	0.071566		305.24	0.395973	0.317635	0.198605	0.198205	0.137614	0.118659	0.084651		305.24	0.235972	0.240703	0.060944	0.157228	-0.38383	0.045719	0.071355
305.45	0.455096	0.364447	0.268649	0.21778	0.1712	0.117185	0.076605		305.45	0.393806	0.316021	0.196583	0.189574	0.131173	0.121437	0.082319		305.45	0.241756	0.241053	0.066866	0.162323	-0.38351	0.03855	0.070348
305.64	0.450577	0.361262	0.26729	0.214612	0.167835	0.110895	0.067925		305.63	0.395263	0.315333	0.19348	0.19227	0.128549	0.113902	0.073279		305.63	0.240968	0.238752	0.064588	0.155173	-0.38552	0.045343	0.072709
305.84	0.446374	0.355159	0.257893	0.210122	0.16385	0.111417	0.072266		305.84	0.400216	0.316942	0.194188	0.196277	0.13105	0.117686	0.08339		305.84	0.23994	0.244692	0.064161	0.157083	-0.38312	0.04267	0.07219
306.04	0.449551	0.357498	0.259394	0.211904	0.164541	0.115232	0.068989		306.04	0.391365	0.313186	0.195569	0.19842	0.134518	0.120059	0.076428		306.04	0.241062	0.240837	0.063409	0.160546	-0.38238	0.043829	0.072669
306.25	0.453953	0.355459	0.261741	0.212238	0.16972	0.112862	0.066612		306.24	0.395686	0.315595	0.197911	0.198334	0.132963	0.124801	0.077685		306.24	0.240104	0.240352	0.066288	0.158685	-0.38213	0.039285	0.06751
306.45	0.454599	0.358691	0.263329	0.21271	0.168277	0.108433	0.070298		306.45	0.395847	0.317916	0.196625	0.196054	0.128538	0.118198	0.080574		306.45	0.240443	0.244123	0.068124	0.159944	-0.3801	0.0415	0.072378
306.64	0.454441	0.360338	0.262989	0.215601	0.170194	0.119004	0.069245		306.63	0.391082	0.313947	0.192071	0.193388	0.128732	0.118273	0.076045		306.63	0.236296	0.239687	0.064696	0.157988	-0.37281	0.04358	0.072349
306.84	0.451765	0.354347	0.262551	0.214546	0.16483	0.110848	0.071585		306.84	0.397602	0.313254	0.195724	0.192807	0.129688	0.118268	0.084088		306.84	0.237025	0.242374	0.067883	0.16034	-0.38213	0.042799	0.073859
307.04	0.453821	0.35422	0.261875	0.212186	0.169422	0.110281	0.071568		307.04	0.397271	0.316451	0.200454	0.201147	0.136355	0.122227	0.081712		307.04	0.239324	0.243617	0.058298	0.154507	-0.3842	0.04535	0.073416
307.25	0.447245	0.355335	0.262918	0.219817	0.165198	0.11263	0.068682		307.24	0.397297	0.319137	0.19991	0.199515	0.130078	0.124869	0.07634		307.24	0.240036	0.238127	0.062974	0.152821	-0.38627	0.038897	0.067693
307.45	0.456926	0.366567	0.270688	0.218744	0.174233	0.11916	0.077109		307.45	0.393773	0.312525	0.194337	0.191387	0.130258	0.117915	0.077035		307.45	0.236148	0.238549	0.067438	0.16073	-0.38506	0.048303	0.070045
307.64	0.451836	0.359389	0.262844	0.214429	0.166378	0.119547	0.07206		307.63	0.399614	0.315451	0.192963	0.192787	0.13372	0.119763	0.079537		307.63	0.238822	0.238813	0.057217	0.155471	-0.38358	0.039062	0.068158
307.84	0.44643	0.353579	0.264798	0.212981	0.165747	0.111655	0.069742		307.84	0.391315	0.308881	0.193521	0.195092	0.123208	0.115488	0.075938		307.84	0.241551	0.24424	0.059762	0.161463	-0.37965	0.042941	0.067554
308.04	0.452523	0.357127	0.265064	0.217996	0.167054	0.114181	0.072479		308.04	0.401868	0.312298	0.196703	0.190795	0.12897	0.11656	0.081491		308.04	0.23834	0.240749	0.057952	0.156043	-0.38346	0.042639	0.066026
308.25	0.447246	0.359246	0.262215	0.218689	0.166067	0.118423	0.072652		308.24	0.39121	0.313392	0.196295	0.191323	0.126851	0.116269	0.077427		308.24	0.24221	0.245777	0.068109	0.160478	-0.37852	0.047574	0.06895
308.45	0.450043	0.353643	0.260998	0.208039	0.163569	0.109773	0.069291		308.45	0.396415	0.313316	0.191155	0.197972	0.130386	0.118862	0.078676		308.45	0.236758	0.238652	0.066112	0.156965	-0.38036	0.038725	0.067426
308.64	0.454678	0.35753	0.260776	0.21653	0.168501	0.11216	0.066656		308.63	0.395638	0.317288	0.196872	0.194451	0.124131	0.117842	0.077251		308.63	0.238776	0.245783	0.065074	0.161495	-0.3786	0.049368	0.075842
308.84	0.445483	0.355909	0.258738	0.210131	0.159117	0.111041	0.068754		308.84	0.388818	0.314336	0.191708	0.189428	0.124367	0.115297	0.077628		308.84	0.23768	0.231387	0.061383	0.154212	-0.38758	0.036833	0.066391
309.04	0.457569	0.357799	0.265059	0.217307	0.166012	0.112879	0.071301		309.04	0.397305	0.311894	0.200526	0.196441	0.130896	0.11532	0.081616		309.04	0.238368	0.237687	0.059694	0.153318	-0.38615	0.039999	0.067954
309.25	0.450375	0.355706	0.263887	0.216014	0.164142	0.111747	0.077358		309.24	0.40112	0.319397	0.197356	0.195322	0.134101	0.116951	0.082502		309.24	0.238749	0.248666	0.066243	0.158027	-0.38477	0.040434	0.075867
309.45	0.446068	0.35868	0.267777	0.217251	0.169757	0.117471	0.068701		309.45	0.389753	0.315924	0.202067	0.19381	0.129286	0.11378	0.076234		309.45	0.240177	0.238059	0.062682	0.159447	-0.38705	0.040807	0.066826
309.64	0.451504	0.354483	0.258861	0.214696	0.167639	0.110377	0.070363		309.63	0.395883	0.318566	0.200306	0.203853	0.131269	0.120717	0.083171		309.63	0.243039	0.243949	0.063917	0.159887	-0.38477	0.045375	0.072535
309.84	0.443248	0.348197	0.255275	0.206716	0.160791	0.112313	0.06702		309.84	0.385737	0.311081	0.193653	0.193922	0.123105	0.113146	0.072483		309.84	0.235241	0.241226	0.063274	0.152673	-0.38595	0.041532	0.073369
310.04	0.446619	0.352362	0.259524	0.211759	0.158287	0.106756	0.069785		310.04	0.390989	0.312487	0.195428	0.196449	0.125319	0.116493	0.082277		310.04	0.236286	0.23875	0.057532	0.151988	-0.38781	0.043376	0.068934
310.25	0.452622	0.35821	0.264029	0.217028	0.164864	0.106426	0.069088		310.24	0.397336	0.314528	0.197605	0.20194	0.132903	0.121724	0.087333		310.24	0.239175	0.238881	0.067074	0.156328	-0.38337	0.038105	0.072945
310.45	0.45611	0.357745	0.267875	0.210113	0.168277	0.114363	0.071032		310.45	0.393476	0.313659	0.197103	0.197981	0.128641	0.116294	0.079072		310.45	0.243595	0.246746	0.062643	0.156235	-0.38032	0.039722	0.072411
310.64	0.453155	0.356568	0.261069	0.211363	0.171375	0.11584	0.068191		310.63	0.394688	0.315266	0.195732	0.196205	0.127319	0.11899	0.083637		310.63	0.239496	0.243936	0.066613	0.158957	-0.38363	0.047789	0.067784
310.84	0.454606	0.355029	0.261267	0.214337	0.164312	0.116492	0.066951		310.84	0.390824	0.30547	0.195171	0.191856	0.124554	0.115863	0.078737		310.84	0.24161	0.24572	0.060258	0.159177	-0.37758	0.044805	0.076567
311.04	0.443747	0.358645	0.262827	0.211258	0.164504	0.109561	0.067134		311.04	0.399337	0.317432	0.201739	0.202897	0.132809	0.125619	0.085495		311.04	0.23896	0.238026	0.065166	0.158918	-0.38458	0.039325	0.071278
311.25	0.452453	0.360138	0.261284	0.213251	0.165365	0.112607	0.069612		311.24	0.399429	0.315549	0.197341	0.198828	0.134073	0.119737	0.081672		311.24	0.243156	0.243108	0.063633	0.166604	-0.37922	0.044304	0.074448
311.45	0.448146	0.353594	0.261097	0.207616	0.161715	0.111845	0.066123		311.45	0.390816	0.308469	0.196141	0.194335	0.129933	0.118292	0.082856		311.45	0.242218	0.248602	0.064149	0.164182	-0.38004	0.043055	0.075741
311.64	0.450754	0.355853	0.267288	0.218357	0.168646	0.113549	0.066715		311.63	0.400057	0.314804	0.202028	0.196199	0.132562	0.116577	0.083732		311.63	0.244518	0.246134	0.061592	0.157878	-0.37863	0.043398	0.075235
311.84	0.450994	0.356784	0.265563	0.213785	0.167119	0.113703	0.07147		311.84	0.399311	0.318394	0.206193	0.204595	0.13844	0.125215	0.090182		311.84	0.240128	0.245511	0.063341	0.155778	-0.38216	0.046372	0.071551
312.04	0.450969	0.355192	0.260433	0.211951	0.162992	0.115141	0.06752		312.04	0.393697	0.310949	0.200433	0.201345	0.130463	0.117713	0.08051		312.04	0.239197	0.237137	0.063731	0.153982	-0.38709	0.043396	0.06907
312.25	0.449088	0.354776	0.256834	0.212673	0.161154	0.111047	0.06639		312.24	0.396417	0.314362	0.200753	0.198787	0.130099	0.120505	0.083805		312.24	0.24447	0.244689	0.069936	0.158868	-0.381	0.041673	0.070456
312.45	0.447486	0.362156	0.26403	0.211736	0.164054	0.113654	0.06837		312.45	0.394995	0.313012	0.194477	0.19153	0.130062	0.119282	0.078895		312.45	0.242697	0.237537	0.060176	0.157044	-0.38121	0.04534	0.069446
312.64	0.456263	0.359888	0.267666	0.223899	0.17505	0.121656	0.076593		312.63	0.39747	0.312782	0.197386	0.192157	0.125685	0.122353	0.082368		312.63	0.233849	0.235913	0.056526	0.158945	-0.38783	0.037806	0.069054
312.84	0.455018	0.363725	0.26738	0.216505	0.169759	0.113355	0.070313		312.84	0.394233	0.310343	0.197841	0.191226	0.128742	0.12022	0.079062		312.84	0.242383	0.242731	0.061341	0.16159	-0.38178	0.041543	0.075472
313.04	0.45344	0.358858	0.266972	0.218903	0.165831	0.109758	0.072724		313.04	0.395979	0.312952	0.203494	0.197181	0.127899	0.121888	0.080223		313.04	0.242237	0.244075	0.060618	0.158796	-0.38162	0.039418	0.071267
313.25	0.456816	0.360446	0.261249	0.217553	0.167743	0.120369	0.069626		313.24	0.399735	0.314565	0.203792	0.20049	0.131609	0.123061	0.080356		313.24	0.244394	0.245137	0.06639	0.159413	-0.37888	0.043173	0.07134
313.45	0.445039	0.355078	0.264456	0.21381	0.164632	0.11108	0.068857		313.45	0.397446	0.310003	0.198054	0.193393	0.12581	0.11834	0.077468		313.45	0.24202	0.237267	0.059179	0.156526	-0.38488	0.039685	0.070371
313.64	0.450577	0.358225	0.264104	0.210338	0.161124	0.107788	0.066154		313.63	0.400694	0.315339	0.202312	0.194199	0.129217	0.114966	0.083038		313.63	0.242175	0.244276	0.062743	0.159585	-0.3836	0.037833	0.069799
313.84	0.451593	0.357863	0.266131	0.213096	0.164835	0.115334	0.074588		313.83	0.396257	0.317014	0.201021	0.195219	0.127994	0.120588	0.075984		313.83	0.241255	0.245741	0.063979	0.157979	-0.38568	0.043596	0.074799
314.04	0.454099	0.35759	0.262884	0.216574	0.163397	0.114632	0.069722		314.04	0.394301	0.31665	0.196823	0.193753	0.130065	0.12397	0.078782		314.04	0.244518	0.245478	0.067861	0.164643	-0.38194	0.039526	0.074074
314.25	0.450968	0.356971	0.263344	0.209382	0.161573	0.110572	0.064937		314.24	0.399199	0.316759	0.204073	0.19756	0.135124	0.121582	0.082448		314.24	0.243825	0.245248	0.06714	0.162608	-0.37698	0.046904	0.073368
314.45	0.460747	0.359597	0.263809	0.222271	0.170094	0.115967	0.076402		314.45	0.396458	0.321754	0.204701	0.200992	0.13935	0.117631	0.083484		314.45	0.237813	0.241077	0.058523	0.158025	-0.38587	0.040976	0.06881
314.64	0.447733	0.354831	0.263017	0.214912	0.165762	0.10977	0.070444		314.63	0.393833	0.315321	0.202108	0.192457	0.131663	0.122132	0.076698		314.63	0.238513	0.242942	0.059824	0.153428	-0.38894	0.037881	0.064324
314.84	0.460906	0.358755	0.265911	0.2142	0.170047	0.117947	0.073169		314.84	0.392886	0.312883	0.200414	0.1923	0.130271	0.119113	0.081714		314.84	0.243121	0.24655	0.06924	0.156615	-0.38212	0.047015	0.073488
315.04	0.451873	0.357653	0.255847	0.212946	0.16696	0.111113	0.069352		315.04	0.394627	0.311062	0.195871	0.192732	0.130772	0.117934	0.075002		315.04	0.245458	0.244177	0.064302	0.161607	-0.38577	0.037569	0.07286
315.25	0.454971	0.354272	0.262963	0.212441	0.163315	0.114814	0.072654		315.24	0.39753	0.317717	0.200445	0.193331	0.128871	0.113341	0.076794		315.24	0.239889	0.242869	0.063533	0.159013	-0.37959	0.043531	0.071979
315.45	0.456182	0.35538	0.256219	0.221639	0.172101	0.115721	0.073322		315.45	0.391744	0.311	0.198193	0.194498	0.1272	0.111732	0.084462		315.45	0.242022	0.239973	0.070053	0.159524	-0.38058	0.046958	0.073813
315.64	0.452536	0.355161	0.259039	0.213617	0.16911	0.110397	0.064737		315.63	0.392796	0.312573	0.200717	0.198955	0.131691	0.117833	0.083531		315.63	0.239002	0.243474	0.064416	0.160302	-0.38541	0.043811	0.068434
315.84	0.456307	0.362094	0.265341	0.211915	0.167541	0.112841	0.072694		315.84	0.396497	0.316732	0.201469	0.199702	0.137845	0.115409	0.081513		315.84	0.24015	0.247124	0.064222	0.160867	-0.3843	0.042843	0.075602
316.04	0.449695	0.356	0.259118	0.21515	0.167098	0.11491	0.07227		316.04	0.396243	0.309492	0.203687	0.196459	0.127504	0.116018	0.081157		316.04	0.239945	0.243048	0.067869	0.160167	-0.38266	0.042796	0.073521
316.25	0.454534	0.361435	0.261678	0.218327	0.169403	0.115158	0.075655		316.24	0.394563	0.315775	0.201163	0.193573	0.133048	0.115905	0.079576		316.24	0.24229	0.244894	0.064424	0.159919	-0.38075	0.040611	0.070626
316.45	0.451024	0.359442	0.260912	0.206107	0.167206	0.109882	0.067635		316.45	0.401698	0.319911	0.209317	0.199002	0.136296	0.119	0.08771		316.45	0.24249	0.241498	0.064586	0.160757	-0.37932	0.040236	0.07602
316.64	0.455418	0.361346	0.267763	0.216955	0.167652	0.118787	0.074009		316.63	0.396053	0.315689	0.203784	0.198274	0.134438	0.121503	0.08116		316.63	0.238084	0.246641	0.059792	0.163911	-0.3848	0.037241	0.068456
316.84	0.454898	0.360625	0.263374	0.213832	0.172432	0.113603	0.075871		316.84	0.39182	0.31722	0.19972	0.196885	0.131047	0.121897	0.079098		316.84	0.238456	0.239802	0.062755	0.156016	-0.38394	0.03816	0.072163
317.04	0.454761	0.357042	0.264062	0.214769	0.169153	0.113428	0.067389		317.04	0.396646	0.311029	0.203868	0.190972	0.129002	0.117646	0.070978		317.04	0.238084	0.243399	0.063144	0.159584	-0.38085	0.045178	0.070774
317.25	0.455504	0.357991	0.262779	0.214111	0.166573	0.113256	0.074314		317.24	0.389735	0.31456	0.200246	0.194645	0.132252	0.114044	0.076863		317.24	0.235477	0.242477	0.065147	0.154251	-0.38623	0.041625	0.069392
317.45	0.459833	0.3605	0.264672	0.215189	0.168507	0.113792	0.070896		317.45	0.395665	0.316822	0.201627	0.198224	0.133172	0.122517	0.078268		317.45	0.243876	0.240424	0.066787	0.155359	-0.37887	0.043161	0.074793
317.64	0.450637	0.362314	0.263444	0.215569	0.171971	0.11866	0.074539		317.63	0.396422	0.312193	0.204216	0.193535	0.127904	0.114401	0.079145		317.63	0.234516	0.238096	0.062984	0.154564	-0.38891	0.041903	0.069886
317.84	0.450721	0.360075	0.263947	0.219386	0.170795	0.114465	0.071573		317.84	0.401614	0.326336	0.204622	0.19761	0.138951	0.122305	0.085055		317.84	0.241088	0.238904	0.06237	0.161445	-0.37769	0.044808	0.072979
318.04	0.452618	0.366774	0.262483	0.217167	0.166047	0.11307	0.071324		318.04	0.391068	0.313232	0.197877	0.192725	0.132936	0.118801	0.078011		318.04	0.245553	0.242765	0.065887	0.157781	-0.38445	0.03996	0.073443
318.24	0.455891	0.359589	0.263529	0.219468	0.168303	0.115368	0.068264		318.24	0.399059	0.321676	0.209781	0.198684	0.138005	0.123382	0.086081		318.24	0.236265	0.239158	0.059689	0.160751	-0.38513	0.036752	0.069794
318.45	0.461911	0.360124	0.267921	0.216363	0.168492	0.116809	0.071775		318.45	0.396931	0.314214	0.205366	0.198508	0.133721	0.119372	0.075301		318.45	0.239528	0.242238	0.065068	0.1618	-0.3821	0.043932	0.07296
318.64	0.45507	0.35868	0.259458	0.21278	0.164142	0.112548	0.064507		318.63	0.399307	0.313847	0.203595	0.192323	0.131676	0.117812	0.08202		318.63	0.234021	0.235577	0.050632	0.14805	-0.39023	0.033637	0.062617
318.84	0.451274	0.366116	0.26894	0.217499	0.173299	0.116091	0.077079		318.84	0.405098	0.324787	0.204321	0.196011	0.137143	0.118316	0.086338		318.84	0.240239	0.242615	0.065688	0.156763	-0.38447	0.036443	0.071315
319.04	0.455144	0.357913	0.266056	0.218114	0.167718	0.116411	0.073809		319.04	0.397272	0.317801	0.202241	0.197391	0.128448	0.122669	0.079038		319.04	0.244156	0.241599	0.06478	0.159401	-0.38216	0.046173	0.070958
319.25	0.459311	0.361418	0.261642	0.220371	0.165465	0.109806	0.069142		319.24	0.395585	0.317314	0.201646	0.197585	0.128127	0.119577	0.07887		319.24	0.236783	0.238841	0.057987	0.161247	-0.38554	0.03534	0.065839
319.45	0.448168	0.353858	0.258886	0.210074	0.162947	0.106823	0.0678		319.45	0.396699	0.311863	0.20873	0.198026	0.13564	0.117028	0.082497		319.45	0.248521	0.248707	0.067358	0.159501	-0.37935	0.040231	0.070829
319.64	0.447319	0.360927	0.265186	0.220822	0.165958	0.116627	0.068026		319.63	0.401772	0.321064	0.209632	0.200663	0.142413	0.124739	0.081758		319.63	0.242685	0.242395	0.060259	0.157475	-0.38151	0.038218	0.073209
319.84	0.449377	0.357934	0.258733	0.212226	0.162355	0.110818	0.069829		319.84	0.395987	0.311854	0.200967	0.193634	0.130377	0.109017	0.073404		319.84	0.235945	0.238284	0.063966	0.15371	-0.38188	0.036806	0.06773
320.04	0.4598	0.361407	0.271283	0.218779	0.174117	0.11763	0.077027		320.04	0.39756	0.315469	0.208446	0.199349	0.130764	0.117485	0.082811		320.04	0.240459	0.244599	0.061803	0.157389	-0.38623	0.038826	0.070454
320.25	0.454756	0.3632	0.270003	0.21665	0.17079	0.116081	0.075085		320.24	0.395211	0.318425	0.205971	0.1985	0.131831	0.121165	0.079764		320.24	0.243461	0.246831	0.06437	0.160245	-0.38108	0.046087	0.076299
320.45	0.455258	0.364589	0.266352	0.22069	0.17312	0.118039	0.075308		320.45	0.397501	0.317832	0.201512	0.198156	0.132053	0.116518	0.077732		320.45	0.23646	0.239361	0.062313	0.157122	-0.38463	0.037905	0.068302
320.64	0.453707	0.35989	0.264498	0.215334	0.172486	0.117331	0.074578		320.63	0.404374	0.321337	0.206532	0.205279	0.137881	0.127695	0.085116		320.63	0.236767	0.239662	0.062446	0.157183	-0.38881	0.041956	0.066213
320.84	0.453465	0.353932	0.263008	0.212971	0.164179	0.111077	0.065713		320.84	0.405331	0.324297	0.208479	0.198365	0.131781	0.123536	0.076541		320.84	0.242242	0.243028	0.065816	0.161041	-0.37974	0.044198	0.074768
321.04	0.452409	0.35931	0.266235	0.218926	0.167541	0.113198	0.069177		321.04	0.395916	0.310423	0.203335	0.19859	0.129975	0.117688	0.079284		321.04	0.246314	0.246239	0.067113	0.160433	-0.37962	0.04273	0.073594
321.24	0.448594	0.360357	0.261657	0.211945	0.167629	0.110945	0.06902		321.24	0.396007	0.316071	0.20471	0.203061	0.133967	0.11741	0.076799		321.24	0.23836	0.242607	0.061149	0.156484	-0.38485	0.041846	0.069822
321.45	0.451214	0.356989	0.264381	0.219821	0.169876	0.115982	0.070346		321.45	0.395504	0.313581	0.202777	0.197603	0.129224	0.113644	0.076328		321.45	0.242627	0.242627	0.059206	0.155095	-0.38634	0.041197	0.068075
321.64	0.449078	0.359727	0.261959	0.21402	0.167477	0.111005	0.071315		321.63	0.393554	0.315915	0.211416	0.192302	0.128682	0.113273	0.080311		321.63	0.240189	0.240253	0.061919	0.159599	-0.38328	0.036126	0.074479
321.84	0.449233	0.360324	0.265556	0.215847	0.164332	0.11395	0.065877		321.84	0.396033	0.314983	0.203674	0.195265	0.126923	0.11849	0.076034		321.84	0.244556	0.250642	0.066298	0.160134	-0.37702	0.047844	0.079073
322.04	0.446439	0.356723	0.260828	0.215296	0.163291	0.115142	0.068564		322.04	0.397388	0.315292	0.207041	0.194307	0.130272	0.124511	0.082112		322.04	0.246108	0.247533	0.067257	0.165695	-0.37679	0.047513	0.078108
322.25	0.454612	0.357878	0.26287	0.213049	0.163982	0.111792	0.071275		322.24	0.400363	0.31972	0.207151	0.193933	0.131502	0.117821	0.079417		322.24	0.240112	0.238734	0.062858	0.153219	-0.38515	0.036531	0.06582
322.45	0.454003	0.355296	0.26175	0.212634	0.164952	0.114992	0.065803		322.45	0.398501	0.318609	0.207044	0.193716	0.130314	0.119253	0.076408		322.45	0.244797	0.2395	0.064389	0.160591	-0.38272	0.04191	0.071727
322.64	0.449961	0.358323	0.262964	0.212726	0.169048	0.111642	0.071107		322.63	0.394198	0.316829	0.200994	0.192238	0.12849	0.119682	0.080591		322.63	0.240739	0.243611	0.063484	0.156437	-0.37963	0.041303	0.071773
322.84	0.451814	0.355638	0.253993	0.207794	0.167818	0.108409	0.061914		322.84	0.398071	0.311368	0.204612	0.193586	0.131629	0.11389	0.076537		322.84	0.243335	0.24623	0.065454	0.16022	-0.37822	0.043383	0.066892
323.04	0.460541	0.358031	0.267096	0.219416	0.16565	0.117055	0.074581		323.04	0.400705	0.324774	0.212199	0.200639	0.136727	0.123505	0.088431		323.04	0.246639	0.24238	0.06291	0.159275	-0.37718	0.045247	0.069923
323.24	0.446835	0.355234	0.261257	0.215189	0.168492	0.109429	0.065852		323.24	0.398587	0.317725	0.211748	0.195926	0.133616	0.120534	0.083649		323.24	0.238279	0.234315	0.059781	0.154562	-0.38522	0.043715	0.072855
323.45	0.445588	0.352003	0.261567	0.21237	0.163812	0.10466	0.065874		323.45	0.393512	0.314875	0.206984	0.196596	0.130569	0.119133	0.07861		323.45	0.239333	0.240551	0.067485	0.164094	-0.37917	0.043828	0.069973
323.64	0.448679	0.357194	0.25963	0.20685	0.167403	0.110026	0.065236		323.63	0.391159	0.313481	0.203794	0.196459	0.126018	0.120388	0.074128		323.63	0.243423	0.248169	0.062351	0.157731	-0.37622	0.043353	0.074855
323.84	0.457352	0.359177	0.267069	0.213705	0.168721	0.109869	0.070286		323.84	0.39356	0.311624	0.207223	0.190907	0.127858	0.119175	0.076059		323.84	0.239271	0.242278	0.061256	0.156727	-0.37968	0.042529	0.070279
324.04	0.454832	0.364606	0.262314	0.219958	0.17079	0.116355	0.074937		324.04	0.39704	0.31803	0.206952	0.195846	0.132262	0.114273	0.079323		324.04	0.241479	0.24007	0.059871	0.158183	-0.38574	0.041246	0.067699
324.24	0.444168	0.352505	0.257753	0.21021	0.167509	0.109957	0.066849		324.24	0.392742	0.308174	0.210468	0.195953	0.13056	0.120573	0.082522		324.24	0.247752	0.241219	0.06674	0.158926	-0.37811	0.043049	0.073939
324.45	0.44844	0.361212	0.262761	0.213128	0.165067	0.112432	0.06896		324.45	0.396589	0.313487	0.204105	0.198566	0.130672	0.119426	0.082596		324.45	0.244032	0.240807	0.060952	0.157295	-0.38242	0.043343	0.070212
324.64	0.457877	0.361307	0.267157	0.21781	0.164619	0.114537	0.072519		324.63	0.39512	0.314916	0.201976	0.196354	0.131429	0.118788	0.080072		324.63	0.237231	0.239086	0.058391	0.154536	-0.38937	0.034294	0.069326
324.84	0.447912	0.36155	0.261962	0.211016	0.171789	0.110223	0.075419		324.84	0.390934	0.314715	0.204731	0.198009	0.124286	0.119586	0.077479		324.84	0.239836	0.236003	0.060535	0.154657	-0.38403	0.037894	0.066499
325.04	0.447621	0.360655	0.264776	0.214794	0.164953	0.112776	0.068559		325.04	0.398717	0.306422	0.204931	0.192829	0.126063	0.116163	0.080394		325.04	0.24012	0.241169	0.064512	0.16213	-0.38557	0.040444	0.068114
325.24	0.449927	0.366074	0.263757	0.213793	0.166608	0.110148	0.072103		325.24	0.402386	0.317157	0.209196	0.199151	0.130871	0.119956	0.076253		325.24	0.245758	0.245434	0.067999	0.161712	-0.38209	0.043847	0.072145
325.45	0.449453	0.361289	0.260477	0.212497	0.170073	0.112863	0.072482		325.45	0.394683	0.31565	0.206787	0.193775	0.127828	0.114242	0.077858		325.45	0.240823	0.243318	0.061075	0.158541	-0.38531	0.036771	0.070776
325.64	0.453719	0.356791	0.263644	0.215656	0.167701	0.115027	0.068359		325.63	0.395437	0.316685	0.208119	0.201552	0.128088	0.123518	0.078535		325.63	0.238781	0.235341	0.059206	0.157646	-0.38907	0.04047	0.064239
325.84	0.455439	0.35813	0.261871	0.214159	0.168123	0.111303	0.065127		325.84	0.401945	0.314935	0.206403	0.203975	0.131231	0.122469	0.081557		325.84	0.244046	0.242218	0.066593	0.156994	-0.38759	0.039913	0.069878
326.04	0.452397	0.35894	0.265943	0.217969	0.169273	0.110173	0.07276		326.04	0.401849	0.312113	0.207912	0.199891	0.131477	0.123479	0.083275		326.04	0.246505	0.24525	0.069646	0.163563	-0.3829	0.048344	0.079908
326.24	0.454944	0.356813	0.265429	0.211057	0.166301	0.109712	0.068779		326.24	0.397954	0.314773	0.206271	0.196761	0.127543	0.122233	0.080991		326.24	0.237864	0.2439	0.061607	0.154318	-0.38624	0.03961	0.066114
326.45	0.456149	0.360194	0.264425	0.215907	0.168777	0.113635	0.071959		326.45	0.395259	0.310955	0.205721	0.196799	0.121848	0.116634	0.081793		326.45	0.240165	0.239249	0.062332	0.157409	-0.38683	0.039936	0.069752
326.64	0.447494	0.361987	0.264711	0.218091	0.170908	0.113089	0.070218		326.63	0.400981	0.317639	0.209873	0.20172	0.132433	0.116949	0.078203		326.63	0.238899	0.246521	0.062199	0.159305	-0.38498	0.041728	0.070021
326.84	0.452689	0.358562	0.264585	0.218021	0.164508	0.113269	0.075448		326.84	0.403287	0.319317	0.213362	0.196683	0.136732	0.120078	0.084033		326.84	0.238177	0.241394	0.061128	0.158128	-0.39201	0.040208	0.069742
327.04	0.454768	0.358917	0.262247	0.211552	0.165261	0.116918	0.067284		327.04	0.395778	0.31209	0.205998	0.191523	0.132994	0.117562	0.081615		327.04	0.245602	0.238614	0.064586	0.158543	-0.38585	0.043873	0.072905
327.24	0.45831	0.358013	0.260689	0.216501	0.167234	0.111055	0.069159		327.24	0.39853	0.317141	0.21216	0.200128	0.133313	0.121505	0.084729		327.24	0.247145	0.250362	0.068267	0.160159	-0.37898	0.047329	0.073406
327.45	0.454867	0.362177	0.267223	0.210282	0.165351	0.115836	0.070393		327.45	0.397584	0.309286	0.205459	0.194066	0.128437	0.117242	0.075661		327.45	0.236825	0.241722	0.061386	0.155475	-0.38719	0.038745	0.068861
327.64	0.461061	0.362705	0.265731	0.218936	0.166966	0.113759	0.071763		327.63	0.389584	0.316652	0.209231	0.192087	0.129787	0.115356	0.080873		327.63	0.2423	0.241686	0.06561	0.156748	-0.38794	0.038687	0.070853
327.84	0.456531	0.364912	0.264007	0.219135	0.165187	0.118163	0.073205		327.84	0.399889	0.318346	0.209579	0.198556	0.134109	0.125008	0.081884		327.84	0.243617	0.242754	0.06585	0.155027	-0.38259	0.03611	0.066821
328.04	0.447067	0.357878	0.260851	0.215209	0.164567	0.110718	0.069434		328.04	0.401468	0.318073	0.210964	0.201616	0.132702	0.123064	0.081943		328.04	0.245497	0.247153	0.067238	0.15587	-0.37921	0.044391	0.075609
328.24	0.450057	0.363728	0.26674	0.213987	0.167667	0.118057	0.072872		328.24	0.396134	0.312012	0.204526	0.191065	0.132215	0.119763	0.079752		328.24	0.239689	0.245477	0.064182	0.157892	-0.38887	0.043976	0.065907
328.45	0.461297	0.35438	0.264441	0.215624	0.170005	0.115407	0.075632		328.45	0.399375	0.316759	0.20863	0.19918	0.136151	0.120914	0.085391		328.45	0.242519	0.242617	0.064526	0.157287	-0.38348	0.046653	0.071526
328.64	0.452652	0.361556	0.257744	0.217546	0.16085	0.106942	0.066257		328.63	0.395668	0.319786	0.206566	0.195328	0.134781	0.117889	0.082006		328.63	0.235655	0.242314	0.065144	0.154026	-0.38905	0.04445	0.074122
328.84	0.449787	0.362251	0.264275	0.212554	0.164821	0.116686	0.069376		328.84	0.399636	0.320493	0.208845	0.202067	0.132845	0.119333	0.083557		328.84	0.238807	0.243929	0.066169	0.158137	-0.37805	0.039994	0.069494
329.04	0.453772	0.35858	0.263514	0.21527	0.159972	0.114027	0.071694		329.04	0.396796	0.315824	0.206908	0.1949	0.130049	0.117619	0.075272		329.04	0.239359	0.239301	0.063514	0.155749	-0.38891	0.038926	0.06772
329.24	0.458409	0.364066	0.274071	0.21688	0.174475	0.115734	0.073153		329.24	0.401785	0.320386	0.212051	0.19439	0.140117	0.123183	0.0842		329.24	0.238751	0.242203	0.061328	0.155886	-0.38228	0.03599	0.071596
329.45	0.456924	0.358352	0.26053	0.209175	0.161435	0.107824	0.066154		329.45	0.395607	0.314516	0.210228	0.198361	0.134108	0.118722	0.083703		329.45	0.241482	0.244556	0.065864	0.157297	-0.38264	0.043326	0.067349
329.64	0.456753	0.360686	0.264027	0.218152	0.169664	0.108973	0.071387		329.63	0.403898	0.32306	0.206039	0.203128	0.1335	0.118103	0.089268		329.63	0.2456	0.246443	0.063341	0.160376	-0.37934	0.0445	0.076196
329.84	0.45868	0.359991	0.268505	0.218239	0.165242	0.122193	0.076461		329.84	0.399158	0.314684	0.208987	0.201444	0.132614	0.117928	0.085311		329.84	0.243201	0.24036	0.064975	0.162722	-0.38542	0.043679	0.070027
330.04	0.453597	0.3655	0.274141	0.216008	0.173068	0.11665	0.066422		330.04	0.40155	0.321554	0.213102	0.19904	0.135015	0.119842	0.088056		330.04	0.244386	0.250027	0.069036	0.163413	-0.38025	0.042899	0.075734
330.25	0.452522	0.360747	0.271799	0.215588	0.165108	0.113192	0.072135		330.24	0.396982	0.320935	0.210771	0.196666	0.132784	0.121065	0.07754		330.24	0.241008	0.237701	0.063311	0.156354	-0.38711	0.031961	0.071769
330.45	0.454915	0.357875	0.262536	0.209701	0.163394	0.110328	0.071395		330.45	0.396579	0.314589	0.209116	0.202037	0.135539	0.118792	0.080851		330.45	0.240181	0.243026	0.061239	0.1611	-0.38645	0.040245	0.067524
330.64	0.448412	0.357619	0.261473	0.211614	0.16214	0.113563	0.069273		330.63	0.39169	0.314532	0.205142	0.198579	0.131995	0.117551	0.077719		330.63	0.240503	0.247014	0.060685	0.154186	-0.38227	0.041473	0.071396
330.84	0.452672	0.35898	0.260647	0.21003	0.162659	0.114131	0.069153		330.84	0.402955	0.314369	0.209375	0.200424	0.132349	0.120186	0.078101		330.84	0.244017	0.237499	0.064217	0.156441	-0.38704	0.038884	0.075311
331.04	0.459581	0.3625	0.259831	0.21598	0.169909	0.107304	0.072012		331.04	0.399348	0.313357	0.202104	0.191743	0.128388	0.111049	0.072826		331.04	0.250986	0.24264	0.063664	0.154902	-0.38695	0.047492	0.072463
331.24	0.458881	0.360195	0.265584	0.214364	0.168915	0.113957	0.075421		331.24	0.3929	0.317413	0.208259	0.196291	0.13034	0.116651	0.081669		331.24	0.243826	0.245926	0.064926	0.155075	-0.38378	0.044078	0.071352
331.45	0.455549	0.361395	0.258003	0.215429	0.16417	0.119753	0.070446		331.45	0.395994	0.317568	0.205024	0.198974	0.131925	0.122564	0.075301		331.45	0.241412	0.241248	0.059715	0.15186	-0.38593	0.036697	0.069566
331.64	0.454874	0.363426	0.266339	0.218388	0.168408	0.11845	0.075001		331.63	0.399631	0.313528	0.207493	0.191518	0.127563	0.113114	0.075781		331.63	0.242254	0.247502	0.064188	0.156439	-0.38643	0.043261	0.073746
331.84	0.456594	0.359246	0.263137	0.207703	0.166798	0.110482	0.069309		331.84	0.405507	0.319153	0.210121	0.190778	0.130997	0.121108	0.07806		331.84	0.240515	0.237916	0.056204	0.151333	-0.38779	0.03856	0.06564
332.04	0.453012	0.359254	0.261832	0.21324	0.160027	0.11308	0.06514		332.04	0.392427	0.31452	0.204973	0.197765	0.127726	0.114946	0.082734		332.04	0.241425	0.236668	0.060248	0.15479	-0.38555	0.03879	0.071604
332.24	0.449674	0.361543	0.261741	0.213528	0.168247	0.112553	0.068906		332.24	0.399622	0.313673	0.202981	0.197125	0.130936	0.119842	0.079861		332.24	0.237367	0.241247	0.059345	0.155983	-0.38839	0.037188	0.074726
332.45	0.454164	0.363762	0.268783	0.220168	0.169542	0.113492	0.074246		332.45	0.400759	0.319491	0.212256	0.20247	0.137831	0.121924	0.081196		332.45	0.234303	0.235734	0.05881	0.152554	-0.38458	0.038046	0.070688
332.64	0.454801	0.361034	0.267083	0.212338	0.167491	0.116027	0.066471		332.63	0.398352	0.314204	0.208249	0.193799	0.133864	0.119921	0.078647		332.63	0.244181	0.245174	0.061087	0.159204	-0.38401	0.04515	0.071379
332.84	0.447057	0.354745	0.259206	0.21038	0.165326	0.107842	0.066588		332.84	0.394129	0.313391	0.210873	0.198263	0.130356	0.119101	0.084805		332.84	0.238431	0.239569	0.064884	0.153618	-0.38179	0.032786	0.073357
333.04	0.455483	0.358111	0.264658	0.213894	0.168512	0.111034	0.068014		333.04	0.399189	0.317327	0.206124	0.196632	0.12941	0.120805	0.076976		333.04	0.23837	0.238662	0.059135	0.158645	-0.38738	0.0344	0.068584
333.24	0.451484	0.360157	0.257809	0.206788	0.160523	0.113805	0.06734		333.24	0.403635	0.316962	0.210347	0.198938	0.135993	0.121374	0.082886		333.24	0.240431	0.24241	0.055727	0.155036	-0.38515	0.040375	0.070653
333.45	0.453219	0.362736	0.264511	0.223466	0.168553	0.116054	0.067481		333.45	0.394944	0.314476	0.198852	0.193522	0.126535	0.111887	0.078079		333.45	0.247484	0.244059	0.05985	0.156259	-0.38347	0.041363	0.06934
333.64	0.451403	0.356892	0.261495	0.215826	0.165663	0.1151	0.068214		333.63	0.402061	0.314094	0.208406	0.202881	0.133919	0.124591	0.079592		333.63	0.241606	0.242767	0.063464	0.158733	-0.38142	0.039958	0.068222
333.84	0.456817	0.358542	0.265346	0.20985	0.168328	0.110108	0.066069		333.84	0.399972	0.317053	0.207228	0.204586	0.130585	0.119543	0.079412		333.84	0.252218	0.246157	0.064153	0.159359	-0.37726	0.041731	0.075396
334.04	0.466336	0.364731	0.270923	0.219396	0.170705	0.117431	0.077618		334.04	0.401458	0.313971	0.207095	0.200061	0.127582	0.116837	0.07917		334.04	0.243974	0.245252	0.063814	0.15602	-0.38595	0.041773	0.075048
334.24	0.458468	0.361972	0.268223	0.218459	0.169691	0.110153	0.073053		334.24	0.395873	0.311993	0.204555	0.193371	0.127459	0.112219	0.081341		334.24	0.248972	0.245567	0.068047	0.161126	-0.37976	0.045038	0.079026
334.45	0.454077	0.362518	0.258988	0.215567	0.166994	0.114026	0.069232		334.45	0.401302	0.31605	0.203178	0.201046	0.129099	0.118602	0.079542		334.45	0.245332	0.244912	0.064015	0.154563	-0.38176	0.04284	0.07414
334.64	0.454454	0.359607	0.26244	0.212081	0.166162	0.111104	0.07091		334.63	0.395239	0.318061	0.20546	0.195012	0.127522	0.113624	0.07947		334.63	0.243323	0.239963	0.062492	0.158315	-0.38145	0.038863	0.071049
334.84	0.46134	0.363421	0.270304	0.220327	0.171952	0.118331	0.076744		334.84	0.390961	0.318517	0.201003	0.19417	0.129294	0.113281	0.076597		334.84	0.248142	0.243131	0.063554	0.156678	-0.3829	0.038932	0.070836
335.04	0.457937	0.364316	0.266232	0.21669	0.164924	0.109391	0.074259		335.04	0.39845	0.318283	0.203366	0.198595	0.127138	0.11856	0.079986		335.04	0.246242	0.246304	0.063368	0.158159	-0.38124	0.040106	0.074279
335.24	0.457873	0.364561	0.260289	0.215836	0.171587	0.112419	0.071044		335.24	0.39718	0.314238	0.205897	0.196559	0.129682	0.118259	0.076586		335.24	0.241914	0.241707	0.062068	0.158139	-0.37972	0.042332	0.070922
335.45	0.454561	0.359535	0.26712	0.216375	0.1666	0.112523	0.064166		335.45	0.396921	0.320282	0.209792	0.196593	0.127892	0.116284	0.078153		335.45	0.250828	0.244114	0.071779	0.157475	-0.37632	0.043694	0.074891
335.64	0.458497	0.361071	0.263991	0.213128	0.16924	0.109969	0.071299		335.63	0.391441	0.31781	0.207815	0.198832	0.132874	0.118675	0.081875		335.63	0.244344	0.243181	0.060929	0.154835	-0.38462	0.041454	0.068415
335.84	0.455673	0.355072	0.262012	0.210332	0.163777	0.110891	0.069915		335.84	0.401828	0.318573	0.212297	0.199001	0.129859	0.121488	0.077583		335.84	0.240546	0.236015	0.058873	0.154351	-0.38657	0.038082	0.0641
336.04	0.459448	0.35923	0.266561	0.217536	0.164968	0.11548	0.072289		336.04	0.404155	0.325047	0.214337	0.198953	0.135956	0.123971	0.088418		336.04	0.245614	0.246041	0.061151	0.160243	-0.38406	0.042941	0.076584
336.24	0.45773	0.362671	0.261776	0.214627	0.166242	0.114877	0.073018		336.24	0.401744	0.31696	0.204902	0.19746	0.123498	0.118664	0.079984		336.24	0.245899	0.246102	0.067111	0.161442	-0.37951	0.041358	0.071384
336.45	0.451921	0.353704	0.259482	0.213279	0.160324	0.107698	0.062528		336.45	0.400512	0.319197	0.208925	0.205076	0.135549	0.117553	0.082328		336.45	0.249152	0.251921	0.068059	0.161228	-0.38417	0.044886	0.075242
336.64	0.457671	0.360418	0.262879	0.220658	0.169086	0.114749	0.07001		336.63	0.397689	0.312197	0.205866	0.200212	0.127922	0.119179	0.078448		336.63	0.240732	0.240403	0.062878	0.15465	-0.38304	0.037575	0.073961
336.84	0.451584	0.361271	0.265233	0.216815	0.166207	0.113843	0.067089		336.84	0.398183	0.316604	0.205885	0.198049	0.126713	0.117635	0.079815		336.84	0.243041	0.244818	0.060031	0.158855	-0.38809	0.039397	0.06837
337.04	0.462673	0.361994	0.265365	0.219934	0.173107	0.115595	0.074917		337.04	0.397312	0.312829	0.20163	0.197268	0.121416	0.117262	0.079161		337.04	0.240229	0.236294	0.053719	0.151103	-0.39017	0.037054	0.063291
337.24	0.453419	0.362408	0.260218	0.20972	0.164265	0.111448	0.067158		337.24	0.392179	0.310258	0.197088	0.194795	0.123676	0.111906	0.076642		337.24	0.242776	0.24243	0.06334	0.159697	-0.38517	0.043203	0.067654
337.45	0.452902	0.356293	0.260808	0.209761	0.16262	0.11332	0.068254		337.45	0.404128	0.321116	0.206122	0.198782	0.134339	0.123544	0.084285		337.45	0.239055	0.238564	0.059731	0.149979	-0.3933	0.037114	0.067734
337.64	0.4576	0.365339	0.262756	0.211335	0.16845	0.107242	0.07127		337.63	0.398943	0.315897	0.205396	0.200483	0.128633	0.114374	0.076566		337.63	0.23841	0.238392	0.059326	0.152463	-0.38763	0.033244	0.070475
337.84	0.457197	0.358042	0.257885	0.209531	0.164092	0.111856	0.073034		337.84	0.400572	0.319828	0.204677	0.200407	0.133926	0.121717	0.082288		337.84	0.239058	0.242133	0.060299	0.16034	-0.38537	0.04003	0.073477
338.04	0.455806	0.361726	0.265959	0.217108	0.166402	0.112926	0.070022		338.04	0.406825	0.320547	0.208479	0.196758	0.127487	0.123971	0.079415		338.04	0.24389	0.240462	0.061597	0.158894	-0.38123	0.042257	0.070303
338.24	0.455272	0.357731	0.258636	0.212118	0.162297	0.113885	0.06941		338.24	0.402436	0.317881	0.208146	0.198684	0.131578	0.121607	0.082254		338.24	0.247966	0.246124	0.062429	0.158959	-0.38341	0.039663	0.071656
338.45	0.448354	0.359148	0.256949	0.21266	0.162713	0.111241	0.067554		338.45	0.398042	0.315149	0.203475	0.197953	0.127319	0.117794	0.0833		338.45	0.24446	0.239006	0.062619	0.162015	-0.38453	0.042699	0.072662
338.64	0.453668	0.361163	0.264389	0.218676	0.164222	0.11447	0.069501		338.63	0.399843	0.31919	0.203387	0.203054	0.129748	0.118854	0.084466		338.63	0.241927	0.244137	0.065708	0.161701	-0.38343	0.040825	0.071044
338.84	0.459879	0.363937	0.264466	0.219906	0.168561	0.117059	0.074436		338.84	0.398652	0.321126	0.204083	0.200311	0.126717	0.113749	0.079426		338.84	0.245822	0.245075	0.058967	0.154686	-0.38572	0.040966	0.073286
339.04	0.448946	0.362524	0.262858	0.211529	0.162524	0.11413	0.067078		339.04	0.393373	0.315807	0.201596	0.197225	0.130766	0.116313	0.078118		339.04	0.243706	0.244133	0.062558	0.158041	-0.38107	0.042372	0.070515
339.24	0.453964	0.356522	0.261909	0.215904	0.163019	0.112194	0.069532		339.24	0.394971	0.315866	0.205348	0.200963	0.130807	0.119316	0.080202		339.24	0.244171	0.244157	0.061092	0.159305	-0.38187	0.040707	0.070299
339.45	0.452817	0.362727	0.267513	0.215825	0.168166	0.114892	0.072914		339.45	0.403047	0.319712	0.207237	0.205575	0.133686	0.120992	0.080747		339.45	0.239499	0.246691	0.061479	0.16202	-0.38449	0.039172	0.06703
339.64	0.456759	0.363358	0.268125	0.216001	0.166662	0.116521	0.071845		339.63	0.397346	0.309959	0.204045	0.199244	0.128352	0.109408	0.076268		339.63	0.239789	0.250229	0.064181	0.162131	-0.38679	0.040379	0.073758
339.84	0.450087	0.366456	0.26651	0.216143	0.165217	0.112337	0.066736		339.84	0.402663	0.323079	0.206589	0.204367	0.128583	0.124622	0.087458		339.84	0.248828	0.245113	0.059271	0.161865	-0.38705	0.042921	0.071678
340.04	0.456238	0.358992	0.26414	0.216307	0.167309	0.111349	0.066903		340.04	0.40152	0.317679	0.209009	0.200996	0.128383	0.121844	0.082617		340.04	0.24259	0.230316	0.058762	0.149305	-0.39173	0.036742	0.067416
340.24	0.454158	0.356897	0.262288	0.213942	0.168754	0.107074	0.067964		340.24	0.400129	0.308946	0.204937	0.200467	0.127207	0.116014	0.078695		340.24	0.249641	0.246166	0.064498	0.159259	-0.3752	0.044727	0.07675
340.45	0.453013	0.358393	0.261782	0.214886	0.164082	0.111014	0.070569		340.45	0.398233	0.316212	0.208094	0.199552	0.129207	0.124137	0.082724		340.45	0.251226	0.246561	0.065349	0.160148	-0.38335	0.041179	0.073237
340.64	0.4565	0.362597	0.264834	0.211424	0.163595	0.111694	0.073659		340.63	0.39862	0.317638	0.211862	0.199308	0.129685	0.120247	0.082319		340.63	0.248858	0.247855	0.066593	0.16614	-0.37856	0.046541	0.076317
340.84	0.449553	0.359582	0.26644	0.213789	0.163285	0.106367	0.072873		340.84	0.401754	0.324921	0.214706	0.210434	0.136142	0.122906	0.083475		340.84	0.241125	0.240532	0.059062	0.159663	-0.38471	0.042484	0.070004
341.04	0.453953	0.36459	0.271645	0.219744	0.168208	0.114418	0.074417		341.04	0.395943	0.314776	0.201329	0.195882	0.127937	0.11968	0.080768		341.04	0.246282	0.245365	0.06048	0.159509	-0.38436	0.038625	0.075554
341.24	0.458336	0.362534	0.271737	0.222647	0.170661	0.116704	0.074013		341.24	0.400401	0.313568	0.200429	0.192681	0.125563	0.119046	0.076417		341.24	0.238854	0.237052	0.057554	0.15503	-0.38807	0.035133	0.067419
341.45	0.454806	0.360296	0.26715	0.217098	0.166473	0.114694	0.073995		341.45	0.400059	0.317609	0.209842	0.201718	0.133612	0.132273	0.082879		341.45	0.246186	0.248222	0.065669	0.159839	-0.38644	0.040141	0.073425
341.64	0.454893	0.364782	0.264867	0.217577	0.167114	0.11282	0.073418		341.63	0.40216	0.323304	0.206409	0.204732	0.134841	0.129246	0.088006		341.63	0.243102	0.239275	0.050304	0.153853	-0.38727	0.04079	0.071538
341.84	0.451071	0.358673	0.263791	0.20801	0.162975	0.10925	0.066044		341.84	0.399126	0.315218	0.205514	0.201679	0.134401	0.123295	0.083991		341.84	0.245128	0.243782	0.066477	0.157799	-0.39259	0.040502	0.071018
342.04	0.451977	0.361458	0.26513	0.212289	0.16725	0.109779	0.065555		342.04	0.402263	0.321675	0.207594	0.200492	0.133621	0.119497	0.081724		342.04	0.247023	0.244926	0.057382	0.159469	-0.38275	0.042873	0.071623
342.24	0.45858	0.364895	0.262156	0.220671	0.167849	0.116627	0.073913		342.24	0.397132	0.318652	0.200946	0.197989	0.129834	0.121485	0.082757		342.24	0.242671	0.243242	0.060521	0.159733	-0.38788	0.040755	0.064169
342.45	0.454157	0.356783	0.258752	0.207996	0.164906	0.109398	0.067471		342.45	0.40072	0.317227	0.202195	0.20087	0.129265	0.119919	0.078609		342.45	0.246443	0.243657	0.060612	0.156654	-0.38571	0.042996	0.066497
342.64	0.45105	0.360762	0.26477	0.211492	0.162324	0.107981	0.067697		342.63	0.402731	0.320388	0.204105	0.202131	0.130877	0.118099	0.078247		342.63	0.242592	0.237309	0.05853	0.154308	-0.38793	0.043622	0.066411
342.84	0.448798	0.360931	0.259701	0.209177	0.163743	0.115674	0.064864		342.84	0.40323	0.320025	0.211116	0.202016	0.131197	0.119883	0.083285		342.84	0.248406	0.24207	0.061723	0.164639	-0.38548	0.0436	0.073782
343.04	0.459818	0.362927	0.2636	0.21533	0.163898	0.112729	0.064865		343.04	0.39781	0.310448	0.199581	0.202796	0.133786	0.120488	0.082749		343.04	0.241975	0.236864	0.057956	0.154008	-0.38646	0.038632	0.071591
343.24	0.454815	0.359523	0.262231	0.209603	0.163109	0.113369	0.066143		343.24	0.401489	0.320209	0.205727	0.202308	0.130037	0.120187	0.082811		343.24	0.242486	0.245533	0.060653	0.155801	-0.3864	0.039642	0.071945
343.45	0.459434	0.363228	0.266907	0.219469	0.168823	0.114686	0.075945		343.45	0.396373	0.31661	0.203218	0.19949	0.133529	0.120072	0.078419		343.45	0.243694	0.239183	0.068454	0.160619	-0.38638	0.043255	0.063596
343.64	0.459806	0.360021	0.267807	0.216271	0.166415	0.120409	0.070993		343.63	0.398401	0.321175	0.205348	0.201415	0.132196	0.123876	0.083793		343.63	0.24329	0.24245	0.064968	0.16146	-0.38748	0.039996	0.067785
343.84	0.45357	0.360484	0.258548	0.209855	0.158897	0.111776	0.06459		343.84	0.400134	0.312225	0.197081	0.193952	0.128785	0.120613	0.081287		343.84	0.236841	0.24531	0.062862	0.154548	-0.39259	0.040711	0.070596
344.04	0.459039	0.362172	0.267729	0.217647	0.167472	0.113993	0.075284		344.04	0.397526	0.317202	0.204876	0.203099	0.132339	0.119935	0.079092		344.04	0.247857	0.239024	0.068175	0.162967	-0.37977	0.046729	0.074076
344.24	0.447008	0.356514	0.259723	0.21153	0.161373	0.113572	0.067879		344.24	0.394682	0.314844	0.196856	0.201448	0.132209	0.116942	0.080572		344.24	0.244107	0.245295	0.063919	0.158804	-0.38546	0.043022	0.072494
344.45	0.460974	0.358246	0.256076	0.210557	0.163503	0.108951	0.066697		344.45	0.395591	0.31957	0.203162	0.199083	0.134501	0.118412	0.079102		344.45	0.245825	0.241985	0.067754	0.155426	-0.38469	0.040245	0.069105
344.64	0.450676	0.360491	0.265337	0.211377	0.163038	0.112871	0.072286		344.63	0.388933	0.309717	0.193166	0.198103	0.127725	0.113746	0.076073		344.63	0.251297	0.245415	0.071033	0.159244	-0.38305	0.051087	0.076585
344.84	0.450119	0.360848	0.26469	0.216152	0.164033	0.109729	0.070764		344.84	0.398306	0.32176	0.203663	0.203457	0.1331	0.122765	0.079503		344.84	0.244992	0.244931	0.069982	0.161495	-0.38408	0.037932	0.075215
345.04	0.455141	0.363905	0.26011	0.213342	0.169702	0.111685	0.068345		345.04	0.396494	0.317004	0.20098	0.193751	0.127408	0.120703	0.078296		345.04	0.245869	0.242664	0.067399	0.154248	-0.38072	0.040421	0.071661
345.24	0.457197	0.359465	0.265571	0.217351	0.172417	0.116418	0.071141		345.24	0.405275	0.323352	0.20411	0.202963	0.136215	0.125773	0.08226		345.24	0.240253	0.236941	0.065413	0.155548	-0.38885	0.034638	0.072576
345.45	0.461775	0.367717	0.264288	0.216108	0.174879	0.119946	0.076776		345.45	0.399978	0.317334	0.201841	0.201897	0.138721	0.119444	0.079789		345.45	0.246012	0.242908	0.065056	0.15423	-0.38449	0.04029	0.06932
345.64	0.455628	0.361117	0.261668	0.214779	0.167568	0.117708	0.068069		345.63	0.396261	0.315754	0.201827	0.198709	0.133546	0.116567	0.081174		345.63	0.246044	0.242665	0.071238	0.157546	-0.38312	0.042447	0.074032
345.84	0.461294	0.364902	0.267646	0.219673	0.165153	0.114126	0.068687		345.84	0.403182	0.318665	0.204816	0.202479	0.137037	0.1154	0.079771		345.84	0.242321	0.242242	0.066118	0.155591	-0.38613	0.044819	0.071608
346.04	0.463296	0.360924	0.266953	0.217848	0.169601	0.117369	0.067129		346.04	0.399811	0.320557	0.203611	0.199214	0.13102	0.120492	0.082535		346.04	0.24682	0.24859	0.071068	0.164273	-0.37771	0.044835	0.076679
346.24	0.457684	0.365383	0.262357	0.216772	0.168371	0.11116	0.071638		346.24	0.404602	0.32957	0.209606	0.203158	0.141916	0.130432	0.084944		346.24	0.246876	0.246352	0.071281	0.158877	-0.38755	0.044465	0.074811
346.45	0.460126	0.361854	0.272725	0.212938	0.167782	0.114958	0.07004		346.45	0.401798	0.31555	0.2009	0.19559	0.130246	0.118982	0.075605		346.45	0.244686	0.234362	0.063031	0.155088	-0.39525	0.033808	0.067399
346.63	0.460088	0.361774	0.26239	0.211273	0.169321	0.116089	0.06771		346.63	0.400973	0.323454	0.204614	0.204452	0.140216	0.123961	0.087483		346.63	0.243027	0.240701	0.065702	0.156549	-0.38914	0.045064	0.069162
346.84	0.455837	0.361734	0.266534	0.217537	0.166672	0.112201	0.071732		346.84	0.403706	0.321137	0.199937	0.203948	0.135351	0.12077	0.087216		346.84	0.255209	0.247168	0.071662	0.159509	-0.37927	0.04166	0.075517
347.04	0.455519	0.358218	0.259275	0.211081	0.161352	0.108835	0.063821		347.04	0.396622	0.321354	0.202169	0.196784	0.134273	0.120547	0.082435		347.04	0.24795	0.240841	0.072326	0.157259	-0.38567	0.038549	0.069623
347.24	0.457623	0.358471	0.263606	0.215818	0.163125	0.107325	0.065519		347.24	0.405082	0.318362	0.200666	0.199543	0.132212	0.118222	0.079128		347.24	0.239435	0.24263	0.070881	0.158624	-0.38641	0.044843	0.071559
347.45	0.45233	0.363668	0.263985	0.214763	0.161108	0.112392	0.069979		347.45	0.401677	0.323447	0.199876	0.200036	0.132335	0.116773	0.081467		347.45	0.240051	0.24171	0.070894	0.154076	-0.38755	0.037271	0.063614
347.64	0.457237	0.36239	0.266939	0.211941	0.164847	0.113625	0.070007		347.63	0.403857	0.326966	0.204818	0.204788	0.136564	0.119017	0.079449		347.63	0.241149	0.24468	0.063323	0.155152	-0.38841	0.039688	0.067393
347.84	0.460464	0.363753	0.261814	0.215085	0.165256	0.118269	0.070099		347.84	0.391013	0.316972	0.199967	0.19912	0.130529	0.114196	0.079405		347.84	0.248991	0.245427	0.071056	0.162535	-0.37896	0.051737	0.076444
348.04	0.456128	0.364033	0.26076	0.218525	0.165672	0.113434	0.069777		348.04	0.397867	0.320202	0.201121	0.198111	0.135488	0.116804	0.076419		348.04	0.253378	0.248254	0.078783	0.167066	-0.38017	0.043847	0.078137
348.24	0.4516	0.356144	0.262826	0.209661	0.161626	0.108958	0.065921		348.24	0.409633	0.322187	0.198558	0.197995	0.136782	0.118946	0.083065		348.24	0.25228	0.244585	0.068561	0.159335	-0.38175	0.041144	0.068454
348.45	0.455483	0.361692	0.257665	0.207351	0.168054	0.112437	0.069679		348.45	0.405981	0.324665	0.206193	0.205782	0.141605	0.122631	0.081285		348.45	0.243746	0.239087	0.074701	0.157301	-0.38288	0.048535	0.076509
348.63	0.460213	0.358065	0.259689	0.214597	0.17054	0.113265	0.07239		348.63	0.399657	0.323902	0.202659	0.204781	0.136871	0.120804	0.088533		348.63	0.250895	0.243874	0.071583	0.161205	-0.3838	0.040808	0.079246
348.84	0.455062	0.359774	0.269152	0.218378	0.169318	0.114702	0.070459		348.84	0.398958	0.321938	0.197684	0.199958	0.131427	0.118756	0.079592		348.84	0.254559	0.24372	0.070966	0.162221	-0.38286	0.042579	0.068774
349.04	0.45714	0.363681	0.264705	0.214865	0.167044	0.113138	0.070863		349.04	0.403171	0.325742	0.199247	0.204307	0.134601	0.118724	0.084509		349.04	0.241752	0.241157	0.071459	0.157811	-0.38753	0.040521	0.066912
349.24	0.453532	0.361772	0.264054	0.210578	0.162051	0.11364	0.072645		349.24	0.399601	0.317665	0.196184	0.202186	0.134148	0.119284	0.082994		349.24	0.238937	0.232307	0.066933	0.152847	-0.38711	0.031089	0.062979
349.45	0.45901	0.363667	0.267344	0.218281	0.169317	0.11307	0.069556		349.45	0.40545	0.320788	0.196097	0.199402	0.134588	0.118631	0.079962		349.45	0.25104	0.242537	0.07313	0.157558	-0.38557	0.041293	0.076849
349.63	0.465493	0.367723	0.267299	0.217972	0.171359	0.115871	0.076566		349.63	0.400454	0.32415	0.201443	0.203802	0.135762	0.120749	0.086366		349.63	0.248241	0.246212	0.070456	0.157545	-0.38243	0.045058	0.067055
349.84	0.453697	0.360634	0.262399	0.213671	0.161294	0.111635	0.071371		349.84	0.399432	0.320042	0.197336	0.207005	0.134633	0.121534	0.083343		349.84	0.242289	0.23589	0.064867	0.153075	-0.38756	0.038278	0.066656
350.04	0.454492	0.360359	0.262034	0.215716	0.169089	0.116589	0.063471		350.04	0.399148	0.32444	0.198043	0.197345	0.132459	0.123412	0.08362		350.04	0.24648	0.244634	0.070433	0.157938	-0.38383	0.045688	0.074081
350.24	0.455105	0.359538	0.262563	0.215174	0.163769	0.113707	0.071437		350.24	0.405773	0.319856	0.197366	0.201465	0.135982	0.119562	0.080749		350.24	0.246908	0.240087	0.07136	0.153365	-0.39003	0.040607	0.070694
350.45	0.45733	0.358485	0.262306	0.214974	0.167254	0.106682	0.068039		350.45	0.397911	0.325227	0.199689	0.20273	0.135607	0.119738	0.084458		350.45	0.24158	0.243305	0.071579	0.158273	-0.38684	0.045053	0.066651
350.63	0.458046	0.366941	0.26827	0.215443	0.165565	0.115705	0.07322		350.63	0.397558	0.325327	0.199529	0.19839	0.132811	0.120763	0.078898		350.63	0.252746	0.245962	0.070343	0.157782	-0.3867	0.044358	0.06988
350.84	0.457528	0.36461	0.265142	0.216179	0.164897	0.109156	0.066961		350.84	0.400973	0.320348	0.200514	0.204742	0.140961	0.122252	0.087401		350.84	0.249837	0.244988	0.074437	0.159771	-0.3795	0.045344	0.07204
351.04	0.462228	0.358527	0.268367	0.216318	0.169384	0.110522	0.073683		351.04	0.400112	0.326082	0.200616	0.205922	0.136709	0.119539	0.0844		351.04	0.249832	0.24283	0.070464	0.160935	-0.38482	0.041391	0.070166
351.24	0.456908	0.365346	0.263047	0.216646	0.160724	0.113348	0.06957		351.24	0.396772	0.320099	0.198482	0.19477	0.130783	0.118839	0.081314		351.24	0.250615	0.249822	0.075897	0.161487	-0.38013	0.044258	0.072146
351.45	0.452859	0.358388	0.263371	0.210712	0.163674	0.112725	0.067679		351.45	0.395678	0.316125	0.193905	0.199167	0.131838	0.11686	0.085581		351.45	0.24639	0.246741	0.073734	0.154678	-0.38256	0.039964	0.070059
351.63	0.456675	0.359945	0.259101	0.210642	0.167279	0.112998	0.067794		351.63	0.39935	0.317252	0.193064	0.195816	0.130253	0.119356	0.080762		351.63	0.248645	0.241164	0.070685	0.15558	-0.38961	0.043737	0.068998
351.84	0.46264	0.365854	0.263029	0.220296	0.169826	0.113854	0.071111		351.84	0.401996	0.318145	0.193124	0.200158	0.126756	0.11652	0.079116		351.84	0.244813	0.237376	0.071974	0.155074	-0.38442	0.042243	0.065448
352.04	0.456709	0.358622	0.261021	0.214185	0.166301	0.116698	0.068684		352.04	0.403792	0.31688	0.199943	0.205837	0.132704	0.120544	0.082188		352.04	0.249751	0.24697	0.074052	0.164313	-0.38135	0.044651	0.074127
352.24	0.463639	0.358139	0.261471	0.212322	0.166936	0.114297	0.069964		352.24	0.402899	0.318994	0.201575	0.207044	0.135642	0.120208	0.082917		352.24	0.248579	0.244281	0.076703	0.160956	-0.38159	0.038862	0.069336
352.45	0.450536	0.360285	0.262241	0.214372	0.160744	0.108674	0.067095		352.45	0.399706	0.319285	0.196751	0.198121	0.132166	0.11608	0.085558		352.45	0.243535	0.241044	0.072281	0.156173	-0.38664	0.041645	0.067411
352.63	0.459679	0.365049	0.266334	0.220465	0.171337	0.114483	0.073089		352.63	0.396046	0.321522	0.191272	0.199474	0.131257	0.118174	0.075881		352.63	0.244047	0.245131	0.072574	0.156794	-0.38685	0.039234	0.072536
352.84	0.458451	0.364138	0.267876	0.218114	0.166764	0.113565	0.06852		352.84	0.397648	0.316909	0.199015	0.201845	0.133473	0.12212	0.086224		352.84	0.244654	0.244838	0.068511	0.15978	-0.38471	0.041938	0.074223
353.04	0.457802	0.35534	0.262581	0.213149	0.164599	0.111223	0.068721		353.04	0.399381	0.323671	0.196583	0.204938	0.133803	0.119412	0.084332		353.04	0.247977	0.244858	0.07266	0.159556	-0.38633	0.045272	0.073858
353.24	0.455965	0.358587	0.258098	0.211521	0.160554	0.108465	0.064659		353.24	0.403459	0.320313	0.193154	0.20218	0.125946	0.123475	0.081793		353.24	0.247542	0.244636	0.068239	0.158234	-0.38816	0.042035	0.07162
353.45	0.463473	0.365203	0.269692	0.215393	0.16754	0.115617	0.074298		353.45	0.397421	0.318691	0.19434	0.198303	0.130242	0.117404	0.08231		353.45	0.247225	0.245106	0.067483	0.154303	-0.38516	0.0413	0.070738
353.63	0.464013	0.360137	0.262298	0.215787	0.169092	0.114517	0.076716		353.63	0.394667	0.321243	0.187013	0.20002	0.125892	0.116708	0.080399		353.63	0.246043	0.2443	0.073373	0.160929	-0.3818	0.04356	0.073154
353.84	0.463189	0.365171	0.271026	0.21846	0.173655	0.118964	0.068323		353.84	0.403627	0.320924	0.19663	0.205471	0.131369	0.123615	0.085334		353.84	0.247489	0.240874	0.069825	0.159491	-0.3807	0.041771	0.072282
354.04	0.457187	0.359705	0.260111	0.213363	0.160691	0.107911	0.06622		354.04	0.407433	0.313648	0.190615	0.200828	0.129097	0.116738	0.076455		354.04	0.244549	0.240896	0.070217	0.157701	-0.39098	0.035888	0.068098
354.24	0.460446	0.36425	0.263048	0.213248	0.168518	0.113369	0.075062		354.24	0.402591	0.323765	0.195613	0.205974	0.130532	0.121134	0.080458		354.24	0.252072	0.245523	0.072038	0.157723	-0.38286	0.046302	0.074552
354.45	0.45599	0.366051	0.265572	0.218869	0.169576	0.111359	0.071625		354.45	0.403041	0.316213	0.18808	0.199369	0.130598	0.122053	0.08357		354.45	0.250394	0.245654	0.070391	0.161506	-0.38487	0.041695	0.072197
354.63	0.46419	0.363079	0.264019	0.219904	0.164603	0.113636	0.07232		354.63	0.400271	0.319432	0.195425	0.205314	0.131399	0.119296	0.080941		354.63	0.244013	0.244539	0.068688	0.157384	-0.38225	0.048304	0.07199
354.84	0.45745	0.358729	0.263445	0.215068	0.163506	0.111967	0.061962		354.84	0.394024	0.318844	0.183499	0.195568	0.126861	0.114485	0.082023		354.84	0.245857	0.241273	0.070687	0.164037	-0.38128	0.043333	0.069105
355.04	0.462933	0.366187	0.266257	0.216931	0.169848	0.11524	0.073425		355.04	0.405062	0.318032	0.193601	0.201203	0.133251	0.115779	0.081705		355.04	0.247716	0.243749	0.069135	0.16029	-0.38684	0.042952	0.071554
355.24	0.46005	0.358179	0.261392	0.216139	0.162904	0.114602	0.068878		355.24	0.405365	0.324329	0.195964	0.206267	0.135325	0.124702	0.079044		355.24	0.246314	0.237724	0.070085	0.159754	-0.38243	0.040234	0.069071
355.45	0.46177	0.362773	0.266678	0.217608	0.171624	0.112403	0.069312		355.45	0.403032	0.315652	0.194639	0.204569	0.132581	0.121981	0.082846		355.45	0.247308	0.241359	0.069986	0.156458	-0.38437	0.042819	0.073762
355.63	0.460631	0.366848	0.264083	0.215418	0.167613	0.112508	0.067344		355.63	0.399362	0.318864	0.192522	0.205043	0.131325	0.120976	0.07841		355.63	0.244344	0.242986	0.070255	0.16228	-0.3862	0.04334	0.069485
355.84	0.45785	0.362736	0.263438	0.21403	0.16996	0.118603	0.070834		355.84	0.39979	0.32113	0.194234	0.199547	0.132572	0.123584	0.082499		355.84	0.253262	0.249469	0.074065	0.160116	-0.37872	0.044108	0.069607
356.04	0.455703	0.359482	0.264469	0.215538	0.167353	0.110782	0.067987		356.04	0.395606	0.314628	0.193356	0.20012	0.129829	0.117544	0.083818		356.04	0.251456	0.249822	0.071061	0.160015	-0.38332	0.042026	0.070872
356.24	0.46032	0.36225	0.268429	0.221137	0.16908	0.113469	0.073869		356.24	0.401633	0.31699	0.188669	0.199934	0.123946	0.117907	0.078946		356.24	0.243515	0.238194	0.071511	0.152243	-0.38687	0.03995	0.070947
356.45	0.459956	0.364086	0.265533	0.218854	0.167505	0.113593	0.072965		356.45	0.398834	0.315471	0.188404	0.203388	0.1327	0.121169	0.08376		356.45	0.248302	0.241435	0.073332	0.158441	-0.38369	0.044657	0.073152
356.63	0.467419	0.365359	0.269225	0.222071	0.170151	0.118696	0.072813		356.63	0.407225	0.320657	0.189702	0.208507	0.130095	0.121945	0.084526		356.63	0.245542	0.238521	0.076924	0.159305	-0.3929	0.046112	0.067356
356.84	0.455704	0.360258	0.260388	0.211198	0.164176	0.1052	0.067535		356.84	0.399448	0.312772	0.184162	0.20362	0.126718	0.108078	0.07577		356.84	0.244448	0.238875	0.068744	0.156464	-0.3889	0.040906	0.068537
357.04	0.453794	0.358052	0.264775	0.213696	0.162482	0.110046	0.067388		357.04	0.403693	0.31979	0.189238	0.195783	0.128728	0.119009	0.080114		357.04	0.24926	0.24505	0.069918	0.157045	-0.38512	0.042788	0.070882
357.24	0.45757	0.361316	0.25544	0.212534	0.163614	0.106466	0.06654		357.24	0.401536	0.31794	0.18969	0.205571	0.131397	0.120635	0.084761		357.24	0.249617	0.243195	0.072421	0.157926	-0.38798	0.040251	0.071691
357.45	0.453641	0.360141	0.260428	0.210735	0.165968	0.111028	0.071329		357.45	0.402705	0.318856	0.189949	0.199317	0.134986	0.117464	0.08263		357.45	0.235897	0.245445	0.074252	0.15322	-0.39027	0.044525	0.069911
357.63	0.455812	0.361008	0.264914	0.21216	0.164311	0.113912	0.06926		357.63	0.406178	0.317633	0.185992	0.203958	0.129772	0.116029	0.080954		357.63	0.25224	0.24793	0.077112	0.159671	-0.38265	0.046162	0.077738
357.84	0.462722	0.367833	0.270628	0.213542	0.172818	0.114606	0.07459		357.84	0.40596	0.323766	0.196336	0.208071	0.129697	0.126545	0.088046		357.84	0.244771	0.239754	0.071848	0.157833	-0.38813	0.039445	0.071662
358.04	0.448069	0.358334	0.262071	0.214164	0.163106	0.107447	0.067248		358.04	0.399083	0.316811	0.185407	0.204587	0.13109	0.12061	0.081589		358.04	0.244022	0.238531	0.071825	0.155949	-0.38975	0.044592	0.074335
358.24	0.450572	0.36007	0.264968	0.208623	0.163243	0.109219	0.069264		358.24	0.397241	0.318765	0.182123	0.199282	0.130604	0.113381	0.078188		358.24	0.245749	0.242159	0.074733	0.1553	-0.38773	0.039732	0.068698
358.45	0.459775	0.362382	0.263456	0.216355	0.168855	0.111925	0.071186		358.45	0.408065	0.320691	0.186621	0.206899	0.133252	0.123325	0.083259		358.45	0.245329	0.242998	0.074434	0.156201	-0.38456	0.04144	0.064938
358.63	0.458219	0.368426	0.272163	0.21868	0.174529	0.117244	0.075089		358.63	0.399739	0.320334	0.185059	0.198788	0.132277	0.118379	0.077691		358.63	0.245197	0.242692	0.067335	0.157573	-0.38284	0.048273	0.071087
358.84	0.462292	0.359724	0.26198	0.212471	0.170129	0.113885	0.068438		358.84	0.401431	0.317082	0.185487	0.203602	0.132244	0.121756	0.083584		358.84	0.245931	0.239997	0.067247	0.156027	-0.39005	0.040332	0.070929
359.04	0.455887	0.362512	0.262522	0.207572	0.161659	0.108171	0.066169		359.04	0.398334	0.318337	0.186295	0.198685	0.132139	0.120876	0.076225		359.04	0.23954	0.241406	0.067609	0.155629	-0.39287	0.035937	0.065266
359.24	0.457568	0.362391	0.264279	0.211741	0.17053	0.11377	0.068802		359.24	0.403809	0.317643	0.183773	0.200064	0.133312	0.119682	0.080457		359.24	0.242962	0.239849	0.070807	0.156305	-0.3863	0.044885	0.072405
359.45	0.457117	0.359551	0.262842	0.215887	0.164062	0.115129	0.070142		359.45	0.395653	0.31554	0.182779	0.198028	0.130235	0.116946	0.080526		359.45	0.23478	0.240805	0.069421	0.155026	-0.39153	0.03761	0.068299
359.63	0.452336	0.362988	0.266235	0.214521	0.166623	0.113128	0.068537		359.63	0.392947	0.316227	0.184336	0.19436	0.127183	0.114236	0.082156		359.63	0.246568	0.245855	0.073671	0.158642	-0.38634	0.042799	0.073624
359.84	0.4564	0.360446	0.264287	0.210998	0.164523	0.107393	0.065823		359.84	0.403907	0.323084	0.187654	0.200577	0.137477	0.118539	0.078895		359.84	0.237545	0.233104	0.062634	0.148069	-0.39698	0.036633	0.063288
360.04	0.463077	0.362884	0.2624	0.215616	0.160544	0.11337	0.068894		360.04	0.402496	0.320191	0.18586	0.204649	0.136924	0.126507	0.08307		360.04	0.243555	0.243155	0.072351	0.154556	-0.38644	0.046417	0.067974
360.24	0.458748	0.360992	0.259228	0.212596	0.16615	0.110402	0.07099		360.24	0.403481	0.324745	0.188175	0.20039	0.130929	0.124675	0.087557		360.24	0.247378	0.241802	0.071138	0.16106	-0.38835	0.040764	0.075196
360.45	0.457174	0.367545	0.266169	0.217954	0.167771	0.116209	0.070081		360.45	0.404768	0.319258	0.185907	0.20379	0.134231	0.117918	0.07982		360.45	0.252431	0.2474	0.078789	0.159777	-0.38123	0.042722	0.072296
360.63	0.460267	0.357838	0.265561	0.213537	0.154692	0.109195	0.06751		360.63	0.398936	0.323033	0.183672	0.204334	0.129833	0.120886	0.081874		360.63	0.241961	0.245978	0.078	0.160458	-0.38134	0.040392	0.069076
360.84	0.460256	0.35959	0.26531	0.212047	0.168567	0.111963	0.068393		360.84	0.394884	0.317708	0.182483	0.197256	0.130559	0.112459	0.081627		360.84	0.249045	0.241797	0.070932	0.150913	-0.39138	0.038026	0.065779
361.04	0.463267	0.361767	0.263324	0.210801	0.167797	0.114038	0.071457		361.04	0.397118	0.319062	0.184383	0.198401	0.127675	0.118678	0.078425		361.04	0.248608	0.240521	0.068551	0.158033	-0.38607	0.039668	0.069813
361.24	0.465072	0.36561	0.268873	0.222359	0.16883	0.113423	0.073996		361.24	0.402589	0.326029	0.18974	0.203248	0.132924	0.121102	0.085941		361.24	0.249505	0.248338	0.076009	0.161858	-0.38534	0.044059	0.072613
361.45	0.45836	0.365288	0.266302	0.221425	0.171836	0.117481	0.076295		361.45	0.402564	0.320269	0.183915	0.194347	0.130743	0.120582	0.079182		361.45	0.237801	0.235761	0.070105	0.158381	-0.3873	0.034392	0.066689
361.63	0.459663	0.362496	0.265951	0.21572	0.16775	0.116081	0.065865		361.63	0.404179	0.324294	0.186225	0.205835	0.138108	0.120156	0.081958		361.63	0.245771	0.243867	0.072898	0.157465	-0.38984	0.041152	0.069005
361.84	0.458775	0.361153	0.262795	0.209407	0.163925	0.108798	0.070489		361.84	0.399792	0.316005	0.18345	0.197062	0.127967	0.118718	0.080944		361.84	0.250076	0.239918	0.069822	0.160437	-0.3885	0.039598	0.067457
362.04	0.462605	0.365557	0.264728	0.218121	0.166546	0.115352	0.069045		362.04	0.401771	0.321491	0.179585	0.196704	0.129539	0.11806	0.078461		362.04	0.244349	0.244731	0.076553	0.157591	-0.39022	0.040124	0.069615
362.24	0.463251	0.363026	0.265803	0.211444	0.169245	0.114719	0.068673		362.24	0.400061	0.32495	0.183158	0.201415	0.138772	0.122617	0.082768		362.24	0.25049	0.245939	0.072919	0.156847	-0.38055	0.04078	0.073746
362.45	0.463351	0.358377	0.262637	0.213436	0.16672	0.116701	0.068677		362.45	0.395903	0.318169	0.173337	0.189867	0.124635	0.114162	0.072352		362.45	0.240018	0.241612	0.072612	0.158807	-0.38432	0.042895	0.062541
362.63	0.455349	0.357385	0.260048	0.210568	0.164088	0.10669	0.069876		362.63	0.405554	0.322379	0.186745	0.204411	0.134527	0.120199	0.081534		362.63	0.248796	0.241933	0.076198	0.158451	-0.38656	0.044483	0.068717
362.84	0.461155	0.3664	0.262979	0.213484	0.168558	0.114078	0.070892		362.84	0.404202	0.321197	0.175309	0.202821	0.132752	0.119006	0.079648		362.84	0.245597	0.244485	0.068246	0.15978	-0.38913	0.041531	0.067539
363.04	0.455554	0.367119	0.26188	0.218095	0.172001	0.113967	0.069457		363.04	0.399365	0.32257	0.181811	0.196489	0.129002	0.116565	0.080255		363.04	0.245147	0.236301	0.071311	0.153868	-0.39487	0.038502	0.064815
363.24	0.45829	0.362197	0.262855	0.213506	0.16925	0.113957	0.070293		363.24	0.402467	0.32143	0.183251	0.204359	0.136026	0.121899	0.082643		363.24	0.241223	0.244131	0.070643	0.154415	-0.3853	0.041697	0.068463
363.45	0.453282	0.357111	0.261616	0.209688	0.160167	0.11034	0.063064		363.45	0.398405	0.31969	0.178801	0.20001	0.135155	0.116574	0.081675		363.45	0.243814	0.240133	0.070502	0.158813	-0.38477	0.04058	0.07158
363.63	0.459119	0.36018	0.268845	0.216242	0.160757	0.116292	0.066362		363.63	0.39889	0.321928	0.180384	0.203169	0.135551	0.116605	0.07505		363.63	0.245134	0.245412	0.074086	0.156579	-0.38403	0.037204	0.075166
363.84	0.458826	0.360462	0.267085	0.21399	0.166791	0.113407	0.073736		363.84	0.39821	0.324878	0.177767	0.202653	0.129328	0.120646	0.08381		363.84	0.246567	0.241239	0.069187	0.154951	-0.38746	0.04117	0.070272
364.04	0.461858	0.368265	0.266955	0.215718	0.168635	0.109026	0.072652		364.04	0.404114	0.321747	0.179145	0.201888	0.135094	0.125985	0.083455		364.04	0.250445	0.238443	0.075689	0.158459	-0.38534	0.038115	0.068196
364.24	0.451754	0.359838	0.263767	0.215415	0.164374	0.112533	0.063831		364.24	0.401632	0.323508	0.180818	0.201381	0.134167	0.120051	0.079169		364.24	0.251027	0.249361	0.076785	0.161526	-0.37961	0.049827	0.07363
364.45	0.46135	0.362265	0.269375	0.218874	0.167932	0.113584	0.067864		364.45	0.40092	0.322763	0.185745	0.203858	0.132977	0.120787	0.080509		364.45	0.249061	0.237612	0.065887	0.157627	-0.38578	0.038797	0.069635
364.63	0.455391	0.35869	0.254311	0.216344	0.164462	0.116892	0.063288		364.63	0.399357	0.323196	0.175996	0.203239	0.13235	0.121853	0.083188		364.63	0.240402	0.244156	0.07401	0.15693	-0.38709	0.039795	0.0695
364.84	0.460087	0.366334	0.265708	0.219354	0.164761	0.107025	0.071429		364.84	0.400248	0.323647	0.179755	0.201313	0.133398	0.117461	0.080193		364.84	0.249423	0.244782	0.073393	0.164643	-0.38451	0.043295	0.077405
365.04	0.456387	0.366787	0.27079	0.216547	0.169772	0.118089	0.079537		365.04	0.401937	0.32457	0.184879	0.202415	0.132965	0.122418	0.083376		365.04	0.244374	0.237904	0.070815	0.159854	-0.38385	0.043115	0.066939
365.24	0.461969	0.359269	0.260729	0.214554	0.164549	0.11453	0.066843		365.24	0.40174	0.320597	0.178469	0.20212	0.13684	0.120376	0.081007		365.24	0.251186	0.246241	0.076853	0.161806	-0.37567	0.043493	0.070016
365.45	0.466331	0.366321	0.261925	0.216307	0.161103	0.117295	0.073523		365.45	0.405181	0.322988	0.181264	0.203562	0.136799	0.121641	0.082497		365.45	0.247891	0.246328	0.077166	0.161448	-0.38371	0.044481	0.074336
365.63	0.449912	0.353741	0.256956	0.208671	0.160317	0.102004	0.060662		365.63	0.404668	0.324057	0.177435	0.20053	0.137299	0.115945	0.085006		365.63	0.254685	0.246526	0.077498	0.161213	-0.38113	0.047891	0.070417
365.84	0.451764	0.362623	0.263223	0.212722	0.168604	0.109972	0.070737		365.84	0.397922	0.320087	0.176486	0.204103	0.132107	0.11363	0.080336		365.84	0.246213	0.243252	0.067994	0.155407	-0.38596	0.045414	0.069547
366.04	0.458074	0.364861	0.262563	0.211017	0.166201	0.115969	0.073287		366.04	0.403019	0.322141	0.176726	0.200137	0.134155	0.123588	0.080015		366.04	0.246744	0.240881	0.069919	0.158089	-0.38701	0.043333	0.063042
366.24	0.459604	0.366363	0.26538	0.209378	0.168959	0.110735	0.068728		366.24	0.404304	0.31961	0.17714	0.201258	0.135099	0.122682	0.082405		366.24	0.247536	0.251368	0.077913	0.161481	-0.38108	0.045426	0.080526
366.45	0.459434	0.366538	0.266335	0.217432	0.170291	0.111868	0.074337		366.45	0.404111	0.327565	0.181636	0.206474	0.131871	0.123747	0.08789		366.45	0.250382	0.244971	0.078014	0.158903	-0.38227	0.043922	0.06924
366.63	0.46107	0.361787	0.263298	0.216114	0.166434	0.114401	0.068523		366.63	0.401778	0.315659	0.17076	0.199906	0.129186	0.121008	0.077803		366.63	0.248714	0.246308	0.076885	0.162032	-0.37956	0.043796	0.070835
366.84	0.46036	0.359942	0.26533	0.213024	0.168619	0.114262	0.066686		366.84	0.406758	0.321803	0.172642	0.210318	0.131809	0.119995	0.087686		366.84	0.24862	0.246442	0.078127	0.159603	-0.38617	0.044262	0.069904
367.04	0.462407	0.360069	0.267095	0.211959	0.163753	0.105467	0.065695		367.04	0.398736	0.32117	0.178312	0.203819	0.132095	0.116362	0.078747		367.04	0.245739	0.241385	0.073253	0.159257	-0.38824	0.039771	0.065517
367.24	0.460621	0.363847	0.261746	0.213429	0.163592	0.109824	0.066241		367.24	0.40679	0.319314	0.181786	0.203082	0.135313	0.118125	0.084402		367.24	0.248265	0.246379	0.077315	0.156264	-0.38062	0.043639	0.072206
367.45	0.465684	0.36566	0.265666	0.215358	0.170769	0.117038	0.072191		367.45	0.400465	0.317891	0.176079	0.20544	0.13241	0.116417	0.080376		367.45	0.244348	0.244117	0.074075	0.1581	-0.38679	0.043006	0.067664
367.63	0.457929	0.357725	0.261076	0.214596	0.166484	0.104443	0.064747		367.63	0.400348	0.316999	0.175466	0.205266	0.130188	0.1162	0.081339		367.63	0.253976	0.241014	0.076718	0.160144	-0.38443	0.042881	0.069304
367.84	0.456302	0.361386	0.266625	0.218257	0.166876	0.113026	0.072512		367.84	0.405915	0.322182	0.180295	0.207243	0.133088	0.124026	0.087395		367.84	0.243809	0.241363	0.06788	0.151059	-0.38928	0.039363	0.069031
368.04	0.454294	0.358722	0.261467	0.216781	0.164994	0.111604	0.064938		368.04	0.40346	0.317376	0.171238	0.206089	0.13252	0.118295	0.08297		368.04	0.24816	0.243072	0.077115	0.159308	-0.38914	0.044181	0.070416
368.24	0.456288	0.360666	0.268239	0.219579	0.165905	0.110533	0.07102		368.24	0.399537	0.322386	0.174886	0.203648	0.134441	0.126621	0.084254		368.24	0.243397	0.244773	0.073197	0.156855	-0.3849	0.037966	0.069939
368.45	0.456194	0.360117	0.255092	0.21281	0.159601	0.112465	0.068514		368.45	0.403605	0.321429	0.17669	0.204525	0.13358	0.12368	0.091643		368.45	0.249204	0.24483	0.077448	0.163436	-0.38755	0.043611	0.071534
368.63	0.454486	0.365792	0.264426	0.21121	0.169981	0.114185	0.069778		368.63	0.404799	0.320077	0.180386	0.208527	0.133974	0.126591	0.084311		368.63	0.248461	0.24499	0.080156	0.157038	-0.37997	0.045235	0.075304
368.84	0.460738	0.35986	0.261702	0.211574	0.169719	0.118056	0.067959		368.84	0.406664	0.322945	0.173929	0.204055	0.130258	0.120973	0.083363		368.84	0.250423	0.242509	0.072785	0.156464	-0.38564	0.040677	0.067468
369.04	0.456361	0.358648	0.26094	0.216998	0.163586	0.110438	0.068026		369.04	0.401522	0.313845	0.166162	0.207271	0.131652	0.116393	0.081351		369.04	0.245533	0.244679	0.072575	0.157483	-0.38446	0.041595	0.072511
369.24	0.453685	0.36111	0.258272	0.214254	0.160975	0.109691	0.066472		369.24	0.399725	0.31365	0.17067	0.202937	0.128983	0.117759	0.07846		369.24	0.246007	0.242294	0.076773	0.160043	-0.3831	0.045089	0.075546
369.45	0.459401	0.362428	0.264077	0.216315	0.165413	0.114193	0.071063		369.45	0.40925	0.323545	0.176617	0.207479	0.131638	0.126043	0.087864		369.45	0.248879	0.246648	0.072971	0.160133	-0.3833	0.04636	0.070404
369.63	0.462352	0.362904	0.265157	0.213181	0.166532	0.112464	0.071344		369.63	0.404217	0.321464	0.175409	0.206216	0.133318	0.122881	0.086641		369.63	0.249036	0.240503	0.075484	0.15543	-0.38145	0.042757	0.065306
369.84	0.461361	0.365891	0.264523	0.216116	0.169384	0.111996	0.069655		369.84	0.407224	0.322508	0.175268	0.202109	0.131449	0.119073	0.080218		369.84	0.250114	0.243741	0.076292	0.159479	-0.38419	0.045845	0.067935
370.04	0.456305	0.360137	0.264076	0.211275	0.170271	0.111068	0.070667		370.04	0.404298	0.322358	0.173266	0.212803	0.133344	0.121643	0.084544		370.04	0.245689	0.247588	0.076725	0.157276	-0.37998	0.041282	0.071648
370.24	0.458166	0.361488	0.268925	0.210962	0.165554	0.10798	0.064999		370.24	0.400737	0.316664	0.169131	0.201086	0.128975	0.119397	0.07801		370.24	0.246669	0.239437	0.070083	0.154713	-0.38596	0.038826	0.067506
370.45	0.457603	0.361607	0.267996	0.214437	0.161501	0.111324	0.071299		370.45	0.405794	0.32231	0.174455	0.205928	0.133758	0.123445	0.090319		370.45	0.244262	0.241015	0.078384	0.161899	-0.3829	0.045006	0.071252
370.63	0.464389	0.365783	0.261241	0.214159	0.161785	0.114176	0.067859		370.63	0.405547	0.322244	0.169097	0.20358	0.131022	0.125426	0.086157		370.63	0.240943	0.239931	0.07319	0.148565	-0.39131	0.036797	0.066177
370.84	0.456364	0.360761	0.25475	0.207363	0.163572	0.111119	0.066135		370.84	0.403542	0.323333	0.175278	0.205098	0.135755	0.126199	0.088687		370.84	0.243614	0.24605	0.082108	0.161613	-0.37968	0.046368	0.070448
371.04	0.459368	0.358793	0.259043	0.211096	0.161159	0.108218	0.067556		371.04	0.406352	0.320136	0.172199	0.203779	0.134634	0.121416	0.088768		371.04	0.25336	0.24223	0.08089	0.161393	-0.38318	0.04705	0.07504
371.24	0.453259	0.364464	0.260911	0.213537	0.16852	0.112404	0.067483		371.24	0.397462	0.321122	0.170621	0.19923	0.133956	0.117568	0.082625		371.24	0.246219	0.248756	0.080465	0.163351	-0.38507	0.04721	0.071851
371.45	0.459607	0.36377	0.262995	0.215405	0.168618	0.109497	0.07076		371.45	0.407911	0.324838	0.173549	0.209382	0.137679	0.121722	0.08751		371.45	0.251482	0.245332	0.084541	0.155788	-0.38344	0.048536	0.073476
371.63	0.454501	0.36287	0.261015	0.212104	0.169338	0.110281	0.069224		371.63	0.40506	0.324608	0.176506	0.205646	0.13597	0.127936	0.088352		371.63	0.24163	0.237324	0.070251	0.151667	-0.39198	0.034342	0.070386
371.84	0.463745	0.360584	0.26297	0.21686	0.16827	0.112229	0.069079		371.84	0.408233	0.323688	0.173723	0.208932	0.136523	0.123041	0.088023		371.84	0.250169	0.242235	0.079948	0.157525	-0.38021	0.042865	0.075005
372.04	0.460221	0.364192	0.26139	0.212362	0.167464	0.11134	0.06743		372.04	0.408846	0.324729	0.17299	0.207139	0.13564	0.120574	0.082817		372.04	0.244943	0.23849	0.069227	0.158508	-0.38663	0.041978	0.064574
372.24	0.462659	0.367847	0.264521	0.218192	0.171371	0.108883	0.075661		372.24	0.404266	0.32367	0.174406	0.208812	0.135861	0.125082	0.083575		372.24	0.249431	0.243725	0.072706	0.158021	-0.38775	0.044762	0.074324
372.45	0.463799	0.366416	0.265761	0.215042	0.172759	0.115289	0.07223		372.45	0.401875	0.313357	0.165172	0.201197	0.132361	0.118637	0.079272		372.45	0.24636	0.24149	0.078157	0.15591	-0.38351	0.047841	0.06964
372.63	0.456877	0.361301	0.262668	0.207841	0.166324	0.108154	0.06456		372.63	0.402877	0.31965	0.164464	0.200381	0.13057	0.119132	0.081284		372.63	0.250098	0.246202	0.080128	0.155764	-0.38967	0.043454	0.072521
372.84	0.460416	0.358846	0.259468	0.216192	0.166723	0.113869	0.070132		372.84	0.402955	0.325128	0.167934	0.202905	0.138676	0.122425	0.086066		372.84	0.247644	0.244002	0.075463	0.155382	-0.38968	0.036626	0.068674
373.04	0.454952	0.359635	0.262391	0.216813	0.167765	0.112399	0.068583		373.04	0.405991	0.324298	0.166161	0.205451	0.134027	0.121137	0.080468		373.04	0.248285	0.243356	0.075949	0.153881	-0.38833	0.042702	0.0715
373.24	0.464407	0.365248	0.262067	0.215301	0.167011	0.115754	0.070322		373.24	0.404453	0.316328	0.16505	0.2051	0.132389	0.119716	0.077815		373.24	0.253485	0.251894	0.07685	0.163173	-0.38011	0.045399	0.078451
373.45	0.46619	0.36499	0.263201	0.213906	0.165416	0.107669	0.068939		373.45	0.401416	0.322271	0.16994	0.20195	0.138168	0.116048	0.084598		373.45	0.250685	0.25002	0.077088	0.162435	-0.3829	0.049008	0.074162
373.63	0.465809	0.368403	0.26771	0.213783	0.170865	0.114153	0.076308		373.63	0.403395	0.321962	0.166629	0.202171	0.132813	0.119573	0.080265		373.63	0.248525	0.24576	0.074143	0.150961	-0.38879	0.035856	0.067351
373.84	0.462297	0.367574	0.265459	0.214746	0.166735	0.112848	0.068901		373.84	0.40826	0.32285	0.172202	0.208059	0.134307	0.119792	0.082922		373.84	0.248297	0.246387	0.078315	0.157894	-0.38553	0.044211	0.066455
374.04	0.461286	0.358762	0.260278	0.206994	0.162158	0.111214	0.066538		374.04	0.400535	0.32315	0.163829	0.203099	0.133399	0.118878	0.073828		374.04	0.249322	0.246249	0.079605	0.163223	-0.38317	0.04843	0.075865
374.24	0.451316	0.363721	0.260859	0.210886	0.167005	0.106537	0.0659		374.24	0.405517	0.321303	0.170586	0.203346	0.143106	0.121401	0.083012		374.24	0.248287	0.248632	0.080973	0.157184	-0.38529	0.046077	0.068587
374.45	0.466519	0.37231	0.267268	0.217234	0.167638	0.116615	0.076845		374.45	0.408424	0.327996	0.17247	0.207518	0.139618	0.125193	0.087678		374.45	0.25299	0.24524	0.079738	0.159318	-0.38104	0.038036	0.073411
374.63	0.461285	0.365093	0.265807	0.216763	0.167133	0.114163	0.071087		374.63	0.405893	0.323181	0.164274	0.201741	0.143207	0.119565	0.082015		374.63	0.24181	0.239496	0.077452	0.155805	-0.38962	0.040355	0.069848
374.84	0.45849	0.365926	0.263666	0.215667	0.164991	0.110065	0.07055		374.84	0.397081	0.319411	0.162007	0.2013	0.13007	0.110218	0.07622		374.84	0.248072	0.245674	0.078564	0.157613	-0.38298	0.044859	0.077
375.04	0.463555	0.366714	0.267349	0.218053	0.162388	0.107294	0.070161		375.04	0.40401	0.318878	0.166229	0.205367	0.136968	0.124185	0.083984		375.04	0.244715	0.24593	0.076947	0.15864	-0.38982	0.043348	0.06768
375.24	0.46097	0.365017	0.265678	0.214893	0.170669	0.109731	0.067498		375.24	0.403941	0.323125	0.162112	0.203264	0.130566	0.115627	0.075246		375.24	0.243441	0.24036	0.076056	0.153688	-0.39564	0.040182	0.066742
375.45	0.463532	0.359937	0.262107	0.210184	0.164625	0.110224	0.069397		375.44	0.404591	0.321449	0.165119	0.207091	0.138222	0.120568	0.08385		375.44	0.250985	0.241543	0.078591	0.156975	-0.38825	0.040664	0.069628
375.63	0.465785	0.366673	0.262157	0.215474	0.169666	0.116326	0.077793		375.63	0.402837	0.325979	0.163782	0.207392	0.139431	0.116974	0.081051		375.63	0.252893	0.245978	0.081966	0.155932	-0.37979	0.050617	0.073877
375.84	0.458808	0.360561	0.261918	0.211738	0.162067	0.110744	0.071911		375.84	0.403038	0.324965	0.160034	0.204203	0.141722	0.121671	0.084046		375.84	0.245603	0.241111	0.074226	0.151451	-0.3884	0.040216	0.066289
376.04	0.463765	0.360344	0.264206	0.214789	0.162491	0.10837	0.068385		376.04	0.408488	0.320993	0.169084	0.205415	0.136158	0.122799	0.080203		376.04	0.250363	0.247343	0.078578	0.160091	-0.38586	0.049168	0.073547
376.24	0.458146	0.359774	0.260683	0.212678	0.159768	0.106611	0.06655		376.24	0.40447	0.323591	0.163275	0.204233	0.138872	0.121808	0.084913		376.24	0.250374	0.239798	0.076503	0.157722	-0.39006	0.039175	0.068064
376.45	0.458919	0.365692	0.262488	0.21251	0.169419	0.10831	0.069473		376.45	0.407373	0.321327	0.163266	0.209239	0.139815	0.122656	0.084758		376.45	0.245965	0.243813	0.07625	0.158911	-0.38546	0.042334	0.07267
376.64	0.460391	0.362554	0.260442	0.215353	0.166834	0.111636	0.071757		376.63	0.405355	0.32161	0.157896	0.200204	0.134247	0.117016	0.074895		376.63	0.246106	0.241823	0.076256	0.160264	-0.38976	0.038914	0.066967
376.84	0.457898	0.360751	0.2597	0.209932	0.165718	0.105765	0.06535		376.84	0.409225	0.324419	0.162556	0.205714	0.13799	0.122632	0.087068		376.84	0.250977	0.241341	0.082348	0.15788	-0.38617	0.048804	0.072387
377.04	0.46804	0.370027	0.270635	0.215831	0.177826	0.117969	0.074272		377.04	0.405194	0.324937	0.160885	0.202612	0.134299	0.116339	0.088381		377.04	0.253747	0.248754	0.084985	0.162594	-0.38282	0.052407	0.076552
377.24	0.467066	0.364444	0.266553	0.216908	0.162156	0.109501	0.072236		377.24	0.40666	0.332203	0.165184	0.209232	0.13722	0.122154	0.089764		377.24	0.252319	0.244039	0.082987	0.163539	-0.38261	0.042858	0.072672
377.45	0.452796	0.354033	0.254246	0.20103	0.164891	0.107291	0.060854		377.44	0.401609	0.31888	0.158034	0.205164	0.134959	0.119542	0.083619		377.44	0.248429	0.244908	0.079742	0.157385	-0.38736	0.047532	0.072918
377.63	0.46028	0.358953	0.26355	0.207367	0.171429	0.110557	0.068248		377.63	0.407589	0.328356	0.161073	0.201542	0.138186	0.119408	0.081386		377.63	0.258647	0.248968	0.087307	0.162587	-0.38116	0.050815	0.078252
377.84	0.462174	0.362403	0.26529	0.211484	0.166423	0.111753	0.066272		377.84	0.407536	0.329561	0.163668	0.208932	0.137236	0.119657	0.082551		377.84	0.24744	0.245417	0.075766	0.154062	-0.38393	0.037105	0.076913
378.04	0.457347	0.360983	0.264732	0.21337	0.164781	0.111282	0.069845		378.04	0.407486	0.32311	0.160304	0.204122	0.135174	0.110746	0.082576		378.04	0.251026	0.24968	0.082098	0.158093	-0.38344	0.050741	0.080784
378.24	0.460106	0.362372	0.260553	0.214632	0.169012	0.116978	0.07005		378.24	0.402865	0.326053	0.16077	0.207738	0.137994	0.121621	0.083014		378.24	0.249427	0.241204	0.077422	0.156719	-0.3894	0.043424	0.07185
378.45	0.461549	0.361873	0.268594	0.214147	0.168387	0.111786	0.070705		378.44	0.398032	0.32044	0.158255	0.204659	0.133728	0.117935	0.079927		378.44	0.244381	0.241646	0.074309	0.153155	-0.38716	0.042633	0.064446
378.63	0.466252	0.361891	0.268845	0.214866	0.166503	0.116051	0.070908		378.63	0.401516	0.326815	0.15835	0.206287	0.136957	0.118227	0.078432		378.63	0.248743	0.246118	0.08145	0.15984	-0.38553	0.04153	0.076724
[truncated: 2,606 more rows]

## Sheet: BLI Gb5-006
Replicate 1									Replicate 2									Replicate 3
[truncated: 4,501 more rows]

## Sheet: BLI homoDiGb5-006
Replicate 1									Replicate 2									Replicate 3
[truncated: 4,501 more rows]

[truncated: 1 more sheets: BLI GbEnhancer]
