# Supplementary material for: Covalently constrained ‘Di-Gembodies’ enable parallel structure solutions by cryo-EM
Source: Nat Chem Biol. 2025 Aug 15;22(1):69–76. doi: 10.1038/s41589-025-01972-7 (PMC12435805; doi:10.1038/s41589-025-01972-7)
Supplement: Supplementary file 5 — Statistical source data. [file 41589_2025_1972_MOESM5_ESM.xlsx]

## Sheet: Tabelle1
Intra-structure analysis
																		C12 Ca Distances (Å)		Unit C12 Ca Vector			reference C12 Ca Vector			Wobble angle to reference (°)		MC-C12 distance	Unit MC-C12 Vector			reference MC-C12 Vector			Twist angle to reference (°)
Ho_RecQ
Model 000_00_1	Chain L	147.991	160.555	123.689		Model 000_00_1	Chain_L_resi_11	146.902	150.456	109.419		Model 000_00_1	Chain_K_resi_11	145.94	143.371	109.241		7.15196		0.134437	0.990609	0.0249013	0.076631	0.996996	0.0112108	3.42378		17.5156	0.062183	0.576543	0.814697	0.0584956	0.592341	0.803561	1.12742
Model 000_01_1	Chain L	147.947	160.511	123.667		Model 000_01_1	Chain_L_resi_11	146.857	150.382	109.419		Model 000_01_1	Chain_K_resi_11	145.94	143.371	109.241		7.07293		0.12959	0.991248	0.0251741	0.076631	0.996996	0.0112108	3.15565		17.5158	0.0622789	0.578294	0.813448	0.0584956	0.592341	0.803561	1.00781
Model 000_02_1	Chain L	147.894	160.467	123.625		Model 000_02_1	Chain_L_resi_11	146.803	150.306	109.399		Model 000_02_1	Chain_K_resi_11	145.94	143.371	109.241		6.99068		0.123447	0.992093	0.0226295	0.076631	0.996996	0.0112108	2.7755		17.5159	0.0622458	0.580089	0.812171	0.0584956	0.592341	0.803561	0.884527
Model 000_03_1	Chain L	147.851	160.421	123.607		Model 000_03_1	Chain_L_resi_11	146.768	150.224	109.406		Model 000_03_1	Chain_K_resi_11	145.94	143.371	109.241		6.90518		0.119855	0.992505	0.0238268	0.076631	0.996996	0.0112108	2.59292		17.516	0.0618286	0.5821	0.810763	0.0584956	0.592341	0.803561	0.742364
Model 000_04_1	Chain L	147.789	160.386	123.57		Model 000_04_1	Chain_L_resi_11	146.706	150.164	109.389		Model 000_04_1	Chain_K_resi_11	145.94	143.371	109.241		6.83789		0.112015	0.993473	0.0215463	0.076631	0.996996	0.0112108	2.12181		17.5155	0.0618251	0.583617	0.809672	0.0584956	0.592341	0.803561	0.639399
Model 000_05_1	Chain L	147.738	160.352	123.531		Model 000_05_1	Chain_L_resi_11	146.652	150.1	109.37		Model 000_05_1	Chain_K_resi_11	145.94	143.37	109.242		6.76806		0.105072	0.994284	0.0189707	0.076631	0.996996	0.0112108	1.69633		17.516	0.0620387	0.585297	0.808442	0.0584956	0.592341	0.803561	0.531354
Model 000_06_1	Chain L	147.676	160.312	123.493		Model 000_06_1	Chain_L_resi_11	146.596	150.029	109.355		Model 000_06_1	Chain_K_resi_11	145.94	143.371	109.241		6.69159		0.0979387	0.995048	0.0169688	0.076631	0.996996	0.0112108	1.26958		17.5158	0.061659	0.587071	0.807184	0.0584956	0.592341	0.803561	0.408774
Model 000_07_1	Chain L	147.633	160.271	123.464		Model 000_07_1	Chain_L_resi_11	146.562	149.958	109.347		Model 000_07_1	Chain_K_resi_11	145.941	143.371	109.242		6.61707		0.0938324	0.995461	0.0158928	0.076631	0.996996	0.0112108	1.02522		17.516	0.0611897	0.588773	0.805979	0.0584956	0.592341	0.803561	0.291246
Model 000_08_1	Chain L	147.578	160.245	123.443		Model 000_08_1	Chain_L_resi_11	146.511	149.905	109.345		Model 000_08_1	Chain_K_resi_11	145.94	143.371	109.242		6.56042		0.0870487	0.99608	0.015723	0.076631	0.996996	0.0112108	0.652591		17.5156	0.0608972	0.590304	0.804881	0.0584956	0.592341	0.803561	0.195651
Model 000_09_1	Chain L	147.521	160.208	123.407		Model 000_09_1	Chain_L_resi_11	146.462	149.839	109.329		Model 000_09_1	Chain_K_resi_11	145.941	143.371	109.241		6.48951		0.0803439	0.996676	0.0134894	0.076631	0.996996	0.0112108	0.250274		17.5161	0.0604251	0.591942	0.803713	0.0584956	0.592341	0.803561	0.11323
Model 000_10_1	Chain L	147.462	160.178	123.378		Model 000_10_1	Chain_L_resi_11	146.41	149.783	109.319		Model 000_10_1	Chain_K_resi_11	145.94	143.371	109.241		6.42979		0.0730476	0.997255	0.0121256	0.076631	0.996996	0.0112108	0.212414		17.5161	0.060064	0.593484	0.802602	0.0584956	0.592341	0.803561	0.124028
Model 000_11_1	Chain L	147.409	160.147	123.368		Model 000_11_1	Chain_L_resi_11	146.367	149.724	109.329		Model 000_11_1	Chain_K_resi_11	145.94	143.371	109.241		6.36832		0.0670605	0.997653	0.0138204	0.076631	0.996996	0.0112108	0.569615		17.516	0.0594459	0.595033	0.8015	0.0584956	0.592341	0.803561	0.201753
Model 000_12_1	Chain L	147.355	160.119	123.33		Model 000_12_1	Chain_L_resi_11	146.326	149.672	109.309		Model 000_12_1	Chain_K_resi_11	145.94	143.371	109.241		6.31305		0.0611362	0.998071	0.010792	0.076631	0.996996	0.0112108	0.890253		17.5159	0.0587358	0.596471	0.800483	0.0584956	0.592341	0.803561	0.295456
Model 000_13_1	Chain L	147.296	160.095	123.321		Model 000_13_1	Chain_L_resi_11	146.272	149.62	109.321		Model 000_13_1	Chain_K_resi_11	145.94	143.371	109.242		6.25846		0.052985	0.998515	0.0126782	0.076631	0.996996	0.0112108	1.36024		17.5154	0.0585093	0.598074	0.799303	0.0584956	0.592341	0.803561	0.409166
Model 000_14_1	Chain L	147.246	160.07	123.279		Model 000_14_1	Chain_L_resi_11	146.236	149.569	109.297		Model 000_14_1	Chain_K_resi_11	145.941	143.371	109.241		6.20499		0.0475937	0.998826	0.00900528	0.076631	0.996996	0.0112108	1.67186		17.5155	0.0576435	0.599523	0.798279	0.0584956	0.592341	0.803561	0.51316
Model 000_15_1	Chain L	147.196	160.046	123.275		Model 000_15_1	Chain_L_resi_11	146.201	149.52	109.311		Model 000_15_1	Chain_K_resi_11	145.941	143.371	109.242		6.15531		0.0422911	0.999042	0.0112223	0.076631	0.996996	0.0112108	1.97112		17.5152	0.0567952	0.600936	0.797277	0.0584956	0.592341	0.803561	0.617787
Model 000_16_1	Chain L	147.134	160.02	123.234		Model 000_16_1	Chain_L_resi_11	146.149	149.469	109.287		Model 000_16_1	Chain_K_resi_11	145.94	143.37	109.241		6.1024		0.0342213	0.999386	0.00756139	0.076631	0.996996	0.0112108	2.4429		17.516	0.056228	0.60237	0.796234	0.0584956	0.592341	0.803561	0.723422
Model 000_17_1	Chain L	147.089	159.997	123.203		Model 000_17_1	Chain_L_resi_11	146.119	149.419	109.274		Model 000_17_1	Chain_K_resi_11	145.94	143.371	109.242		6.05141		0.0295498	0.999549	0.00543137	0.076631	0.996996	0.0112108	2.72199		17.5163	0.0553544	0.603875	0.795154	0.0584956	0.592341	0.803561	0.83735
Model 000_18_1	Chain L	147.036	159.974	123.201		Model 000_18_1	Chain_L_resi_11	146.087	149.374	109.289		Model 000_18_1	Chain_K_resi_11	145.94	143.371	109.241		6.0055		0.0244806	0.999669	0.00792731	0.076631	0.996996	0.0112108	2.99817		17.5159	0.0542081	0.605151	0.794263	0.0584956	0.592341	0.803561	0.93964
Model 000_19_1	Chain L	146.981	159.961	123.166		Model 000_19_1	Chain_L_resi_11	146.045	149.34	109.269		Model 000_19_1	Chain_K_resi_11	145.94	143.37	109.241		5.97027		0.0175634	0.999835	0.00457871	0.076631	0.996996	0.0112108	3.40997		17.5162	0.0534119	0.606369	0.793388	0.0584956	0.592341	0.803561	1.0347
Model 001_00_1	Chain L	147.583	160.021	123.033		Model 001_00_1	Chain_L_resi_11	146.575	149.328	109.196		Model 001_00_1	Chain_K_resi_11	145.94	143.37	109.241		5.99185		0.105864	0.994353	-0.0074717	0.076631	0.996996	0.0112108	1.99365		17.5157	0.057571	0.610446	0.789963	0.0584956	0.592341	0.803561	1.29845
Model 001_01_1	Chain L	147.58	160.03	123.074		Model 001_01_1	Chain_L_resi_11	146.56	149.371	109.212		Model 001_01_1	Chain_K_resi_11	145.94	143.371	109.241		6.03223		0.102796	0.994691	-0.00486052	0.076631	0.996996	0.0112108	1.76437		17.5156	0.0582175	0.608508	0.791409	0.0584956	0.592341	0.803561	1.15892
Model 001_02_1	Chain L	147.572	160.051	123.125		Model 001_02_1	Chain_L_resi_11	146.535	149.429	109.237		Model 001_02_1	Chain_K_resi_11	145.94	143.371	109.241		6.08727		0.0977603	0.99521	-0.000714402	0.076631	0.996996	0.0112108	1.39392		17.5158	0.059187	0.606454	0.792913	0.0584956	0.592341	0.803561	1.01373
Model 001_03_1	Chain L	147.566	160.059	123.182		Model 001_03_1	Chain_L_resi_11	146.524	149.467	109.27		Model 001_03_1	Chain_K_resi_11	145.94	143.371	109.242		6.12419		0.0953645	0.995431	0.00468289	0.076631	0.996996	0.0112108	1.1402		17.5158	0.0594795	0.60471	0.794222	0.0584956	0.592341	0.803561	0.889826
Model 001_04_1	Chain L	147.558	160.089	123.232		Model 001_04_1	Chain_L_resi_11	146.506	149.535	109.293		Model 001_04_1	Chain_K_resi_11	145.941	143.371	109.241		6.19064		0.0913264	0.995786	0.00838407	0.076631	0.996996	0.0112108	0.860228		17.5156	0.0600613	0.602516	0.795843	0.0584956	0.592341	0.803561	0.737217
Model 001_05_1	Chain L	147.548	160.096	123.246		Model 001_05_1	Chain_L_resi_11	146.492	149.572	109.284		Model 001_05_1	Chain_K_resi_11	145.941	143.371	109.241		6.22578		0.0886369	0.99604	0.00691155	0.076631	0.996996	0.0112108	0.732721		17.5156	0.0602917	0.600841	0.797092	0.0584956	0.592341	0.803561	0.62061
Model 001_06_1	Chain L	147.534	160.127	123.305		Model 001_06_1	Chain_L_resi_11	146.471	149.639	109.316		Model 001_06_1	Chain_K_resi_11	145.94	143.37	109.242		6.29157		0.0844457	0.996357	0.0118923	0.076631	0.996996	0.0112108	0.450941		17.5156	0.0606857	0.598769	0.79862	0.0584956	0.592341	0.803561	0.481174
Model 001_07_1	Chain L	147.528	160.142	123.34		Model 001_07_1	Chain_L_resi_11	146.467	149.684	109.329		Model 001_07_1	Chain_K_resi_11	145.94	143.371	109.241		6.33525		0.083165	0.996438	0.0139528	0.076631	0.996996	0.0112108	0.407255		17.5157	0.0605964	0.597062	0.799903	0.0584956	0.592341	0.803561	0.362726
Model 001_08_1	Chain L	147.514	160.158	123.359		Model 001_08_1	Chain_L_resi_11	146.457	149.731	109.325		Model 001_08_1	Chain_K_resi_11	145.941	143.37	109.241		6.38229		0.0809525	0.996632	0.0130908	0.076631	0.996996	0.0112108	0.270828		17.5156	0.0603422	0.595287	0.801244	0.0584956	0.592341	0.803561	0.239389
Model 001_09_1	Chain L	147.498	160.188	123.388		Model 001_09_1	Chain_L_resi_11	146.44	149.796	109.327		Model 001_09_1	Chain_K_resi_11	145.941	143.37	109.241		6.4457		0.0774077	0.99691	0.0133858	0.076631	0.996996	0.0112108	0.132419		17.5157	0.0604407	0.593261	0.802738	0.0584956	0.592341	0.803561	0.131992
Model 001_10_1	Chain L	147.484	160.208	123.41		Model 001_10_1	Chain_L_resi_11	146.432	149.849	109.326		Model 001_10_1	Chain_K_resi_11	145.94	143.37	109.241		6.49771		0.0757619	0.997039	0.0131624	0.076631	0.996996	0.0112108	0.122428		17.5151	0.0600345	0.591458	0.804098	0.0584956	0.592341	0.803561	0.106199
Model 001_11_1	Chain L	147.465	160.232	123.434		Model 001_11_1	Chain_L_resi_11	146.418	149.904	109.326		Model 001_11_1	Chain_K_resi_11	145.94	143.37	109.241		6.55168		0.0729975	0.997247	0.0130097	0.076631	0.996996	0.0112108	0.232747		17.5156	0.0597582	0.589623	0.805465	0.0584956	0.592341	0.803561	0.20346
Model 001_12_1	Chain L	147.446	160.261	123.46		Model 001_12_1	Chain_L_resi_11	146.404	149.967	109.327		Model 001_12_1	Chain_K_resi_11	145.94	143.371	109.241		6.61384		0.0701958	0.997449	0.0129394	0.076631	0.996996	0.0112108	0.38266		17.5155	0.0594788	0.587653	0.806924	0.0584956	0.592341	0.803561	0.335314
Model 001_13_1	Chain L	147.42	160.283	123.474		Model 001_13_1	Chain_L_resi_11	146.386	150.02	109.317		Model 001_13_1	Chain_K_resi_11	145.941	143.371	109.242		6.66497		0.066791	0.997702	0.0113703	0.076631	0.996996	0.0112108	0.565318		17.516	0.0590312	0.585895	0.808234	0.0584956	0.592341	0.803561	0.457226
Model 001_14_1	Chain L	147.398	160.308	123.5		Model 001_14_1	Chain_L_resi_11	146.379	150.077	109.319		Model 001_14_1	Chain_K_resi_11	145.94	143.371	109.242		6.72144		0.0653354	0.997797	0.0115029	0.076631	0.996996	0.0112108	0.649034		17.5162	0.0581778	0.584074	0.809613	0.0584956	0.592341	0.803561	0.587332
Model 001_15_1	Chain L	147.371	160.337	123.519		Model 001_15_1	Chain_L_resi_11	146.364	150.142	109.312		Model 001_15_1	Chain_K_resi_11	145.94	143.371	109.241		6.7844		0.0624575	0.997993	0.0104887	0.076631	0.996996	0.0112108	0.815144		17.5154	0.0575226	0.5821	0.81108	0.0584956	0.592341	0.803561	0.730087
Model 001_16_1	Chain L	147.339	160.369	123.532		Model 001_16_1	Chain_L_resi_11	146.347	150.21	109.298		Model 001_16_1	Chain_K_resi_11	145.94	143.37	109.241		6.85203		0.0593024	0.998206	0.00826848	0.076631	0.996996	0.0112108	1.00946		17.5159	0.0566726	0.579964	0.812668	0.0584956	0.592341	0.803561	0.886598
Model 001_17_1	Chain L	147.308	160.399	123.545		Model 001_17_1	Chain_L_resi_11	146.332	150.278	109.283		Model 001_17_1	Chain_K_resi_11	145.94	143.371	109.241		6.91819		0.0567171	0.998372	0.00608637	0.076631	0.996996	0.0112108	1.1808		17.5157	0.0556971	0.577856	0.814236	0.0584956	0.592341	0.803561	1.04334
Model 001_18_1	Chain L	147.272	160.428	123.562		Model 001_18_1	Chain_L_resi_11	146.319	150.342	109.274		Model 001_18_1	Chain_K_resi_11	145.94	143.371	109.241		6.98158		0.0541739	0.998521	0.00462905	0.076631	0.996996	0.0112108	1.34369		17.5156	0.0544627	0.575848	0.815741	0.0584956	0.592341	0.803561	1.19728
Model 001_19_1	Chain L	147.246	160.447	123.569		Model 001_19_1	Chain_L_resi_11	146.322	150.392	109.256		Model 001_19_1	Chain_K_resi_11	145.94	143.371	109.242		7.0321		0.054286	0.998523	0.00202233	0.076631	0.996996	0.0112108	1.38709		17.5159	0.0527163	0.574025	0.817139	0.0584956	0.592341	0.803561	1.3477
Model 002_00_1	Chain L	145.927	159.776	122.922		Model 002_00_1	Chain_L_resi_11	146.044	149.009	109.107		Model 002_00_1	Chain_K_resi_11	145.941	143.371	109.241		5.64093		0.0183184	0.999548	-0.0238203	0.076631	0.996996	0.0112108	3.9011		17.5158	-0.00665273	0.614718	0.788719	0.0584956	0.592341	0.803561	4.03818
Model 002_01_1	Chain L	146.156	159.822	122.971		Model 002_01_1	Chain_L_resi_11	146.108	149.092	109.126		Model 002_01_1	Chain_K_resi_11	145.941	143.371	109.241		5.72516		0.0291948	0.99937	-0.0201757	0.076631	0.996996	0.0112108	3.26225		17.5161	0.00276039	0.612551	0.790426	0.0584956	0.592341	0.803561	3.47975
Model 002_02_1	Chain L	146.362	159.875	123.034		Model 002_02_1	Chain_L_resi_11	146.162	149.186	109.159		Model 002_02_1	Chain_K_resi_11	145.941	143.371	109.241		5.81997		0.0380318	0.999175	-0.0142219	0.076631	0.996996	0.0112108	2.65166		17.5161	0.0114438	0.610243	0.792132	0.0584956	0.592341	0.803561	2.95813
Model 002_03_1	Chain L	146.551	159.919	123.073		Model 002_03_1	Chain_L_resi_11	146.213	149.271	109.17		Model 002_03_1	Chain_K_resi_11	145.941	143.371	109.241		5.90607		0.0460574	0.998867	-0.0119542	0.076631	0.996996	0.0112108	2.20052		17.5158	0.0193129	0.60795	0.79374	0.0584956	0.592341	0.803561	2.48141
Model 002_04_1	Chain L	146.719	159.972	123.138		Model 002_04_1	Chain_L_resi_11	146.248	149.365	109.207		Model 002_04_1	Chain_K_resi_11	145.94	143.371	109.242		6.00214		0.0513885	0.998662	-0.0057378	0.076631	0.996996	0.0112108	1.74473		17.5156	0.026867	0.605575	0.795334	0.0584956	0.592341	0.803561	2.02028
Model 002_05_1	Chain L	146.879	160.014	123.191		Model 002_05_1	Chain_L_resi_11	146.288	149.448	109.234		Model 002_05_1	Chain_K_resi_11	145.941	143.371	109.241		6.08664		0.0571505	0.998365	-0.00115444	0.076631	0.996996	0.0112108	1.32437		17.5161	0.0337209	0.603259	0.796832	0.0584956	0.592341	0.803561	1.59844
Model 002_06_1	Chain L	147.03	160.058	123.234		Model 002_06_1	Chain_L_resi_11	146.32	149.534	109.251		Model 002_06_1	Chain_K_resi_11	145.94	143.371	109.242		6.17477		0.0615119	0.998105	0.00151852	0.076631	0.996996	0.0112108	1.03095		17.5154	0.0405116	0.600834	0.798347	0.0584956	0.592341	0.803561	1.17805
Model 002_07_1	Chain L	147.175	160.093	123.287		Model 002_07_1	Chain_L_resi_11	146.362	149.607	109.28		Model 002_07_1	Chain_K_resi_11	145.94	143.371	109.241		6.2511		0.067532	0.997698	0.00621228	0.076631	0.996996	0.0112108	0.596177		17.5157	0.0464168	0.598628	0.799681	0.0584956	0.592341	0.803561	0.811264
Model 002_08_1	Chain L	147.313	160.132	123.332		Model 002_08_1	Chain_L_resi_11	146.399	149.69	109.299		Model 002_08_1	Chain_K_resi_11	145.94	143.371	109.241		6.33645		0.0724621	0.997329	0.00922302	0.076631	0.996996	0.0112108	0.265307		17.5159	0.0521456	0.596158	0.801172	0.0584956	0.592341	0.803561	0.446001
Model 002_09_1	Chain L	147.446	160.177	123.381		Model 002_09_1	Chain_L_resi_11	146.428	149.779	109.323		Model 002_09_1	Chain_K_resi_11	145.94	143.371	109.241		6.42664		0.0758898	0.997036	0.0126527	0.076631	0.996996	0.0112108	0.092915		17.5156	0.058109	0.593636	0.802633	0.0584956	0.592341	0.803561	0.0939444
Model 002_10_1	Chain L	147.571	160.223	123.429		Model 002_10_1	Chain_L_resi_11	146.451	149.872	109.344		Model 002_10_1	Chain_K_resi_11	145.94	143.371	109.241		6.52203		0.0782729	0.996807	0.0158003	0.076631	0.996996	0.0112108	0.279491		17.5158	0.0639613	0.59098	0.804146	0.0584956	0.592341	0.803561	0.324462
Model 002_11_1	Chain L	147.7	160.256	123.476		Model 002_11_1	Chain_L_resi_11	146.486	149.947	109.368		Model 002_11_1	Chain_K_resi_11	145.94	143.371	109.241		6.59926		0.0826287	0.996395	0.0192201	0.076631	0.996996	0.0112108	0.574342		17.5163	0.0693228	0.588572	0.805467	0.0584956	0.592341	0.803561	0.665889
Model 002_12_1	Chain L	147.825	160.287	123.515		Model 002_12_1	Chain_L_resi_11	146.526	150.02	109.382		Model 002_12_1	Chain_K_resi_11	145.94	143.371	109.241		6.67597		0.0876859	0.995924	0.0211215	0.076631	0.996996	0.0112108	0.852892		17.516	0.0741471	0.58614	0.80681	0.0584956	0.592341	0.803561	0.982397
Model 002_13_1	Chain L	147.943	160.327	123.552		Model 002_13_1	Chain_L_resi_11	146.55	150.108	109.395		Model 002_13_1	Chain_K_resi_11	145.94	143.371	109.241		6.76626		0.0901691	0.995667	0.0227509	0.076631	0.996996	0.0112108	1.0221		17.5156	0.0795146	0.583448	0.808249	0.0584956	0.592341	0.803561	1.33498
Model 002_14_1	Chain L	148.057	160.359	123.587		Model 002_14_1	Chain_L_resi_11	146.578	150.184	109.407		Model 002_14_1	Chain_K_resi_11	145.941	143.371	109.242		6.84497		0.0931537	0.995359	0.0241255	0.076631	0.996996	0.0112108	1.20524		17.5158	0.0844414	0.580896	0.809586	0.0584956	0.592341	0.803561	1.6611
Model 002_15_1	Chain L	148.174	160.391	123.625		Model 002_15_1	Chain_L_resi_11	146.611	150.262	109.42		Model 002_15_1	Chain_K_resi_11	145.94	143.371	109.242		6.92647		0.0968204	0.994967	0.0257978	0.076631	0.996996	0.0112108	1.43187		17.5159	0.0892414	0.578288	0.810937	0.0584956	0.592341	0.803561	1.98257
Model 002_16_1	Chain L	148.282	160.423	123.651		Model 002_16_1	Chain_L_resi_11	146.629	150.341	109.424		Model 002_16_1	Chain_K_resi_11	145.94	143.371	109.242		7.00641		0.098303	0.994817	0.0260044	0.076631	0.996996	0.0112108	1.50865		17.5154	0.0943703	0.575631	0.812246	0.0584956	0.592341	0.803561	2.32162
Model 002_17_1	Chain L	148.393	160.452	123.68		Model 002_17_1	Chain_L_resi_11	146.658	150.415	109.43		Model 002_17_1	Chain_K_resi_11	145.94	143.371	109.241		7.08313		0.101424	0.994487	0.0266081	0.076631	0.996996	0.0112108	1.67841		17.516	0.0990444	0.573013	0.813539	0.0584956	0.592341	0.803561	2.63666
Model 002_18_1	Chain L	148.498	160.486	123.716		Model 002_18_1	Chain_L_resi_11	146.674	150.5	109.443		Model 002_18_1	Chain_K_resi_11	145.94	143.371	109.242		7.16907		0.102375	0.994351	0.0280419	0.076631	0.996996	0.0112108	1.76886		17.5154	0.104149	0.57017	0.814899	0.0584956	0.592341	0.803561	2.97991
Model 002_19_1	Chain L	148.608	160.508	123.749		Model 002_19_1	Chain_L_resi_11	146.707	150.564	109.455		Model 002_19_1	Chain_K_resi_11	145.94	143.371	109.241		7.23759		0.105995	0.993929	0.0295115	0.076631	0.996996	0.0112108	1.99033		17.5153	0.10849	0.567692	0.816061	0.0584956	0.592341	0.803561	3.27344
Model 1 average(REF)	Chain L	147.461	160.202	123.385		Model 1	Chain_L_resi_11	146.437	149.83	109.314		Model 1	Chain_K_resi_11	145.94	143.371	109.241		6.47839		0.076631	0.996996	0.0112108						17.5106	0.0584956	0.592341	0.803561
																	min	5.64093							min	0.092915								min	0.0939444
																	max	7.23759							max	3.9011								max	4.03818
																	length var	1.59666							median	1.23741								median	0.776814
Ho_SPNS2																									75th percentage	1.97592								75th percentage	1.22257
Model 000_00_2	Chain D	141.377	165.598	113.052		Model 000_00_2	Chain_D_resi_11	146.915	149.675	107.292		Model 000_00_2	Chain_B_resi_11	146.746	143.497	109.2		6.46771		0.0259963	0.955165	-0.29493	0.0067315	0.951628	-0.307178	1.32361		17.8151	-0.310842	0.893775	0.323331	-0.312872	0.892879	0.32385	0.13061
Model 000_01_2	Chain D	141.37	165.588	113.024		Model 000_01_2	Chain_D_resi_11	146.911	149.666	107.264		Model 000_01_2	Chain_B_resi_11	146.747	143.497	109.2		6.46768		0.0254397	0.953817	-0.299311	0.0067315	0.951628	-0.307178	1.16958		17.8157	-0.311019	0.893721	0.323311	-0.312872	0.892879	0.32385	0.120651
Model 000_02_2	Chain D	141.346	165.588	113.019		Model 000_02_2	Chain_D_resi_11	146.891	149.668	107.258		Model 000_02_2	Chain_B_resi_11	146.747	143.498	109.2		6.47025		0.022227	0.953635	-0.300143	0.0067315	0.951628	-0.307178	0.981807		17.8153	-0.311257	0.893598	0.323421	-0.312872	0.892879	0.32385	0.104256
Model 000_03_2	Chain D	141.335	165.585	113.014		Model 000_03_2	Chain_D_resi_11	146.885	149.667	107.251		Model 000_03_2	Chain_B_resi_11	146.747	143.497	109.2		6.47211		0.02136	0.953347	-0.301121	0.0067315	0.951628	-0.307178	0.912492		17.8154	-0.311514	0.893491	0.323469	-0.312872	0.892879	0.32385	0.0881162
Model 000_04_2	Chain D	141.311	165.586	113.015		Model 000_04_2	Chain_D_resi_11	146.865	149.67	107.25		Model 000_04_2	Chain_B_resi_11	146.747	143.498	109.199		6.47418		0.0182539	0.953418	-0.301098	0.0067315	0.951628	-0.307178	0.753481		17.8154	-0.311773	0.893362	0.323576	-0.312872	0.892879	0.32385	0.0705722
Model 000_05_2	Chain D	141.282	165.589	113.007		Model 000_05_2	Chain_D_resi_11	146.84	149.675	107.24		Model 000_05_2	Chain_B_resi_11	146.747	143.497	109.199		6.48214		0.0143522	0.953126	-0.302233	0.0067315	0.951628	-0.307178	0.527549		17.8156	-0.31196	0.893254	0.323694	-0.312872	0.892879	0.32385	0.0572221
Model 000_06_2	Chain D	141.272	165.586	112.999		Model 000_06_2	Chain_D_resi_11	146.837	149.674	107.233		Model 000_06_2	Chain_B_resi_11	146.747	143.497	109.2		6.48361		0.0139418	0.95275	-0.303435	0.0067315	0.951628	-0.307178	0.46989		17.8157	-0.312416	0.893109	0.323655	-0.312872	0.892879	0.32385	0.0313215
Model 000_07_2	Chain D	141.253	165.581	112.986		Model 000_07_2	Chain_D_resi_11	146.826	149.672	107.22		Model 000_07_2	Chain_B_resi_11	146.747	143.498	109.199		6.48441		0.012154	0.952209	-0.305207	0.0067315	0.951628	-0.307178	0.332247		17.8156	-0.312812	0.892979	0.32363	-0.312872	0.892879	0.32385	0.0142685
Model 000_08_2	Chain D	141.219	165.575	112.978		Model 000_08_2	Chain_D_resi_11	146.793	149.668	107.21		Model 000_08_2	Chain_B_resi_11	146.747	143.497	109.199		6.48325		0.00711014	0.951723	-0.306877	0.0067315	0.951628	-0.307178	0		17.8151	-0.312912	0.892889	0.323784	-0.312872	0.892879	0.32385	0.00445986
Model 000_09_2	Chain D	141.201	165.578	112.967		Model 000_09_2	Chain_D_resi_11	146.781	149.672	107.2		Model 000_09_2	Chain_B_resi_11	146.747	143.497	109.2		6.49135		0.00527012	0.951339	-0.308102	0.0067315	0.951628	-0.307178	0.100446		17.8155	-0.313249	0.892787	0.323738	-0.312872	0.892879	0.32385	0.0231279
Model 000_10_2	Chain D	141.168	165.576	112.963		Model 000_10_2	Chain_D_resi_11	146.754	149.674	107.193		Model 000_10_2	Chain_B_resi_11	146.747	143.497	109.199		6.49452		0.00110191	0.951072	-0.308967	0.0067315	0.951628	-0.307178	0.339941		17.8157	-0.313561	0.892626	0.32388	-0.312872	0.892879	0.32385	0.0420678
Model 000_11_2	Chain D	141.155	165.573	112.955		Model 000_11_2	Chain_D_resi_11	146.747	149.673	107.185		Model 000_11_2	Chain_B_resi_11	146.747	143.497	109.2		6.4962		-0.000117444	0.950699	-0.310114	0.0067315	0.951628	-0.307178	0.430262		17.8151	-0.313869	0.892511	0.3239	-0.312872	0.892879	0.32385	0.0609482
Model 000_12_2	Chain D	141.148	165.578	112.947		Model 000_12_2	Chain_D_resi_11	146.744	149.68	107.175		Model 000_12_2	Chain_B_resi_11	146.747	143.497	109.199		6.50481		-0.000459771	0.950377	-0.3111	0.0067315	0.951628	-0.307178	0.474755		17.8155	-0.31411	0.892402	0.323965	-0.312872	0.892879	0.32385	0.0762886
Model 000_13_2	Chain D	141.129	165.578	112.946		Model 000_13_2	Chain_D_resi_11	146.731	149.682	107.173		Model 000_13_2	Chain_B_resi_11	146.747	143.497	109.199		6.50822		-0.00236095	0.950301	-0.311322	0.0067315	0.951628	-0.307178	0.577549		17.8156	-0.314453	0.892259	0.324026	-0.312872	0.892879	0.32385	0.0978289
Model 000_14_2	Chain D	141.106	165.578	112.941		Model 000_14_2	Chain_D_resi_11	146.714	149.685	107.167		Model 000_14_2	Chain_B_resi_11	146.747	143.498	109.2		6.51276		-0.00507942	0.950039	-0.31209	0.0067315	0.951628	-0.307178	0.738551		17.8151	-0.314755	0.892127	0.324098	-0.312872	0.892879	0.32385	0.11701
Model 000_15_2	Chain D	141.08	165.582	112.958		Model 000_15_2	Chain_D_resi_11	146.692	149.693	107.178		Model 000_15_2	Chain_B_resi_11	146.747	143.498	109.2		6.51667		-0.00840364	0.950616	-0.310255	0.0067315	0.951628	-0.307178	0.886821		17.8148	-0.315014	0.891898	0.324476	-0.312872	0.892879	0.32385	0.139649
Model 000_16_2	Chain D	141.059	165.573	112.948		Model 000_16_2	Chain_D_resi_11	146.676	149.685	107.167		Model 000_16_2	Chain_B_resi_11	146.747	143.497	109.199		6.51337		-0.0107811	0.950042	-0.311935	0.0067315	0.951628	-0.307178	1.04373		17.8151	-0.31531	0.891799	0.324461	-0.312872	0.892879	0.32385	0.156725
Model 000_17_2	Chain D	141.041	165.574	112.914		Model 000_17_2	Chain_D_resi_11	146.665	149.687	107.139		Model 000_17_2	Chain_B_resi_11	146.747	143.497	109.199		6.52397		-0.0125598	0.948744	-0.315797	0.0067315	0.951628	-0.307178	1.22186		17.8152	-0.315679	0.891765	0.324193	-0.312872	0.892879	0.32385	0.174139
Model 000_18_2	Chain D	141.025	165.562	112.923		Model 000_18_2	Chain_D_resi_11	146.657	149.68	107.141		Model 000_18_2	Chain_B_resi_11	146.746	143.498	109.2		6.51621		-0.0137222	0.948708	-0.315857	0.0067315	0.951628	-0.307178	1.28402		17.8153	-0.316116	0.891495	0.32451	-0.312872	0.892879	0.32385	0.205591
Model 000_19_2	Chain D	140.985	165.572	112.927		Model 000_19_2	Chain_D_resi_11	146.62	149.69	107.147		Model 000_19_2	Chain_B_resi_11	146.746	143.497	109.199		6.52507		-0.0194305	0.949056	-0.314508	0.0067315	0.951628	-0.307178	1.5637		17.8151	-0.316253	0.891469	0.324449	-0.312872	0.892879	0.32385	0.212645
Model 001_00_2	Chain D	141.147	166.087	113.319		Model 001_00_2	Chain_D_resi_11	146.765	150.339	107.168		Model 001_00_2	Chain_B_resi_11	146.746	143.497	109.199		7.13745		0.00257611	0.95863	-0.284643	0.0067315	0.951628	-0.307178	1.37291		17.8154	-0.315344	0.883939	0.345267	-0.312872	0.892879	0.32385	1.33729
Model 001_01_2	Chain D	141.157	166.047	113.306		Model 001_01_2	Chain_D_resi_11	146.773	150.285	107.19		Model 001_01_2	Chain_B_resi_11	146.747	143.498	109.2		7.07847		0.00368402	0.958855	-0.283871	0.0067315	0.951628	-0.307178	1.40899		17.8154	-0.315243	0.884738	0.343308	-0.312872	0.892879	0.32385	1.21613
Model 001_02_2	Chain D	141.153	166.003	113.266		Model 001_02_2	Chain_D_resi_11	146.764	150.222	107.193		Model 001_02_2	Chain_B_resi_11	146.746	143.497	109.2		7.01787		0.00250477	0.958256	-0.2859	0.0067315	0.951628	-0.307178	1.2997		17.8153	-0.314947	0.885784	0.340873	-0.312872	0.892879	0.32385	1.06335
Model 001_03_2	Chain D	141.182	165.937	113.229		Model 001_03_2	Chain_D_resi_11	146.788	150.141	107.192		Model 001_03_2	Chain_B_resi_11	146.747	143.498	109.2		6.94027		0.00587243	0.957213	-0.289325	0.0067315	0.951628	-0.307178	1.0729		17.8154	-0.314679	0.886645	0.338877	-0.312872	0.892879	0.32385	0.937865
Model 001_04_2	Chain D	141.162	165.889	113.187		Model 001_04_2	Chain_D_resi_11	146.77	150.078	107.192		Model 001_04_2	Chain_B_resi_11	146.746	143.498	109.2		6.87954		0.00339797	0.95648	-0.291779	0.0067315	0.951628	-0.307178	0.944602		17.815	-0.31477	0.887524	0.336484	-0.312872	0.892879	0.32385	0.793698
Model 001_05_2	Chain D	141.183	165.836	113.166		Model 001_05_2	Chain_D_resi_11	146.784	150.009	107.206		Model 001_05_2	Chain_B_resi_11	146.747	143.497	109.2		6.81045		0.0054108	0.956174	-0.29275	0.0067315	0.951628	-0.307178	0.870039		17.815	-0.314369	0.888394	0.334558	-0.312872	0.892879	0.32385	0.670707
Model 001_06_2	Chain D	141.187	165.776	113.105		Model 001_06_2	Chain_D_resi_11	146.784	149.933	107.187		Model 001_06_2	Chain_B_resi_11	146.746	143.497	109.2		6.74301		0.00555769	0.954371	-0.298572	0.0067315	0.951628	-0.307178	0.521871		17.8152	-0.314167	0.889347	0.332206	-0.312872	0.892879	0.32385	0.525063
Model 001_07_2	Chain D	141.193	165.721	113.063		Model 001_07_2	Chain_D_resi_11	146.787	149.86	107.187		Model 001_07_2	Chain_B_resi_11	146.747	143.497	109.199		6.67388		0.00600623	0.953458	-0.301465	0.0067315	0.951628	-0.307178	0.34623		17.8151	-0.313987	0.890303	0.329807	-0.312872	0.892879	0.32385	0.377312
Model 001_08_2	Chain D	141.197	165.667	113.051		Model 001_08_2	Chain_D_resi_11	146.787	149.791	107.213		Model 001_08_2	Chain_B_resi_11	146.747	143.497	109.199		6.59949		0.00599763	0.95363	-0.300923	0.0067315	0.951628	-0.307178	0.378631		17.8151	-0.31374	0.891179	0.327668	-0.312872	0.892879	0.32385	0.244565
Model 001_09_2	Chain D	141.2	165.608	113.003		Model 001_09_2	Chain_D_resi_11	146.785	149.715	107.208		Model 001_09_2	Chain_B_resi_11	146.746	143.497	109.2		6.52851		0.00598103	0.952309	-0.305076	0.0067315	0.951628	-0.307178	0.133712		17.8155	-0.313526	0.892122	0.325299	-0.312872	0.892879	0.32385	0.100882
Model 001_10_2	Chain D	141.191	165.549	112.938		Model 001_10_2	Chain_D_resi_11	146.773	149.637	107.192		Model 001_10_2	Chain_B_resi_11	146.747	143.498	109.199		6.45915		0.0039404	0.950448	-0.31086	0.0067315	0.951628	-0.307178	0.273211		17.8153	-0.313279	0.893203	0.322561	-0.312872	0.892879	0.32385	0.0796161
Model 001_11_2	Chain D	141.19	165.494	112.922		Model 001_11_2	Chain_D_resi_11	146.764	149.565	107.212		Model 001_11_2	Chain_B_resi_11	146.747	143.497	109.2		6.3852		0.00267648	0.950326	-0.311244	0.0067315	0.951628	-0.307178	0.337384		17.8153	-0.312856	0.894098	0.320484	-0.312872	0.892879	0.32385	0.205091
Model 001_12_2	Chain D	141.21	165.421	112.855		Model 001_12_2	Chain_D_resi_11	146.781	149.475	107.191		Model 001_12_2	Chain_B_resi_11	146.747	143.498	109.199		6.3061		0.00539349	0.947923	-0.318455	0.0067315	0.951628	-0.307178	0.684433		17.815	-0.312716	0.895067	0.317905	-0.312872	0.892879	0.32385	0.363087
Model 001_13_2	Chain D	141.22	165.373	112.833		Model 001_13_2	Chain_D_resi_11	146.785	149.409	107.214		Model 001_13_2	Chain_B_resi_11	146.746	143.497	109.2		6.23712		0.00615037	0.947943	-0.318382	0.0067315	0.951628	-0.307178	0.676607		17.8151	-0.312371	0.89607	0.31541	-0.312872	0.892879	0.32385	0.517757
Model 001_14_2	Chain D	141.226	165.311	112.784		Model 001_14_2	Chain_D_resi_11	146.784	149.328	107.213		Model 001_14_2	Chain_B_resi_11	146.747	143.497	109.2		6.16017		0.00605876	0.946531	-0.322555	0.0067315	0.951628	-0.307178	0.928963		17.8156	-0.31201	0.897137	0.312722	-0.312872	0.892879	0.32385	0.684438
Model 001_15_2	Chain D	141.24	165.258	112.728		Model 001_15_2	Chain_D_resi_11	146.793	149.258	107.2		Model 001_15_2	Chain_B_resi_11	146.747	143.498	109.199		6.09777		0.00760466	0.944661	-0.327959	0.0067315	0.951628	-0.307178	1.25679		17.8153	-0.311679	0.898084	0.310324	-0.312872	0.892879	0.32385	0.833184
Model 001_16_2	Chain D	141.235	165.191	112.701		Model 001_16_2	Chain_D_resi_11	146.78	149.173	107.22		Model 001_16_2	Chain_B_resi_11	146.747	143.497	109.2		6.01085		0.00560256	0.944198	-0.329331	0.0067315	0.951628	-0.307178	1.34038		17.8151	-0.311277	0.899137	0.307669	-0.312872	0.892879	0.32385	0.998225
Model 001_17_2	Chain D	141.255	165.125	112.63		Model 001_17_2	Chain_D_resi_11	146.794	149.086	107.2		Model 001_17_2	Chain_B_resi_11	146.747	143.498	109.199		5.93565		0.00795633	0.941561	-0.336748	0.0067315	0.951628	-0.307178	1.79117		17.8157	-0.310952	0.90023	0.304786	-0.312872	0.892879	0.32385	1.17588
Model 001_18_2	Chain D	141.254	165.069	112.582		Model 001_18_2	Chain_D_resi_11	146.787	149.014	107.196		Model 001_18_2	Chain_B_resi_11	146.747	143.497	109.2		5.8691		0.00672321	0.939885	-0.341425	0.0067315	0.951628	-0.307178	2.07449		17.8158	-0.310572	0.901204	0.302286	-0.312872	0.892879	0.32385	1.33096
Model 001_19_2	Chain D	141.26	165.009	112.547		Model 001_19_2	Chain_D_resi_11	146.782	148.935	107.206		Model 001_19_2	Chain_B_resi_11	146.747	143.497	109.199		5.79232		0.00602994	0.938893	-0.344156	0.0067315	0.951628	-0.307178	2.24131		17.8155	-0.309958	0.902248	0.299791	-0.312872	0.892879	0.32385	1.48873
Model 002_00_2	Chain D	140.503	165.392	112.331		Model 002_00_2	Chain_D_resi_11	146.768	149.648	106.829		Model 002_00_2	Chain_B_resi_11	146.747	143.498	109.2		6.59131		0.00321551	0.933101	-0.359599	0.0067315	0.951628	-0.307178	3.19237		17.8151	-0.351643	0.883722	0.308839	-0.312872	0.892879	0.32385	2.43936
Model 002_01_2	Chain D	140.569	165.405	112.407		Model 002_01_2	Chain_D_resi_11	146.773	149.647	106.878		Model 002_01_2	Chain_B_resi_11	146.747	143.497	109.199		6.57293		0.00407184	0.935569	-0.35312	0.0067315	0.951628	-0.307178	2.79287		17.8152	-0.348273	0.884525	0.310358	-0.312872	0.892879	0.32385	2.22291
Model 002_02_2	Chain D	140.622	165.426	112.48		Model 002_02_2	Chain_D_resi_11	146.756	149.651	106.921		Model 002_02_2	Chain_B_resi_11	146.746	143.498	109.2		6.56187		0.00148824	0.937752	-0.347302	0.0067315	0.951628	-0.307178	2.45121		17.8157	-0.344337	0.885469	0.312054	-0.312872	0.892879	0.32385	1.97168
Model 002_03_2	Chain D	140.686	165.44	112.543		Model 002_03_2	Chain_D_resi_11	146.752	149.649	106.954		Model 002_03_2	Chain_B_resi_11	146.747	143.498	109.199		6.54793		0.000806292	0.939363	-0.342925	0.0067315	0.951628	-0.307178	2.19192		17.8156	-0.340526	0.886359	0.313704	-0.312872	0.892879	0.32385	1.72862
Model 002_04_2	Chain D	140.74	165.453	112.583		Model 002_04_2	Chain_D_resi_11	146.738	149.644	106.972		Model 002_04_2	Chain_B_resi_11	146.747	143.497	109.2		6.53814		-0.00143996	0.940167	-0.340711	0.0067315	0.951628	-0.307178	2.08381		17.8149	-0.336678	0.887381	0.314966	-0.312872	0.892879	0.32385	1.48959
Model 002_05_2	Chain D	140.837	165.478	112.683		Model 002_05_2	Chain_D_resi_11	146.764	149.653	107.043		Model 002_05_2	Chain_B_resi_11	146.747	143.498	109.199		6.522		0.00272796	0.943754	-0.330636	0.0067315	0.951628	-0.307178	1.43623		17.8154	-0.33269	0.888309	0.316584	-0.312872	0.892879	0.32385	1.23744
Model 002_06_2	Chain D	140.904	165.499	112.737		Model 002_06_2	Chain_D_resi_11	146.759	149.658	107.064		Model 002_06_2	Chain_B_resi_11	146.747	143.497	109.199		6.51991		0.00184185	0.944863	-0.327461	0.0067315	0.951628	-0.307178	1.25674		17.8158	-0.328623	0.889177	0.318389	-0.312872	0.892879	0.32385	0.978408
Model 002_07_2	Chain D	140.975	165.516	112.783		Model 002_07_2	Chain_D_resi_11	146.752	149.655	107.087		Model 002_07_2	Chain_B_resi_11	146.747	143.497	109.2		6.51033		0.000642196	0.945885	-0.324501	0.0067315	0.951628	-0.307178	1.10236		17.815	-0.324241	0.890296	0.319753	-0.312872	0.892879	0.32385	0.708043
Model 002_08_2	Chain D	141.057	165.543	112.858		Model 002_08_2	Chain_D_resi_11	146.755	149.664	107.132		Model 002_08_2	Chain_B_resi_11	146.747	143.497	109.2		6.5044		0.0012058	0.948124	-0.317899	0.0067315	0.951628	-0.307178	0.719631		17.8153	-0.319821	0.891313	0.321366	-0.312872	0.892879	0.32385	0.432208
Model 002_09_2	Chain D	141.162	165.57	112.939		Model 002_09_2	Chain_D_resi_11	146.787	149.676	107.183		Model 002_09_2	Chain_B_resi_11	146.747	143.497	109.199		6.49932		0.00616519	0.950682	-0.310107	0.0067315	0.951628	-0.307178	0.17934		17.8149	-0.315741	0.892151	0.323071	-0.312872	0.892879	0.32385	0.175331
Model 002_10_2	Chain D	141.244	165.597	113.023		Model 002_10_2	Chain_D_resi_11	146.788	149.686	107.236		Model 002_10_2	Chain_B_resi_11	146.747	143.498	109.199		6.4928		0.00631239	0.95316	-0.302402	0.0067315	0.951628	-0.307178	0.288401		17.8154	-0.311203	0.8931	0.324847	-0.312872	0.892879	0.32385	0.112117
Model 002_11_2	Chain D	141.359	165.618	113.097		Model 002_11_2	Chain_D_resi_11	146.823	149.69	107.281		Model 002_11_2	Chain_B_resi_11	146.747	143.497	109.2		6.48385		0.0117644	0.955098	-0.296055	0.0067315	0.951628	-0.307178	0.727211		17.8151	-0.306699	0.894066	0.326467	-0.312872	0.892879	0.32385	0.390144
Model 002_12_2	Chain D	141.424	165.651	113.15		Model 002_12_2	Chain_D_resi_11	146.801	149.704	107.305		Model 002_12_2	Chain_B_resi_11	146.747	143.497	109.2		6.49001		0.0082924	0.956398	-0.291948	0.0067315	0.951628	-0.307178	0.918785		17.8152	-0.301813	0.895144	0.328063	-0.312872	0.892879	0.32385	0.690395
Model 002_13_2	Chain D	141.533	165.683	113.218		Model 002_13_2	Chain_D_resi_11	146.826	149.719	107.341		Model 002_13_2	Chain_B_resi_11	146.747	143.498	109.2		6.49374		0.0122423	0.958094	-0.286191	0.0067315	0.951628	-0.307178	1.29728		17.8153	-0.2971	0.89607	0.329834	-0.312872	0.892879	0.32385	0.983685
Model 002_14_2	Chain D	141.627	165.702	113.282		Model 002_14_2	Chain_D_resi_11	146.835	149.722	107.376		Model 002_14_2	Chain_B_resi_11	146.747	143.498	109.2		6.48587		0.0136264	0.959584	-0.281091	0.0067315	0.951628	-0.307178	1.61186		17.8148	-0.292362	0.897007	0.331517	-0.312872	0.892879	0.32385	1.27668
Model 002_15_2	Chain D	141.744	165.737	113.379		Model 002_15_2	Chain_D_resi_11	146.864	149.738	107.446		Model 002_15_2	Chain_B_resi_11	146.747	143.498	109.2		6.48353		0.0181452	0.962536	-0.270547	0.0067315	0.951628	-0.307178	2.28561		17.8154	-0.287394	0.898048	0.333037	-0.312872	0.892879	0.32385	1.57984
Model 002_16_2	Chain D	141.88	165.754	113.436		Model 002_16_2	Chain_D_resi_11	146.912	149.738	107.474		Model 002_16_2	Chain_B_resi_11	146.747	143.497	109.2		6.47682		0.0254532	0.963531	-0.266384	0.0067315	0.951628	-0.307178	2.66086		17.8149	-0.282443	0.899022	0.334642	-0.312872	0.892879	0.32385	1.88314
Model 002_17_2	Chain D	141.955	165.802	113.514		Model 002_17_2	Chain_D_resi_11	146.895	149.769	107.52		Model 002_17_2	Chain_B_resi_11	146.747	143.497	109.2		6.49521		0.0228205	0.965701	-0.258651	0.0067315	0.951628	-0.307178	3.03853		17.8156	-0.277287	0.899942	0.336475	-0.312872	0.892879	0.32385	2.20106
Model 002_18_2	Chain D	142.112	165.832	113.582		Model 002_18_2	Chain_D_resi_11	146.96	149.782	107.56		Model 002_18_2	Chain_B_resi_11	146.747	143.497	109.199		6.49835		0.0328523	0.967102	-0.25226	0.0067315	0.951628	-0.307178	3.59596		17.8153	-0.272174	0.90093	0.338002	-0.312872	0.892879	0.32385	2.51171
Model 002_19_2	Chain D	142.218	165.868	113.655		Model 002_19_2	Chain_D_resi_11	146.971	149.802	107.6		Model 002_19_2	Chain_B_resi_11	146.747	143.497	109.199		6.508		0.0344448	0.968736	-0.245693	0.0067315	0.951628	-0.307178	3.98735		17.8155	-0.266785	0.901837	0.339875	-0.312872	0.892879	0.32385	2.8427
Model 2 average(REF)	Chain D	141.218	165.582	112.973		Model 2	Chain_D_resi_11	146.791	149.678	107.204		Model 2	Chain_B_resi_11	146.747	143.497	109.2		6.49488		0.0067315	0.951628	-0.307178						17.8123	-0.312872	0.892879	0.32385
																	min	5.79232							min	0								min	0.00445986
																	max	7.13745							max	3.98735								max	2.8427
																	length var	1.34513							median	1.01277								median	0.474982
																									75th percentage	1.46809								75th percentage	1.22146
He_SPNS2GFP
Model 000_00_3	Chain D	144.551	164.14	117.757		Model 000_00_3	Chain_D_resi_11	146.566	150.486	109.079		Model 000_00_3	Chain_C_resi_11	146.119	144.001	109.677		6.5275		0.0683753	0.993445	-0.0916054	0.0380177	0.993428	-0.107963	1.9759		16.3041	-0.12359	0.837489	0.532295	-0.123467	0.836934	0.533195	0.0609994
Model 000_01_3	Chain D	144.525	164.145	117.737		Model 000_01_3	Chain_D_resi_11	146.538	150.496	109.048		Model 000_01_3	Chain_C_resi_11	146.119	144.001	109.676		6.53807		0.0640989	0.993312	-0.0960374	0.0380177	0.993428	-0.107963	1.64322		16.3046	-0.123477	0.837114	0.53291	-0.123467	0.836934	0.533195	0.0193023
Model 000_02_3	Chain D	144.518	164.129	117.736		Model 000_02_3	Chain_D_resi_11	146.529	150.48	109.048		Model 000_02_3	Chain_C_resi_11	146.119	144.001	109.676		6.52279		0.0628243	0.993369	-0.0962858	0.0380177	0.993428	-0.107963	1.57098		16.304	-0.123356	0.837138	0.532901	-0.123467	0.836934	0.533195	0.0214422
Model 000_03_3	Chain D	144.493	164.138	117.721		Model 000_03_3	Chain_D_resi_11	146.5	150.495	109.023		Model 000_03_3	Chain_C_resi_11	146.119	144.001	109.677		6.53725		0.0583742	0.99327	-0.100041	0.0380177	0.993428	-0.107963	1.25162		16.3042	-0.123114	0.836806	0.533478	-0.123467	0.836934	0.533195	0.0269085
Model 000_04_3	Chain D	144.483	164.108	117.719		Model 000_04_3	Chain_D_resi_11	146.488	150.464	109.021		Model 000_04_3	Chain_C_resi_11	146.118	144.001	109.677		6.50674		0.0567673	0.993287	-0.100784	0.0380177	0.993428	-0.107963	1.15037		16.3039	-0.122986	0.836809	0.533503	-0.123467	0.836934	0.533195	0.0334857
Model 000_05_3	Chain D	144.45	164.114	117.72		Model 000_05_3	Chain_D_resi_11	146.451	150.475	109.013		Model 000_05_3	Chain_C_resi_11	146.119	144.001	109.676		6.51664		0.05097	0.993499	-0.101791	0.0380177	0.993428	-0.107963	0.822079		16.3047	-0.122721	0.836513	0.534028	-0.123467	0.836934	0.533195	0.0684532
Model 000_06_3	Chain D	144.44	164.09	117.731		Model 000_06_3	Chain_D_resi_11	146.439	150.452	109.023		Model 000_06_3	Chain_C_resi_11	146.119	144.001	109.676		6.49182		0.0492563	0.993711	-0.100561	0.0380177	0.993428	-0.107963	0.771226		16.3036	-0.122595	0.836456	0.534147	-0.123467	0.836934	0.533195	0.0788727
Model 000_07_3	Chain D	144.426	164.102	117.711		Model 000_07_3	Chain_D_resi_11	146.413	150.471	108.99		Model 000_07_3	Chain_C_resi_11	146.119	144.001	109.676		6.51227		0.0450505	0.993411	-0.105377	0.0380177	0.993428	-0.107963	0.429341		16.3041	-0.121871	0.836082	0.534896	-0.123467	0.836934	0.533195	0.142267
Model 000_08_3	Chain D	144.4	164.084	117.698		Model 000_08_3	Chain_D_resi_11	146.382	150.453	108.976		Model 000_08_3	Chain_C_resi_11	146.119	144.001	109.676		6.49508		0.0403936	0.993353	-0.10779	0.0380177	0.993428	-0.107963	0.136557		16.3041	-0.121569	0.836097	0.534941	-0.123467	0.836934	0.533195	0.155321
Model 000_09_3	Chain D	144.373	164.084	117.678		Model 000_09_3	Chain_D_resi_11	146.343	150.459	108.944		Model 000_09_3	Chain_C_resi_11	146.119	144.001	109.676		6.50289		0.0343381	0.99304	-0.112662	0.0380177	0.993428	-0.107963	0.342655		16.3038	-0.120804	0.835724	0.535697	-0.123467	0.836934	0.533195	0.220517
Model 000_10_3	Chain D	144.354	164.067	117.684		Model 000_10_3	Chain_D_resi_11	146.314	150.445	108.942		Model 000_10_3	Chain_C_resi_11	146.12	144.001	109.676		6.48857		0.030007	0.993127	-0.113129	0.0380177	0.993428	-0.107963	0.546417		16.3037	-0.120216	0.835497	0.536183	-0.123467	0.836934	0.533195	0.266021
Model 000_11_3	Chain D	144.337	164.054	117.68		Model 000_11_3	Chain_D_resi_11	146.286	150.435	108.932		Model 000_11_3	Chain_C_resi_11	146.119	144.001	109.676		6.47879		0.0257917	0.993044	-0.11488	0.0380177	0.993428	-0.107963	0.805142		16.3037	-0.119598	0.835348	0.536554	-0.123467	0.836934	0.533195	0.307277
Model 000_12_3	Chain D	144.313	164.055	117.675		Model 000_12_3	Chain_D_resi_11	146.248	150.442	108.915		Model 000_12_3	Chain_C_resi_11	146.119	144.001	109.677		6.48662		0.0199056	0.992879	-0.11745	0.0380177	0.993428	-0.107963	1.17193		16.3035	-0.118714	0.834975	0.53733	-0.123467	0.836934	0.533195	0.377971
Model 000_13_3	Chain D	144.287	164.053	117.664		Model 000_13_3	Chain_D_resi_11	146.208	150.444	108.894		Model 000_13_3	Chain_C_resi_11	146.118	144.001	109.676		6.49127		0.0138242	0.992621	-0.120468	0.0380177	0.993428	-0.107963	1.56112		16.3035	-0.117806	0.834736	0.537901	-0.123467	0.836934	0.533195	0.440183
Model 000_14_3	Chain D	144.269	164.047	117.67		Model 000_14_3	Chain_D_resi_11	146.176	150.442	108.89		Model 000_14_3	Chain_C_resi_11	146.119	144.001	109.676		6.48883		0.00876187	0.992603	-0.121093	0.0380177	0.993428	-0.107963	1.83799		16.3041	-0.116933	0.834459	0.538521	-0.123467	0.836934	0.533195	0.503346
Model 000_15_3	Chain D	144.259	164.028	117.686		Model 000_15_3	Chain_D_resi_11	146.152	150.424	108.901		Model 000_15_3	Chain_C_resi_11	146.119	144.001	109.676		6.46964		0.00509205	0.992775	-0.119885	0.0380177	0.993428	-0.107963	2.0068		16.3042	-0.116094	0.834359	0.538858	-0.123467	0.836934	0.533195	0.552712
Model 000_16_3	Chain D	144.241	163.994	117.694		Model 000_16_3	Chain_D_resi_11	146.116	150.394	108.899		Model 000_16_3	Chain_C_resi_11	146.119	144.001	109.677		6.44009		-0.000341186	0.992686	-0.120722	0.0380177	0.993428	-0.107963	2.31673		16.3039	-0.115051	0.834129	0.539436	-0.123467	0.836934	0.533195	0.62143
Model 000_17_3	Chain D	144.207	164.01	117.695		Model 000_17_3	Chain_D_resi_11	146.061	150.423	108.875		Model 000_17_3	Chain_C_resi_11	146.119	144.002	109.677		6.47179		-0.0089099	0.992264	-0.123823	0.0380177	0.993428	-0.107963	2.83922		16.3043	-0.113719	0.833348	0.540924	-0.123467	0.836934	0.533195	0.741816
Model 000_18_3	Chain D	144.18	164.009	117.701		Model 000_18_3	Chain_D_resi_11	146.013	150.429	108.867		Model 000_18_3	Chain_C_resi_11	146.119	144.001	109.677		6.47976		-0.0163967	0.99203	-0.124928	0.0380177	0.993428	-0.107963	3.26715		16.3036	-0.112415	0.832926	0.541846	-0.123467	0.836934	0.533195	0.836303
Model 000_19_3	Chain D	144.147	164.028	117.703		Model 000_19_3	Chain_D_resi_11	145.959	150.456	108.852		Model 000_19_3	Chain_C_resi_11	146.119	144.001	109.676		6.50969		-0.0246121	0.991658	-0.126526	0.0380177	0.993428	-0.107963	3.74477		16.3038	-0.111126	0.832449	0.542845	-0.123467	0.836934	0.533195	0.933671
Model 001_00_3	Chain D	144.33	163.865	117.727		Model 001_00_3	Chain_D_resi_11	146.319	150.32	108.872		Model 001_00_3	Chain_C_resi_11	146.119	144.001	109.677		6.37314		0.0313884	0.99149	-0.12634	0.0380177	0.993428	-0.107963	1.12483		16.3042	-0.12197	0.830752	0.543115	-0.123467	0.836934	0.533195	0.675207
Model 001_01_3	Chain D	144.326	163.9	117.714		Model 001_01_3	Chain_D_resi_11	146.309	150.353	108.862		Model 001_01_3	Chain_C_resi_11	146.119	144.001	109.676		6.40693		0.0296748	0.991447	-0.127092	0.0380177	0.993428	-0.107963	1.2011		16.3038	-0.121643	0.830907	0.542952	-0.123467	0.836934	0.533195	0.665357
Model 001_02_3	Chain D	144.327	163.915	117.712		Model 001_02_3	Chain_D_resi_11	146.307	150.359	108.873		Model 001_02_3	Chain_C_resi_11	146.119	144.002	109.676		6.41043		0.0292992	0.99169	-0.125267	0.0380177	0.993428	-0.107963	1.11464		16.3037	-0.121415	0.831476	0.54213	-0.123467	0.836934	0.533195	0.611324
Model 001_03_3	Chain D	144.347	163.931	117.734		Model 001_03_3	Chain_D_resi_11	146.328	150.362	108.916		Model 001_03_3	Chain_C_resi_11	146.119	144.001	109.676		6.40971		0.0326091	0.992395	-0.118694	0.0380177	0.993428	-0.107963	0.691056		16.3038	-0.121476	0.832268	0.540901	-0.123467	0.836934	0.533195	0.528619
Model 001_04_3	Chain D	144.339	163.96	117.703		Model 001_04_3	Chain_D_resi_11	146.314	150.383	108.893		Model 001_04_3	Chain_C_resi_11	146.119	144.001	109.677		6.43294		0.0302308	0.992086	-0.121866	0.0380177	0.993428	-0.107963	0.916246		16.3043	-0.121096	0.832686	0.540343	-0.123467	0.836934	0.533195	0.495435
Model 001_05_3	Chain D	144.34	163.992	117.712		Model 001_05_3	Chain_D_resi_11	146.314	150.411	108.91		Model 001_05_3	Chain_C_resi_11	146.119	144.001	109.677		6.45895		0.0301209	0.992476	-0.118676	0.0380177	0.993428	-0.107963	0.764499		16.3035	-0.121071	0.833003	0.53986	-0.123467	0.836934	0.533195	0.46412
Model 001_06_3	Chain D	144.345	164.016	117.701		Model 001_06_3	Chain_D_resi_11	146.314	150.427	108.91		Model 001_06_3	Chain_C_resi_11	146.119	144.001	109.676		6.47382		0.03008	0.992525	-0.118274	0.0380177	0.993428	-0.107963	0.747346		16.3039	-0.120781	0.833488	0.539175	-0.123467	0.836934	0.533195	0.424379
Model 001_07_3	Chain D	144.353	164.034	117.705		Model 001_07_3	Chain_D_resi_11	146.323	150.434	108.931		Model 001_07_3	Chain_C_resi_11	146.119	144.001	109.677		6.47857		0.031563	0.992855	-0.115079	0.0380177	0.993428	-0.107963	0.551403		16.3041	-0.12088	0.834148	0.53813	-0.123467	0.836934	0.533195	0.356945
Model 001_08_3	Chain D	144.371	164.036	117.694		Model 001_08_3	Chain_D_resi_11	146.338	150.421	108.942		Model 001_08_3	Chain_C_resi_11	146.119	144.001	109.676		6.46622		0.0340066	0.992942	-0.113623	0.0380177	0.993428	-0.107963	0.398423		16.3041	-0.120691	0.835014	0.536829	-0.123467	0.836934	0.533195	0.284167
Model 001_09_3	Chain D	144.364	164.065	117.702		Model 001_09_3	Chain_D_resi_11	146.333	150.446	108.958		Model 001_09_3	Chain_C_resi_11	146.119	144.001	109.676		6.48888		0.0330178	0.993302	-0.11073	0.0380177	0.993428	-0.107963	0.327483		16.304	-0.12077	0.835339	0.536306	-0.123467	0.836934	0.533195	0.25299
Model 001_10_3	Chain D	144.377	164.072	117.699		Model 001_10_3	Chain_D_resi_11	146.346	150.442	108.973		Model 001_10_3	Chain_C_resi_11	146.119	144.001	109.676		6.48242		0.0351151	0.99348	-0.108466	0.0380177	0.993428	-0.107963	0.168816		16.3036	-0.120792	0.836027	0.535227	-0.123467	0.836934	0.533195	0.199353
Model 001_11_3	Chain D	144.37	164.112	117.682		Model 001_11_3	Chain_D_resi_11	146.335	150.472	108.969		Model 001_11_3	Chain_C_resi_11	146.119	144.001	109.676		6.51249		0.0332121	0.993534	-0.108567	0.0380177	0.993428	-0.107963	0.277572		16.304	-0.120494	0.836602	0.534395	-0.123467	0.836934	0.533195	0.184647
Model 001_12_3	Chain D	144.385	164.13	117.685		Model 001_12_3	Chain_D_resi_11	146.354	150.479	108.99		Model 001_12_3	Chain_C_resi_11	146.119	144.001	109.677		6.51781		0.0360692	0.993787	-0.105296	0.0380177	0.993428	-0.107963	0.190358		16.3042	-0.12078	0.837277	0.533273	-0.123467	0.836934	0.533195	0.155252
Model 001_13_3	Chain D	144.384	164.155	117.685		Model 001_13_3	Chain_D_resi_11	146.358	150.494	109.009		Model 001_13_3	Chain_C_resi_11	146.119	144.001	109.676		6.53137		0.0365503	0.99409	-0.102221	0.0380177	0.993428	-0.107963	0.341722		16.3036	-0.12106	0.837926	0.532189	-0.123467	0.836934	0.533195	0.159888
Model 001_14_3	Chain D	144.379	164.175	117.67		Model 001_14_3	Chain_D_resi_11	146.352	150.506	109.005		Model 001_14_3	Chain_C_resi_11	146.119	144.001	109.676		6.54353		0.03551	0.994089	-0.102601	0.0380177	0.993428	-0.107963	0.341301		16.304	-0.121031	0.838388	0.531467	-0.123467	0.836934	0.533195	0.190274
Model 001_15_3	Chain D	144.363	164.198	117.622		Model 001_15_3	Chain_D_resi_11	146.331	150.521	108.969		Model 001_15_3	Chain_C_resi_11	146.119	144.001	109.676		6.56194		0.0323363	0.993644	-0.107819	0.0380177	0.993428	-0.107963	0.325864		16.3039	-0.120744	0.838893	0.530735	-0.123467	0.836934	0.533195	0.238308
Model 001_16_3	Chain D	144.374	164.247	117.653		Model 001_16_3	Chain_D_resi_11	146.348	150.559	109.019		Model 001_16_3	Chain_C_resi_11	146.119	144.001	109.676		6.59476		0.0347205	0.994415	-0.0996694	0.0380177	0.993428	-0.107963	0.514506		16.3037	-0.121051	0.839562	0.529607	-0.123467	0.836934	0.533195	0.289976
Model 001_17_3	Chain D	144.356	164.276	117.63		Model 001_17_3	Chain_D_resi_11	146.335	150.58	109.009		Model 001_17_3	Chain_C_resi_11	146.119	144.001	109.676		6.61624		0.0327074	0.994368	-0.100809	0.0380177	0.993428	-0.107963	0.513332		16.3038	-0.121365	0.840034	0.528784	-0.123467	0.836934	0.533195	0.331526
Model 001_18_3	Chain D	144.351	164.303	117.614		Model 001_18_3	Chain_D_resi_11	146.334	150.597	109.01		Model 001_18_3	Chain_C_resi_11	146.119	144.001	109.677		6.63352		0.0323508	0.994406	-0.100553	0.0380177	0.993428	-0.107963	0.537418		16.3034	-0.121603	0.840654	0.527743	-0.123467	0.836934	0.533195	0.392938
Model 001_19_3	Chain D	144.341	164.336	117.606		Model 001_19_3	Chain_D_resi_11	146.329	150.618	109.022		Model 001_19_3	Chain_C_resi_11	146.119	144.001	109.677		6.65195		0.0314927	0.994648	-0.0984018	0.0380177	0.993428	-0.107963	0.666926		16.3038	-0.121898	0.841399	0.526487	-0.123467	0.836934	0.533195	0.470355
Model 002_00_3	Chain D	144.564	164.399	116.997		Model 002_00_3	Chain_D_resi_11	147.061	150.341	109.127		Model 002_00_3	Chain_C_resi_11	146.12	144.001	109.676		6.43234		0.146407	0.985523	-0.0854964	0.0380177	0.993428	-0.107963	6.3617		16.3039	-0.15319	0.862254	0.482753	-0.123467	0.836934	0.533195	3.65545
Model 002_01_3	Chain D	144.538	164.367	117.07		Model 002_01_3	Chain_D_resi_11	147.057	150.361	109.113		Model 002_01_3	Chain_C_resi_11	146.119	144.001	109.677		6.45393		0.14539	0.985513	-0.0873312	0.0380177	0.993428	-0.107963	6.28409		16.3039	-0.154524	0.859043	0.488024	-0.123467	0.836934	0.533195	3.38714
Model 002_02_3	Chain D	144.53	164.336	117.143		Model 002_02_3	Chain_D_resi_11	147.045	150.385	109.09		Model 002_02_3	Chain_C_resi_11	146.119	144.001	109.677		6.47679		0.143014	0.985573	-0.0905191	0.0380177	0.993428	-0.107963	6.11778		16.3034	-0.154289	0.855696	0.493943	-0.123467	0.836934	0.533195	3.05519
Model 002_03_3	Chain D	144.561	164.287	117.248		Model 002_03_3	Chain_D_resi_11	147.014	150.424	109.025		Model 002_03_3	Chain_C_resi_11	146.119	144.002	109.676		6.51684		0.13737	0.985463	-0.0999561	0.0380177	0.993428	-0.107963	5.73152		16.3037	-0.150434	0.850296	0.504348	-0.123467	0.836934	0.533195	2.38874
Model 002_04_3	Chain D	144.591	164.239	117.391		Model 002_04_3	Chain_D_resi_11	146.896	150.476	108.958		Model 002_04_3	Chain_C_resi_11	146.119	144.001	109.676		6.56071		0.118475	0.986916	-0.109363	0.0380177	0.993428	-0.107963	4.62691		16.3043	-0.141396	0.844114	0.517183	-0.123467	0.836934	0.533195	1.43746
Model 002_05_3	Chain D	144.574	164.19	117.467		Model 002_05_3	Chain_D_resi_11	146.745	150.481	108.912		Model 002_05_3	Chain_C_resi_11	146.119	144.001	109.676		6.55502		0.0956214	0.988563	-0.116615	0.0380177	0.993428	-0.107963	3.34955		16.3042	-0.133174	0.840795	0.524718	-0.123467	0.836934	0.533195	0.770861
Model 002_06_3	Chain D	144.534	164.168	117.542		Model 002_06_3	Chain_D_resi_11	146.63	150.488	108.923		Model 002_06_3	Chain_C_resi_11	146.119	144.001	109.676		6.55032		0.0779301	0.990298	-0.115053	0.0380177	0.993428	-0.107963	2.32968		16.3041	-0.128511	0.839031	0.528688	-0.123467	0.836934	0.533195	0.405759
Model 002_07_3	Chain D	144.479	164.131	117.582		Model 002_07_3	Chain_D_resi_11	146.518	150.474	108.912		Model 002_07_3	Chain_C_resi_11	146.118	144.001	109.676		6.53051		0.0611963	0.991239	-0.117048	0.0380177	0.993428	-0.107963	1.43193		16.3043	-0.125049	0.837616	0.531754	-0.123467	0.836934	0.533195	0.128699
Model 002_08_3	Chain D	144.426	164.114	117.612		Model 002_08_3	Chain_D_resi_11	146.424	150.472	108.912		Model 002_08_3	Chain_C_resi_11	146.119	144.001	109.676		6.52304		0.0468405	0.992005	-0.117181	0.0380177	0.993428	-0.107963	0.735585		16.3036	-0.122558	0.836786	0.533637	-0.123467	0.836934	0.533195	0.0585165
Model 002_09_3	Chain D	144.396	164.069	117.683		Model 002_09_3	Chain_D_resi_11	146.373	150.438	108.959		Model 002_09_3	Chain_C_resi_11	146.119	144.001	109.677		6.48171		0.0391822	0.993081	-0.110702	0.0380177	0.993428	-0.107963	0.17165		16.3042	-0.121245	0.83605	0.535089	-0.123467	0.836934	0.533195	0.174768
Model 002_10_3	Chain D	144.343	164.059	117.689		Model 002_10_3	Chain_D_resi_11	146.302	150.441	108.94		Model 002_10_3	Chain_C_resi_11	146.119	144.001	109.676		6.4843		0.0282759	0.993129	-0.113556	0.0380177	0.993428	-0.107963	0.64382		16.3044	-0.120145	0.835245	0.536592	-0.123467	0.836934	0.533195	0.288888
Model 002_11_3	Chain D	144.3	164.035	117.744		Model 002_11_3	Chain_D_resi_11	146.252	150.431	108.973		Model 002_11_3	Chain_C_resi_11	146.119	144.001	109.676		6.46927		0.0205699	0.99386	-0.108713	0.0380177	0.993428	-0.107963	1.00093		16.3037	-0.119692	0.834408	0.537994	-0.123467	0.836934	0.533195	0.378583
Model 002_12_3	Chain D	144.262	164.023	117.796		Model 002_12_3	Chain_D_resi_11	146.211	150.428	109.011		Model 002_12_3	Chain_C_resi_11	146.118	144.001	109.676		6.46167		0.0142914	0.994585	-0.102937	0.0380177	0.993428	-0.107963	1.3912		16.3038	-0.119554	0.833878	0.538845	-0.123467	0.836934	0.533195	0.430964
Model 002_13_3	Chain D	144.213	164.014	117.812		Model 002_13_3	Chain_D_resi_11	146.164	150.433	109.005		Model 002_13_3	Chain_C_resi_11	146.119	144.001	109.676		6.46734		0.0069672	0.994573	-0.10381	0.0380177	0.993428	-0.107963	1.79619		16.3038	-0.119661	0.833	0.540177	-0.123467	0.836934	0.533195	0.50834
Model 002_14_3	Chain D	144.172	163.985	117.856		Model 002_14_3	Chain_D_resi_11	146.129	150.411	109.04		Model 002_14_3	Chain_C_resi_11	146.119	144.001	109.676		6.44079		0.00153754	0.995105	-0.0988158	0.0380177	0.993428	-0.107963	2.15714		16.3038	-0.119978	0.832602	0.540721	-0.123467	0.836934	0.533195	0.536235
Model 002_15_3	Chain D	144.138	163.956	117.875		Model 002_15_3	Chain_D_resi_11	146.104	150.389	109.049		Model 002_15_3	Chain_C_resi_11	146.119	144.001	109.676		6.41947		-0.00229376	0.995211	-0.0977189	0.0380177	0.993428	-0.107963	2.38546		16.304	-0.120587	0.832112	0.54134	-0.123467	0.836934	0.533195	0.566879
Model 002_16_3	Chain D	144.107	163.964	117.93		Model 002_16_3	Chain_D_resi_11	146.088	150.407	109.092		Model 002_16_3	Chain_C_resi_11	146.119	144.002	109.677		6.43244		-0.00487005	0.995849	-0.0908954	0.0380177	0.993428	-0.107963	2.6486		16.3043	-0.121526	0.831511	0.542052	-0.123467	0.836934	0.533195	0.605373
Model 002_17_3	Chain D	144.06	163.959	117.961		Model 002_17_3	Chain_D_resi_11	146.059	150.415	109.107		Model 002_17_3	Chain_C_resi_11	146.119	144.001	109.677		6.4398		-0.0094162	0.996032	-0.0884966	0.0380177	0.993428	-0.107963	2.94184		16.3041	-0.122583	0.830706	0.543047	-0.123467	0.836934	0.533195	0.669736
Model 002_18_3	Chain D	144.019	163.943	117.968		Model 002_18_3	Chain_D_resi_11	146.033	150.408	109.104		Model 002_18_3	Chain_C_resi_11	146.119	144.001	109.676		6.43306		-0.0134085	0.995944	-0.0889759	0.0380177	0.993428	-0.107963	3.14463		16.3037	-0.123484	0.830156	0.543685	-0.123467	0.836934	0.533195	0.715602
Model 002_19_3	Chain D	143.99	163.93	118.002		Model 002_19_3	Chain_D_resi_11	146.029	150.403	109.134		Model 002_19_3	Chain_C_resi_11	146.119	144.002	109.676		6.42483		-0.0140527	0.996326	-0.0844801	0.0380177	0.993428	-0.107963	3.27744		16.3034	-0.125056	0.829731	0.543974	-0.123467	0.836934	0.533195	0.748404
Model 3 average(REF)	Chain D	144.353	164.089	117.668		Model 3	Chain_D_resi_11	146.366	150.446	108.976		Model 3	Chain_C_resi_11	146.119	144.001	109.676		6.48739		0.0380177	0.993428	-0.107963						16.3017	-0.123467	0.836934	0.533195
																	min	6.37314							min	0.136557								min	0.0193023
																	max	6.65195							max	6.3617								max	3.65545
																	length var	0.278805							median	1.1376								median	0.399349
																									75th percentage	2.31996								75th percentage	0.61385
He_RecQ5GFP
Model 000_00_4	Chain D	144.372	161.265	117.274		Model 000_00_4	Chain_D_resi_11	145.407	148.792	107.047		Model 000_00_4	Chain_K_resi_11	146.892	142.889	108.746		6.31878		-0.234965	0.934078	-0.268867	-0.197826	0.959062	-0.202645	4.58087		16.1626	-0.0640526	0.771719	0.63273	-0.0845474	0.765494	0.637864	1.26201
Model 000_01_4	Chain D	144.358	161.298	117.319		Model 000_01_4	Chain_D_resi_11	145.431	148.834	107.086		Model 000_01_4	Chain_K_resi_11	146.891	142.889	108.747		6.34359		-0.230261	0.937276	-0.261712	-0.197826	0.959062	-0.202645	4.05853		16.1619	-0.0663589	0.771199	0.633126	-0.0845474	0.765494	0.637864	1.12544
Model 000_02_4	Chain D	144.339	161.344	117.364		Model 000_02_4	Chain_D_resi_11	145.445	148.889	107.124		Model 000_02_4	Chain_K_resi_11	146.891	142.889	108.746		6.38091		-0.226601	0.940249	-0.254131	-0.197826	0.959062	-0.202645	3.54767		16.1621	-0.0684662	0.770649	0.633572	-0.0845474	0.765494	0.637864	0.998339
Model 000_03_4	Chain D	144.317	161.389	117.396		Model 000_03_4	Chain_D_resi_11	145.456	148.945	107.146		Model 000_03_4	Chain_K_resi_11	146.891	142.889	108.747		6.42612		-0.223343	0.942387	-0.249047	-0.197826	0.959062	-0.202645	3.18132		16.1621	-0.0704472	0.769969	0.63418	-0.0845474	0.765494	0.637864	0.873495
Model 000_04_4	Chain D	144.295	161.435	117.445		Model 000_04_4	Chain_D_resi_11	145.467	149.002	107.186		Model 000_04_4	Chain_K_resi_11	146.892	142.889	108.746		6.46699		-0.220322	0.945131	-0.241219	-0.197826	0.959062	-0.202645	2.68033		16.1619	-0.0724905	0.769298	0.634764	-0.0845474	0.765494	0.637864	0.745835
Model 000_05_4	Chain D	144.283	161.475	117.478		Model 000_05_4	Chain_D_resi_11	145.491	149.05	107.211		Model 000_05_4	Chain_K_resi_11	146.892	142.889	108.746		6.50161		-0.215478	0.947528	-0.236133	-0.197826	0.959062	-0.202645	2.26753		16.1627	-0.0747274	0.768734	0.635188	-0.0845474	0.765494	0.637864	0.611985
Model 000_06_4	Chain D	144.265	161.513	117.54		Model 000_06_4	Chain_D_resi_11	145.509	149.098	107.266		Model 000_06_4	Chain_K_resi_11	146.891	142.889	108.746		6.53163		-0.211603	0.950713	-0.226648	-0.197826	0.959062	-0.202645	1.65629		16.1625	-0.0769669	0.768107	0.635679	-0.0845474	0.765494	0.637864	0.476144
Model 000_07_4	Chain D	144.24	161.577	117.563		Model 000_07_4	Chain_D_resi_11	145.518	149.178	107.275		Model 000_07_4	Chain_K_resi_11	146.892	142.889	108.746		6.60327		-0.208133	0.952403	-0.222733	-0.197826	0.959062	-0.202645	1.3487		16.1624	-0.0790714	0.767174	0.636547	-0.0845474	0.765494	0.637864	0.336734
Model 000_08_4	Chain D	144.228	161.613	117.628		Model 000_08_4	Chain_D_resi_11	145.548	149.222	107.334		Model 000_08_4	Chain_K_resi_11	146.892	142.889	108.746		6.62636		-0.202745	0.955766	-0.213087	-0.197826	0.959062	-0.202645	0.687762		16.1622	-0.0816597	0.766613	0.636895	-0.0845474	0.765494	0.637864	0.185918
Model 000_09_4	Chain D	144.198	161.658	117.67		Model 000_09_4	Chain_D_resi_11	145.55	149.282	107.363		Model 000_09_4	Chain_K_resi_11	146.891	142.889	108.746		6.67699		-0.200869	0.957453	-0.20721	-0.197826	0.959062	-0.202645	0.327549		16.1622	-0.0836429	0.765717	0.637716	-0.0845474	0.765494	0.637864	0.054039
Model 000_10_4	Chain D	144.187	161.711	117.706		Model 000_10_4	Chain_D_resi_11	145.579	149.346	107.391		Model 000_10_4	Chain_K_resi_11	146.891	142.889	108.746		6.72647		-0.195127	0.959868	-0.201441	-0.197826	0.959062	-0.202645	0.175561		16.1626	-0.0860757	0.765044	0.638199	-0.0845474	0.765494	0.637864	0.093278
Model 000_11_4	Chain D	144.164	161.751	117.755		Model 000_11_4	Chain_D_resi_11	145.589	149.4	107.429		Model 000_11_4	Chain_K_resi_11	146.891	142.889	108.746		6.76929		-0.192303	0.961864	-0.194516	-0.197826	0.959062	-0.202645	0.585566		16.1617	-0.0881845	0.764233	0.638883	-0.0845474	0.765494	0.637864	0.228159
Model 000_12_4	Chain D	144.156	161.792	117.813		Model 000_12_4	Chain_D_resi_11	145.623	149.452	107.479		Model 000_12_4	Chain_K_resi_11	146.891	142.889	108.747		6.80362		-0.186377	0.96465	-0.186315	-0.197826	0.959062	-0.202645	1.18676		16.1622	-0.0907802	0.763523	0.639368	-0.0845474	0.765494	0.637864	0.384328
Model 000_13_4	Chain D	144.125	161.847	117.841		Model 000_13_4	Chain_D_resi_11	145.623	149.522	107.494		Model 000_13_4	Chain_K_resi_11	146.891	142.889	108.747		6.86798		-0.184603	0.965738	-0.182403	-0.197826	0.959062	-0.202645	1.43723		16.1623	-0.0927278	0.762608	0.640181	-0.0845474	0.765494	0.637864	0.514452
Model 000_14_4	Chain D	144.109	161.894	117.894		Model 000_14_4	Chain_D_resi_11	145.646	149.582	107.537		Model 000_14_4	Chain_K_resi_11	146.891	142.889	108.745		6.91448		-0.180109	0.967992	-0.174791	-0.197826	0.959062	-0.202645	1.95952		16.1622	-0.0951143	0.761767	0.64083	-0.0845474	0.765494	0.637864	0.664111
Model 000_15_4	Chain D	144.088	161.94	117.937		Model 000_15_4	Chain_D_resi_11	145.661	149.642	107.568		Model 000_15_4	Chain_K_resi_11	146.892	142.889	108.747		6.96535		-0.176737	0.9696	-0.169233	-0.197826	0.959062	-0.202645	2.34316		16.1623	-0.097323	0.76089	0.64154	-0.0845474	0.765494	0.637864	0.806083
Model 000_16_4	Chain D	144.07	161.985	117.98		Model 000_16_4	Chain_D_resi_11	145.681	149.7	107.6		Model 000_16_4	Chain_K_resi_11	146.891	142.889	108.746		7.01239		-0.172572	0.971362	-0.163323	-0.197826	0.959062	-0.202645	2.76909		16.1626	-0.0996567	0.760063	0.642163	-0.0845474	0.765494	0.637864	0.952349
Model 000_17_4	Chain D	144.054	162.024	118.041		Model 000_17_4	Chain_D_resi_11	145.702	149.752	107.654		Model 000_17_4	Chain_K_resi_11	146.891	142.889	108.746		7.0497		-0.168663	0.973434	-0.154853	-0.197826	0.959062	-0.202645	3.31231		16.1617	-0.102019	0.759313	0.642678	-0.0845474	0.765494	0.637864	1.09713
Model 000_18_4	Chain D	144.034	162.074	118.086		Model 000_18_4	Chain_D_resi_11	145.72	149.817	107.687		Model 000_18_4	Chain_K_resi_11	146.891	142.889	108.746		7.10571		-0.164871	0.974988	-0.149051	-0.197826	0.959062	-0.202645	3.71918		16.1625	-0.104268	0.758391	0.643407	-0.0845474	0.765494	0.637864	1.24226
Model 000_19_4	Chain D	144.009	162.125	118.12		Model 000_19_4	Chain_D_resi_11	145.729	149.883	107.71		Model 000_19_4	Chain_K_resi_11	146.892	142.889	108.746		7.16492		-0.162245	0.976096	-0.144611	-0.197826	0.959062	-0.202645	4.02142		16.1623	-0.106414	0.757474	0.644134	-0.0845474	0.765494	0.637864	1.38199
Model 001_00_4	Chain D	143.563	161.128	117.306		Model 001_00_4	Chain_D_resi_11	145.473	148.702	107.149		Model 001_00_4	Chain_K_resi_11	146.891	142.889	108.746		6.19292		-0.229082	0.938631	-0.257864	-0.197826	0.959062	-0.202645	3.81998		16.1626	-0.118141	0.768845	0.628427	-0.0845474	0.765494	0.637864	2.00856
Model 001_01_4	Chain D	143.606	161.195	117.339		Model 001_01_4	Chain_D_resi_11	145.457	148.778	107.161		Model 001_01_4	Chain_K_resi_11	146.891	142.889	108.746		6.26498		-0.228973	0.939971	-0.253035	-0.197826	0.959062	-0.202645	3.56658		16.162	-0.114491	0.768285	0.629785	-0.0845474	0.765494	0.637864	1.78423
Model 001_02_4	Chain D	143.667	161.256	117.378		Model 001_02_4	Chain_D_resi_11	145.464	148.845	107.182		Model 001_02_4	Chain_K_resi_11	146.891	142.889	108.746		6.32141		-0.225816	0.942221	-0.24744	-0.197826	0.959062	-0.202645	3.17689		16.1621	-0.111145	0.767896	0.630859	-0.0845474	0.765494	0.637864	1.58195
Model 001_03_4	Chain D	143.738	161.289	117.429		Model 001_03_4	Chain_D_resi_11	145.483	148.88	107.222		Model 001_03_4	Chain_K_resi_11	146.891	142.889	108.746		6.34039		-0.222161	0.944899	-0.240436	-0.197826	0.959062	-0.202645	2.70038		16.1622	-0.107951	0.767783	0.63155	-0.0845474	0.765494	0.637864	1.39505
Model 001_04_4	Chain D	143.797	161.373	117.474		Model 001_04_4	Chain_D_resi_11	145.489	148.976	107.243		Model 001_04_4	Chain_K_resi_11	146.891	142.889	108.746		6.42527		-0.218281	0.94744	-0.233905	-0.197826	0.959062	-0.202645	2.2417		16.1619	-0.104679	0.767024	0.633022	-0.0845474	0.765494	0.637864	1.18958
Model 001_05_4	Chain D	143.862	161.425	117.513		Model 001_05_4	Chain_D_resi_11	145.492	149.033	107.268		Model 001_05_4	Chain_K_resi_11	146.891	142.889	108.746		6.47223		-0.216143	0.949256	-0.228464	-0.197826	0.959062	-0.202645	1.89884		16.1619	-0.100879	0.766771	0.633944	-0.0845474	0.765494	0.637864	0.965101
Model 001_06_4	Chain D	143.945	161.484	117.518		Model 001_06_4	Chain_D_resi_11	145.521	149.095	107.26		Model 001_06_4	Chain_K_resi_11	146.892	142.889	108.746		6.52718		-0.210064	0.950828	-0.227595	-0.197826	0.959062	-0.202645	1.66066		16.1618	-0.0975111	0.766566	0.634719	-0.0845474	0.765494	0.637864	0.766783
Model 001_07_4	Chain D	144.011	161.532	117.593		Model 001_07_4	Chain_D_resi_11	145.53	149.147	107.321		Model 001_07_4	Chain_K_resi_11	146.892	142.889	108.746		6.56107		-0.207539	0.953814	-0.21718	-0.197826	0.959062	-0.202645	1.04577		16.1618	-0.0940001	0.766309	0.635559	-0.0845474	0.765494	0.637864	0.559423
Model 001_08_4	Chain D	144.09	161.588	117.619		Model 001_08_4	Chain_D_resi_11	145.55	149.206	107.335		Model 001_08_4	Chain_K_resi_11	146.891	142.889	108.746		6.61001		-0.202877	0.955659	-0.213442	-0.197826	0.959062	-0.202645	0.710211		16.162	-0.0903616	0.766121	0.636313	-0.0845474	0.765494	0.637864	0.346642
Model 001_09_4	Chain D	144.161	161.646	117.656		Model 001_09_4	Chain_D_resi_11	145.562	149.269	107.357		Model 001_09_4	Chain_K_resi_11	146.891	142.889	108.746		6.66252		-0.199443	0.957468	-0.208514	-0.197826	0.959062	-0.202645	0.36053		16.1625	-0.0867026	0.765811	0.637194	-0.0845474	0.765494	0.637864	0.13057
Model 001_10_4	Chain D	144.236	161.713	117.695		Model 001_10_4	Chain_D_resi_11	145.58	149.341	107.382		Model 001_10_4	Chain_K_resi_11	146.891	142.889	108.746		6.72434		-0.19493	0.959613	-0.202845	-0.197826	0.959062	-0.202645	0.169309		16.1623	-0.0831386	0.765439	0.638115	-0.0845474	0.765494	0.637864	0.0820512
Model 001_11_4	Chain D	144.316	161.763	117.74		Model 001_11_4	Chain_D_resi_11	145.599	149.399	107.412		Model 001_11_4	Chain_K_resi_11	146.891	142.889	108.746		6.76976		-0.190924	0.961608	-0.197126	-0.197826	0.959062	-0.202645	0.526968		16.1616	-0.0793854	0.765033	0.639079	-0.0845474	0.765494	0.637864	0.304993
Model 001_12_4	Chain D	144.407	161.814	117.81		Model 001_12_4	Chain_D_resi_11	145.636	149.454	107.469		Model 001_12_4	Chain_K_resi_11	146.892	142.889	108.746		6.8049		-0.184465	0.964758	-0.187656	-0.197826	0.959062	-0.202645	1.19594		16.1623	-0.0760708	0.764768	0.639799	-0.0845474	0.765494	0.637864	0.499903
Model 001_13_4	Chain D	144.481	161.886	117.829		Model 001_13_4	Chain_D_resi_11	145.646	149.534	107.47		Model 001_13_4	Chain_K_resi_11	146.892	142.889	108.746		6.88031		-0.180995	0.965846	-0.185422	-0.197826	0.959062	-0.202645	1.43354		16.1621	-0.072095	0.764215	0.64092	-0.0845474	0.765494	0.637864	0.738292
Model 001_14_4	Chain D	144.569	161.939	117.889		Model 001_14_4	Chain_D_resi_11	145.679	149.593	107.517		Model 001_14_4	Chain_K_resi_11	146.891	142.889	108.746		6.92341		-0.175154	0.968392	-0.177587	-0.197826	0.959062	-0.202645	2.00875		16.1623	-0.0686856	0.763848	0.641731	-0.0845474	0.765494	0.637864	0.940186
Model 001_15_4	Chain D	144.656	161.998	117.929		Model 001_15_4	Chain_D_resi_11	145.709	149.658	107.546		Model 001_15_4	Chain_K_resi_11	146.891	142.889	108.746		6.97582		-0.169459	0.9704	-0.17207	-0.197826	0.959062	-0.202645	2.47661		16.1621	-0.0651509	0.763535	0.642471	-0.0845474	0.765494	0.637864	1.14778
Model 001_16_4	Chain D	144.734	162.05	117.985		Model 001_16_4	Chain_D_resi_11	145.728	149.715	107.589		Model 001_16_4	Chain_K_resi_11	146.892	142.889	108.746		7.02037		-0.165799	0.972286	-0.164835	-0.197826	0.959062	-0.202645	2.93879		16.162	-0.0615171	0.763184	0.643247	-0.0845474	0.765494	0.637864	1.36158
Model 001_17_4	Chain D	144.834	162.1	118.003		Model 001_17_4	Chain_D_resi_11	145.773	149.768	107.598		Model 001_17_4	Chain_K_resi_11	146.892	142.889	108.746		7.06338		-0.158378	0.973905	-0.162557	-0.197826	0.959062	-0.202645	3.33329		16.1621	-0.0580918	0.762994	0.64379	-0.0845474	0.765494	0.637864	1.56
Model 001_18_4	Chain D	144.919	162.157	118.05		Model 001_18_4	Chain_D_resi_11	145.799	149.835	107.628		Model 001_18_4	Chain_K_resi_11	146.891	142.889	108.746		7.1192		-0.153392	0.975612	-0.157012	-0.197826	0.959062	-0.202645	3.77124		16.1624	-0.0544453	0.762418	0.644791	-0.0845474	0.765494	0.637864	1.77863
Model 001_19_4	Chain D	145.01	162.204	118.084		Model 001_19_4	Chain_D_resi_11	145.835	149.884	107.653		Model 001_19_4	Chain_K_resi_11	146.892	142.889	108.746		7.15877		-0.147622	0.977204	-0.152581	-0.197826	0.959062	-0.202645	4.19412		16.1626	-0.051025	0.762205	0.645322	-0.0845474	0.765494	0.637864	1.97675
Model 002_00_4	Chain D	144.234	161.653	117.54		Model 002_00_4	Chain_D_resi_11	146.012	149.342	107.22		Model 002_00_4	Chain_K_resi_11	146.891	142.889	108.746		6.689		-0.131441	0.964739	-0.228038	-0.197826	0.959062	-0.202645	4.08617		16.1622	-0.110038	0.761727	0.638485	-0.0845474	0.765494	0.637864	1.47685
Model 002_01_4	Chain D	144.238	161.653	117.553		Model 002_01_4	Chain_D_resi_11	145.979	149.338	107.233		Model 002_01_4	Chain_K_resi_11	146.891	142.889	108.746		6.68582		-0.13637	0.964458	-0.226327	-0.197826	0.959062	-0.202645	3.78693		16.1622	-0.107722	0.762004	0.638549	-0.0845474	0.765494	0.637864	1.34336
Model 002_02_4	Chain D	144.249	161.651	117.565		Model 002_02_4	Chain_D_resi_11	145.949	149.329	107.245		Model 002_02_4	Chain_K_resi_11	146.892	142.889	108.746		6.67887		-0.141147	0.964147	-0.224718	-0.197826	0.959062	-0.202645	3.49774		16.1622	-0.105211	0.762405	0.63849	-0.0845474	0.765494	0.637864	1.19765
Model 002_03_4	Chain D	144.235	161.652	117.583		Model 002_03_4	Chain_D_resi_11	145.895	149.325	107.264		Model 002_03_4	Chain_K_resi_11	146.892	142.889	108.746		6.6787		-0.149197	0.963569	-0.221978	-0.197826	0.959062	-0.202645	3.00981		16.162	-0.102727	0.762746	0.638487	-0.0845474	0.765494	0.637864	1.05409
Model 002_04_4	Chain D	144.234	161.659	117.596		Model 002_04_4	Chain_D_resi_11	145.852	149.325	107.277		Model 002_04_4	Chain_K_resi_11	146.891	142.889	108.747		6.68305		-0.155491	0.963062	-0.219852	-0.197826	0.959062	-0.202645	2.62858		16.1619	-0.100133	0.76314	0.638429	-0.0845474	0.765494	0.637864	0.903731
Model 002_05_4	Chain D	144.233	161.669	117.622		Model 002_05_4	Chain_D_resi_11	145.814	149.33	107.303		Model 002_05_4	Chain_K_resi_11	146.891	142.889	108.746		6.68767		-0.160994	0.963103	-0.215669	-0.197826	0.959062	-0.202645	2.25046		16.1623	-0.0978722	0.763441	0.638419	-0.0845474	0.765494	0.637864	0.773124
Model 002_06_4	Chain D	144.232	161.661	117.643		Model 002_06_4	Chain_D_resi_11	145.77	149.313	107.33		Model 002_06_4	Chain_K_resi_11	146.892	142.889	108.746		6.67306		-0.168072	0.962667	-0.212187	-0.197826	0.959062	-0.202645	1.8023		16.1619	-0.0951955	0.764029	0.638121	-0.0845474	0.765494	0.637864	0.616021
Model 002_07_4	Chain D	144.216	161.68	117.652		Model 002_07_4	Chain_D_resi_11	145.705	149.33	107.333		Model 002_07_4	Chain_K_resi_11	146.891	142.889	108.746		6.69921		-0.177082	0.961326	-0.210939	-0.197826	0.959062	-0.202645	1.28662		16.1621	-0.09215	0.764136	0.63844	-0.0845474	0.765494	0.637864	0.443725
Model 002_08_4	Chain D	144.214	161.67	117.671		Model 002_08_4	Chain_D_resi_11	145.66	149.308	107.36		Model 002_08_4	Chain_K_resi_11	146.891	142.889	108.746		6.68163		-0.184362	0.960708	-0.207485	-0.197826	0.959062	-0.202645	0.825164		16.1624	-0.0894199	0.764826	0.638001	-0.0845474	0.765494	0.637864	0.281896
Model 002_09_4	Chain D	144.202	161.677	117.678		Model 002_09_4	Chain_D_resi_11	145.599	149.309	107.367		Model 002_09_4	Chain_K_resi_11	146.891	142.889	108.746		6.69194		-0.193058	0.959327	-0.205964	-0.197826	0.959062	-0.202645	0.333203		16.1628	-0.0864735	0.765242	0.637908	-0.0845474	0.765494	0.637864	0.111328
Model 002_10_4	Chain D	144.193	161.696	117.695		Model 002_10_4	Chain_D_resi_11	145.543	149.325	107.382		Model 002_10_4	Chain_K_resi_11	146.892	142.889	108.746		6.71626		-0.200899	0.958326	-0.203103	-0.197826	0.959062	-0.202645	0.182891		16.1621	-0.0835236	0.765425	0.638082	-0.0845474	0.765494	0.637864	0.0601002
Model 002_11_4	Chain D	144.187	161.689	117.724		Model 002_11_4	Chain_D_resi_11	145.492	149.307	107.419		Model 002_11_4	Chain_K_resi_11	146.891	142.889	108.746		6.70185		-0.208828	0.957682	-0.198078	-0.197826	0.959062	-0.202645	0.687082		16.1622	-0.0807158	0.766107	0.637624	-0.0845474	0.765494	0.637864	0.222756
Model 002_12_4	Chain D	144.171	161.706	117.72		Model 002_12_4	Chain_D_resi_11	145.418	149.318	107.415		Model 002_12_4	Chain_K_resi_11	146.891	142.889	108.746		6.7284		-0.218876	0.955493	-0.197805	-0.197826	0.959062	-0.202645	1.25435		16.1617	-0.0772028	0.766466	0.637628	-0.0845474	0.765494	0.637864	0.424695
Model 002_13_4	Chain D	144.158	161.698	117.762		Model 002_13_4	Chain_D_resi_11	145.356	149.3	107.463		Model 002_13_4	Chain_K_resi_11	146.892	142.889	108.746		6.71611		-0.228628	0.954599	-0.190972	-0.197826	0.959062	-0.202645	1.90462		16.1621	-0.07415	0.767085	0.637246	-0.0845474	0.765494	0.637864	0.603694
Model 002_14_4	Chain D	144.138	161.695	117.793		Model 002_14_4	Chain_D_resi_11	145.284	149.29	107.498		Model 002_14_4	Chain_K_resi_11	146.891	142.889	108.746		6.71647		-0.239264	0.952996	-0.185878	-0.197826	0.959062	-0.202645	2.5849		16.1621	-0.070917	0.767581	0.637017	-0.0845474	0.765494	0.637864	0.791556
Model 002_15_4	Chain D	144.116	161.715	117.813		Model 002_15_4	Chain_D_resi_11	145.206	149.304	107.517		Model 002_15_4	Chain_K_resi_11	146.891	142.889	108.746		6.74568		-0.249896	0.950976	-0.1822	-0.197826	0.959062	-0.202645	3.23882		16.1619	-0.0674475	0.767877	0.637036	-0.0845474	0.765494	0.637864	0.990369
Model 002_16_4	Chain D	144.1	161.715	117.838		Model 002_16_4	Chain_D_resi_11	145.136	149.296	107.548		Model 002_16_4	Chain_K_resi_11	146.891	142.889	108.746		6.75013		-0.259939	0.949178	-0.177461	-0.197826	0.959062	-0.202645	3.88249		16.162	-0.0641177	0.768433	0.63671	-0.0845474	0.765494	0.637864	1.18445
Model 002_17_4	Chain D	144.08	161.724	117.84		Model 002_17_4	Chain_D_resi_11	145.058	149.298	107.551		Model 002_17_4	Chain_K_resi_11	146.891	142.889	108.746		6.77243		-0.270689	0.946339	-0.176551	-0.197826	0.959062	-0.202645	4.49503		16.162	-0.0605331	0.768813	0.636602	-0.0845474	0.765494	0.637864	1.39092
Model 002_18_4	Chain D	144.054	161.729	117.891		Model 002_18_4	Chain_D_resi_11	144.976	149.296	107.607		Model 002_18_4	Chain_K_resi_11	146.892	142.889	108.746		6.78338		-0.28243	0.944469	-0.16796	-0.197826	0.959062	-0.202645	5.30721		16.162	-0.057058	0.769307	0.636326	-0.0845474	0.765494	0.637864	1.5926
Model 002_19_4	Chain D	144.035	161.715	117.922		Model 002_19_4	Chain_D_resi_11	144.9	149.269	107.647		Model 002_19_4	Chain_K_resi_11	146.891	142.889	108.746		6.77405		-0.293976	0.941951	-0.162191	-0.197826	0.959062	-0.202645	6.0594		16.162	-0.0535187	0.770041	0.635746	-0.0845474	0.765494	0.637864	1.80097
model 4 average(REF)	Chain D	144.2	161.683	117.696		model 4	Chain_D_resi_11	145.566	149.313	107.389		model 4	Chain_K_resi_11	146.891	142.889	108.746		6.6977		-0.197826	0.959062	-0.202645						16.1596	-0.0845474	0.765494	0.637864
																	min	6.19292							min	0.169309								min	0.054039
																	max	7.16492							max	6.0594								max	2.00856
																	length var	0.971999							median	2.30535								median	0.839789
																									75th percentage	3.51023								75th percentage	1.2472
