# Supplementary material for: Covalently constrained ‘Di-Gembodies’ enable parallel structure solutions by cryo-EM
Source: Nat Chem Biol. 2025 Aug 15;22(1):69–76. doi: 10.1038/s41589-025-01972-7 (PMC12435805; doi:10.1038/s41589-025-01972-7)
Supplement: Supplementary file 6 — Statistical source data. [file 41589_2025_1972_MOESM6_ESM.xlsx]

## Sheet: Sheet1
Intra-structure analysis
																		C12 Ca Distances (Å)		Unit C12 Ca Vector			reference C12 Ca Vector			Wobble angle to reference (°)		MC-C12 distance	Unit MC-C12 Vector			reference MC-C12 Vector			Twist angle to reference (°)
Ho_SPNS2																									75th percentage	1.97592								75th percentage	1.22257
Model 000_00_2	Chain D	141.377	165.598	113.052		Model 000_00_2	Chain_D_resi_11	146.915	149.675	107.292		Model 000_00_2	Chain_B_resi_11	146.746	143.497	109.2		6.46771		0.0259963	0.955165	-0.29493	0.0067315	0.951628	-0.307178	1.32361		17.8151	-0.310842	0.893775	0.323331	-0.312872	0.892879	0.32385	0.13061
Model 000_01_2	Chain D	141.37	165.588	113.024		Model 000_01_2	Chain_D_resi_11	146.911	149.666	107.264		Model 000_01_2	Chain_B_resi_11	146.747	143.497	109.2		6.46768		0.0254397	0.953817	-0.299311	0.0067315	0.951628	-0.307178	1.16958		17.8157	-0.311019	0.893721	0.323311	-0.312872	0.892879	0.32385	0.120651
Model 000_02_2	Chain D	141.346	165.588	113.019		Model 000_02_2	Chain_D_resi_11	146.891	149.668	107.258		Model 000_02_2	Chain_B_resi_11	146.747	143.498	109.2		6.47025		0.022227	0.953635	-0.300143	0.0067315	0.951628	-0.307178	0.981807		17.8153	-0.311257	0.893598	0.323421	-0.312872	0.892879	0.32385	0.104256
Model 000_03_2	Chain D	141.335	165.585	113.014		Model 000_03_2	Chain_D_resi_11	146.885	149.667	107.251		Model 000_03_2	Chain_B_resi_11	146.747	143.497	109.2		6.47211		0.02136	0.953347	-0.301121	0.0067315	0.951628	-0.307178	0.912492		17.8154	-0.311514	0.893491	0.323469	-0.312872	0.892879	0.32385	0.0881162
Model 000_04_2	Chain D	141.311	165.586	113.015		Model 000_04_2	Chain_D_resi_11	146.865	149.67	107.25		Model 000_04_2	Chain_B_resi_11	146.747	143.498	109.199		6.47418		0.0182539	0.953418	-0.301098	0.0067315	0.951628	-0.307178	0.753481		17.8154	-0.311773	0.893362	0.323576	-0.312872	0.892879	0.32385	0.0705722
Model 000_05_2	Chain D	141.282	165.589	113.007		Model 000_05_2	Chain_D_resi_11	146.84	149.675	107.24		Model 000_05_2	Chain_B_resi_11	146.747	143.497	109.199		6.48214		0.0143522	0.953126	-0.302233	0.0067315	0.951628	-0.307178	0.527549		17.8156	-0.31196	0.893254	0.323694	-0.312872	0.892879	0.32385	0.0572221
Model 000_06_2	Chain D	141.272	165.586	112.999		Model 000_06_2	Chain_D_resi_11	146.837	149.674	107.233		Model 000_06_2	Chain_B_resi_11	146.747	143.497	109.2		6.48361		0.0139418	0.95275	-0.303435	0.0067315	0.951628	-0.307178	0.46989		17.8157	-0.312416	0.893109	0.323655	-0.312872	0.892879	0.32385	0.0313215
Model 000_07_2	Chain D	141.253	165.581	112.986		Model 000_07_2	Chain_D_resi_11	146.826	149.672	107.22		Model 000_07_2	Chain_B_resi_11	146.747	143.498	109.199		6.48441		0.012154	0.952209	-0.305207	0.0067315	0.951628	-0.307178	0.332247		17.8156	-0.312812	0.892979	0.32363	-0.312872	0.892879	0.32385	0.0142685
Model 000_08_2	Chain D	141.219	165.575	112.978		Model 000_08_2	Chain_D_resi_11	146.793	149.668	107.21		Model 000_08_2	Chain_B_resi_11	146.747	143.497	109.199		6.48325		0.00711014	0.951723	-0.306877	0.0067315	0.951628	-0.307178	0		17.8151	-0.312912	0.892889	0.323784	-0.312872	0.892879	0.32385	0.00445986
Model 000_09_2	Chain D	141.201	165.578	112.967		Model 000_09_2	Chain_D_resi_11	146.781	149.672	107.2		Model 000_09_2	Chain_B_resi_11	146.747	143.497	109.2		6.49135		0.00527012	0.951339	-0.308102	0.0067315	0.951628	-0.307178	0.100446		17.8155	-0.313249	0.892787	0.323738	-0.312872	0.892879	0.32385	0.0231279
Model 000_10_2	Chain D	141.168	165.576	112.963		Model 000_10_2	Chain_D_resi_11	146.754	149.674	107.193		Model 000_10_2	Chain_B_resi_11	146.747	143.497	109.199		6.49452		0.00110191	0.951072	-0.308967	0.0067315	0.951628	-0.307178	0.339941		17.8157	-0.313561	0.892626	0.32388	-0.312872	0.892879	0.32385	0.0420678
Model 000_11_2	Chain D	141.155	165.573	112.955		Model 000_11_2	Chain_D_resi_11	146.747	149.673	107.185		Model 000_11_2	Chain_B_resi_11	146.747	143.497	109.2		6.4962		-0.000117444	0.950699	-0.310114	0.0067315	0.951628	-0.307178	0.430262		17.8151	-0.313869	0.892511	0.3239	-0.312872	0.892879	0.32385	0.0609482
Model 000_12_2	Chain D	141.148	165.578	112.947		Model 000_12_2	Chain_D_resi_11	146.744	149.68	107.175		Model 000_12_2	Chain_B_resi_11	146.747	143.497	109.199		6.50481		-0.000459771	0.950377	-0.3111	0.0067315	0.951628	-0.307178	0.474755		17.8155	-0.31411	0.892402	0.323965	-0.312872	0.892879	0.32385	0.0762886
Model 000_13_2	Chain D	141.129	165.578	112.946		Model 000_13_2	Chain_D_resi_11	146.731	149.682	107.173		Model 000_13_2	Chain_B_resi_11	146.747	143.497	109.199		6.50822		-0.00236095	0.950301	-0.311322	0.0067315	0.951628	-0.307178	0.577549		17.8156	-0.314453	0.892259	0.324026	-0.312872	0.892879	0.32385	0.0978289
Model 000_14_2	Chain D	141.106	165.578	112.941		Model 000_14_2	Chain_D_resi_11	146.714	149.685	107.167		Model 000_14_2	Chain_B_resi_11	146.747	143.498	109.2		6.51276		-0.00507942	0.950039	-0.31209	0.0067315	0.951628	-0.307178	0.738551		17.8151	-0.314755	0.892127	0.324098	-0.312872	0.892879	0.32385	0.11701
Model 000_15_2	Chain D	141.08	165.582	112.958		Model 000_15_2	Chain_D_resi_11	146.692	149.693	107.178		Model 000_15_2	Chain_B_resi_11	146.747	143.498	109.2		6.51667		-0.00840364	0.950616	-0.310255	0.0067315	0.951628	-0.307178	0.886821		17.8148	-0.315014	0.891898	0.324476	-0.312872	0.892879	0.32385	0.139649
Model 000_16_2	Chain D	141.059	165.573	112.948		Model 000_16_2	Chain_D_resi_11	146.676	149.685	107.167		Model 000_16_2	Chain_B_resi_11	146.747	143.497	109.199		6.51337		-0.0107811	0.950042	-0.311935	0.0067315	0.951628	-0.307178	1.04373		17.8151	-0.31531	0.891799	0.324461	-0.312872	0.892879	0.32385	0.156725
Model 000_17_2	Chain D	141.041	165.574	112.914		Model 000_17_2	Chain_D_resi_11	146.665	149.687	107.139		Model 000_17_2	Chain_B_resi_11	146.747	143.497	109.199		6.52397		-0.0125598	0.948744	-0.315797	0.0067315	0.951628	-0.307178	1.22186		17.8152	-0.315679	0.891765	0.324193	-0.312872	0.892879	0.32385	0.174139
Model 000_18_2	Chain D	141.025	165.562	112.923		Model 000_18_2	Chain_D_resi_11	146.657	149.68	107.141		Model 000_18_2	Chain_B_resi_11	146.746	143.498	109.2		6.51621		-0.0137222	0.948708	-0.315857	0.0067315	0.951628	-0.307178	1.28402		17.8153	-0.316116	0.891495	0.32451	-0.312872	0.892879	0.32385	0.205591
Model 000_19_2	Chain D	140.985	165.572	112.927		Model 000_19_2	Chain_D_resi_11	146.62	149.69	107.147		Model 000_19_2	Chain_B_resi_11	146.746	143.497	109.199		6.52507		-0.0194305	0.949056	-0.314508	0.0067315	0.951628	-0.307178	1.5637		17.8151	-0.316253	0.891469	0.324449	-0.312872	0.892879	0.32385	0.212645
Model 001_00_2	Chain D	141.147	166.087	113.319		Model 001_00_2	Chain_D_resi_11	146.765	150.339	107.168		Model 001_00_2	Chain_B_resi_11	146.746	143.497	109.199		7.13745		0.00257611	0.95863	-0.284643	0.0067315	0.951628	-0.307178	1.37291		17.8154	-0.315344	0.883939	0.345267	-0.312872	0.892879	0.32385	1.33729
Model 001_01_2	Chain D	141.157	166.047	113.306		Model 001_01_2	Chain_D_resi_11	146.773	150.285	107.19		Model 001_01_2	Chain_B_resi_11	146.747	143.498	109.2		7.07847		0.00368402	0.958855	-0.283871	0.0067315	0.951628	-0.307178	1.40899		17.8154	-0.315243	0.884738	0.343308	-0.312872	0.892879	0.32385	1.21613
Model 001_02_2	Chain D	141.153	166.003	113.266		Model 001_02_2	Chain_D_resi_11	146.764	150.222	107.193		Model 001_02_2	Chain_B_resi_11	146.746	143.497	109.2		7.01787		0.00250477	0.958256	-0.2859	0.0067315	0.951628	-0.307178	1.2997		17.8153	-0.314947	0.885784	0.340873	-0.312872	0.892879	0.32385	1.06335
Model 001_03_2	Chain D	141.182	165.937	113.229		Model 001_03_2	Chain_D_resi_11	146.788	150.141	107.192		Model 001_03_2	Chain_B_resi_11	146.747	143.498	109.2		6.94027		0.00587243	0.957213	-0.289325	0.0067315	0.951628	-0.307178	1.0729		17.8154	-0.314679	0.886645	0.338877	-0.312872	0.892879	0.32385	0.937865
Model 001_04_2	Chain D	141.162	165.889	113.187		Model 001_04_2	Chain_D_resi_11	146.77	150.078	107.192		Model 001_04_2	Chain_B_resi_11	146.746	143.498	109.2		6.87954		0.00339797	0.95648	-0.291779	0.0067315	0.951628	-0.307178	0.944602		17.815	-0.31477	0.887524	0.336484	-0.312872	0.892879	0.32385	0.793698
Model 001_05_2	Chain D	141.183	165.836	113.166		Model 001_05_2	Chain_D_resi_11	146.784	150.009	107.206		Model 001_05_2	Chain_B_resi_11	146.747	143.497	109.2		6.81045		0.0054108	0.956174	-0.29275	0.0067315	0.951628	-0.307178	0.870039		17.815	-0.314369	0.888394	0.334558	-0.312872	0.892879	0.32385	0.670707
Model 001_06_2	Chain D	141.187	165.776	113.105		Model 001_06_2	Chain_D_resi_11	146.784	149.933	107.187		Model 001_06_2	Chain_B_resi_11	146.746	143.497	109.2		6.74301		0.00555769	0.954371	-0.298572	0.0067315	0.951628	-0.307178	0.521871		17.8152	-0.314167	0.889347	0.332206	-0.312872	0.892879	0.32385	0.525063
Model 001_07_2	Chain D	141.193	165.721	113.063		Model 001_07_2	Chain_D_resi_11	146.787	149.86	107.187		Model 001_07_2	Chain_B_resi_11	146.747	143.497	109.199		6.67388		0.00600623	0.953458	-0.301465	0.0067315	0.951628	-0.307178	0.34623		17.8151	-0.313987	0.890303	0.329807	-0.312872	0.892879	0.32385	0.377312
Model 001_08_2	Chain D	141.197	165.667	113.051		Model 001_08_2	Chain_D_resi_11	146.787	149.791	107.213		Model 001_08_2	Chain_B_resi_11	146.747	143.497	109.199		6.59949		0.00599763	0.95363	-0.300923	0.0067315	0.951628	-0.307178	0.378631		17.8151	-0.31374	0.891179	0.327668	-0.312872	0.892879	0.32385	0.244565
Model 001_09_2	Chain D	141.2	165.608	113.003		Model 001_09_2	Chain_D_resi_11	146.785	149.715	107.208		Model 001_09_2	Chain_B_resi_11	146.746	143.497	109.2		6.52851		0.00598103	0.952309	-0.305076	0.0067315	0.951628	-0.307178	0.133712		17.8155	-0.313526	0.892122	0.325299	-0.312872	0.892879	0.32385	0.100882
Model 001_10_2	Chain D	141.191	165.549	112.938		Model 001_10_2	Chain_D_resi_11	146.773	149.637	107.192		Model 001_10_2	Chain_B_resi_11	146.747	143.498	109.199		6.45915		0.0039404	0.950448	-0.31086	0.0067315	0.951628	-0.307178	0.273211		17.8153	-0.313279	0.893203	0.322561	-0.312872	0.892879	0.32385	0.0796161
Model 001_11_2	Chain D	141.19	165.494	112.922		Model 001_11_2	Chain_D_resi_11	146.764	149.565	107.212		Model 001_11_2	Chain_B_resi_11	146.747	143.497	109.2		6.3852		0.00267648	0.950326	-0.311244	0.0067315	0.951628	-0.307178	0.337384		17.8153	-0.312856	0.894098	0.320484	-0.312872	0.892879	0.32385	0.205091
Model 001_12_2	Chain D	141.21	165.421	112.855		Model 001_12_2	Chain_D_resi_11	146.781	149.475	107.191		Model 001_12_2	Chain_B_resi_11	146.747	143.498	109.199		6.3061		0.00539349	0.947923	-0.318455	0.0067315	0.951628	-0.307178	0.684433		17.815	-0.312716	0.895067	0.317905	-0.312872	0.892879	0.32385	0.363087
Model 001_13_2	Chain D	141.22	165.373	112.833		Model 001_13_2	Chain_D_resi_11	146.785	149.409	107.214		Model 001_13_2	Chain_B_resi_11	146.746	143.497	109.2		6.23712		0.00615037	0.947943	-0.318382	0.0067315	0.951628	-0.307178	0.676607		17.8151	-0.312371	0.89607	0.31541	-0.312872	0.892879	0.32385	0.517757
Model 001_14_2	Chain D	141.226	165.311	112.784		Model 001_14_2	Chain_D_resi_11	146.784	149.328	107.213		Model 001_14_2	Chain_B_resi_11	146.747	143.497	109.2		6.16017		0.00605876	0.946531	-0.322555	0.0067315	0.951628	-0.307178	0.928963		17.8156	-0.31201	0.897137	0.312722	-0.312872	0.892879	0.32385	0.684438
Model 001_15_2	Chain D	141.24	165.258	112.728		Model 001_15_2	Chain_D_resi_11	146.793	149.258	107.2		Model 001_15_2	Chain_B_resi_11	146.747	143.498	109.199		6.09777		0.00760466	0.944661	-0.327959	0.0067315	0.951628	-0.307178	1.25679		17.8153	-0.311679	0.898084	0.310324	-0.312872	0.892879	0.32385	0.833184
Model 001_16_2	Chain D	141.235	165.191	112.701		Model 001_16_2	Chain_D_resi_11	146.78	149.173	107.22		Model 001_16_2	Chain_B_resi_11	146.747	143.497	109.2		6.01085		0.00560256	0.944198	-0.329331	0.0067315	0.951628	-0.307178	1.34038		17.8151	-0.311277	0.899137	0.307669	-0.312872	0.892879	0.32385	0.998225
Model 001_17_2	Chain D	141.255	165.125	112.63		Model 001_17_2	Chain_D_resi_11	146.794	149.086	107.2		Model 001_17_2	Chain_B_resi_11	146.747	143.498	109.199		5.93565		0.00795633	0.941561	-0.336748	0.0067315	0.951628	-0.307178	1.79117		17.8157	-0.310952	0.90023	0.304786	-0.312872	0.892879	0.32385	1.17588
Model 001_18_2	Chain D	141.254	165.069	112.582		Model 001_18_2	Chain_D_resi_11	146.787	149.014	107.196		Model 001_18_2	Chain_B_resi_11	146.747	143.497	109.2		5.8691		0.00672321	0.939885	-0.341425	0.0067315	0.951628	-0.307178	2.07449		17.8158	-0.310572	0.901204	0.302286	-0.312872	0.892879	0.32385	1.33096
Model 001_19_2	Chain D	141.26	165.009	112.547		Model 001_19_2	Chain_D_resi_11	146.782	148.935	107.206		Model 001_19_2	Chain_B_resi_11	146.747	143.497	109.199		5.79232		0.00602994	0.938893	-0.344156	0.0067315	0.951628	-0.307178	2.24131		17.8155	-0.309958	0.902248	0.299791	-0.312872	0.892879	0.32385	1.48873
Model 002_00_2	Chain D	140.503	165.392	112.331		Model 002_00_2	Chain_D_resi_11	146.768	149.648	106.829		Model 002_00_2	Chain_B_resi_11	146.747	143.498	109.2		6.59131		0.00321551	0.933101	-0.359599	0.0067315	0.951628	-0.307178	3.19237		17.8151	-0.351643	0.883722	0.308839	-0.312872	0.892879	0.32385	2.43936
Model 002_01_2	Chain D	140.569	165.405	112.407		Model 002_01_2	Chain_D_resi_11	146.773	149.647	106.878		Model 002_01_2	Chain_B_resi_11	146.747	143.497	109.199		6.57293		0.00407184	0.935569	-0.35312	0.0067315	0.951628	-0.307178	2.79287		17.8152	-0.348273	0.884525	0.310358	-0.312872	0.892879	0.32385	2.22291
Model 002_02_2	Chain D	140.622	165.426	112.48		Model 002_02_2	Chain_D_resi_11	146.756	149.651	106.921		Model 002_02_2	Chain_B_resi_11	146.746	143.498	109.2		6.56187		0.00148824	0.937752	-0.347302	0.0067315	0.951628	-0.307178	2.45121		17.8157	-0.344337	0.885469	0.312054	-0.312872	0.892879	0.32385	1.97168
Model 002_03_2	Chain D	140.686	165.44	112.543		Model 002_03_2	Chain_D_resi_11	146.752	149.649	106.954		Model 002_03_2	Chain_B_resi_11	146.747	143.498	109.199		6.54793		0.000806292	0.939363	-0.342925	0.0067315	0.951628	-0.307178	2.19192		17.8156	-0.340526	0.886359	0.313704	-0.312872	0.892879	0.32385	1.72862
Model 002_04_2	Chain D	140.74	165.453	112.583		Model 002_04_2	Chain_D_resi_11	146.738	149.644	106.972		Model 002_04_2	Chain_B_resi_11	146.747	143.497	109.2		6.53814		-0.00143996	0.940167	-0.340711	0.0067315	0.951628	-0.307178	2.08381		17.8149	-0.336678	0.887381	0.314966	-0.312872	0.892879	0.32385	1.48959
Model 002_05_2	Chain D	140.837	165.478	112.683		Model 002_05_2	Chain_D_resi_11	146.764	149.653	107.043		Model 002_05_2	Chain_B_resi_11	146.747	143.498	109.199		6.522		0.00272796	0.943754	-0.330636	0.0067315	0.951628	-0.307178	1.43623		17.8154	-0.33269	0.888309	0.316584	-0.312872	0.892879	0.32385	1.23744
Model 002_06_2	Chain D	140.904	165.499	112.737		Model 002_06_2	Chain_D_resi_11	146.759	149.658	107.064		Model 002_06_2	Chain_B_resi_11	146.747	143.497	109.199		6.51991		0.00184185	0.944863	-0.327461	0.0067315	0.951628	-0.307178	1.25674		17.8158	-0.328623	0.889177	0.318389	-0.312872	0.892879	0.32385	0.978408
Model 002_07_2	Chain D	140.975	165.516	112.783		Model 002_07_2	Chain_D_resi_11	146.752	149.655	107.087		Model 002_07_2	Chain_B_resi_11	146.747	143.497	109.2		6.51033		0.000642196	0.945885	-0.324501	0.0067315	0.951628	-0.307178	1.10236		17.815	-0.324241	0.890296	0.319753	-0.312872	0.892879	0.32385	0.708043
Model 002_08_2	Chain D	141.057	165.543	112.858		Model 002_08_2	Chain_D_resi_11	146.755	149.664	107.132		Model 002_08_2	Chain_B_resi_11	146.747	143.497	109.2		6.5044		0.0012058	0.948124	-0.317899	0.0067315	0.951628	-0.307178	0.719631		17.8153	-0.319821	0.891313	0.321366	-0.312872	0.892879	0.32385	0.432208
Model 002_09_2	Chain D	141.162	165.57	112.939		Model 002_09_2	Chain_D_resi_11	146.787	149.676	107.183		Model 002_09_2	Chain_B_resi_11	146.747	143.497	109.199		6.49932		0.00616519	0.950682	-0.310107	0.0067315	0.951628	-0.307178	0.17934		17.8149	-0.315741	0.892151	0.323071	-0.312872	0.892879	0.32385	0.175331
Model 002_10_2	Chain D	141.244	165.597	113.023		Model 002_10_2	Chain_D_resi_11	146.788	149.686	107.236		Model 002_10_2	Chain_B_resi_11	146.747	143.498	109.199		6.4928		0.00631239	0.95316	-0.302402	0.0067315	0.951628	-0.307178	0.288401		17.8154	-0.311203	0.8931	0.324847	-0.312872	0.892879	0.32385	0.112117
Model 002_11_2	Chain D	141.359	165.618	113.097		Model 002_11_2	Chain_D_resi_11	146.823	149.69	107.281		Model 002_11_2	Chain_B_resi_11	146.747	143.497	109.2		6.48385		0.0117644	0.955098	-0.296055	0.0067315	0.951628	-0.307178	0.727211		17.8151	-0.306699	0.894066	0.326467	-0.312872	0.892879	0.32385	0.390144
Model 002_12_2	Chain D	141.424	165.651	113.15		Model 002_12_2	Chain_D_resi_11	146.801	149.704	107.305		Model 002_12_2	Chain_B_resi_11	146.747	143.497	109.2		6.49001		0.0082924	0.956398	-0.291948	0.0067315	0.951628	-0.307178	0.918785		17.8152	-0.301813	0.895144	0.328063	-0.312872	0.892879	0.32385	0.690395
Model 002_13_2	Chain D	141.533	165.683	113.218		Model 002_13_2	Chain_D_resi_11	146.826	149.719	107.341		Model 002_13_2	Chain_B_resi_11	146.747	143.498	109.2		6.49374		0.0122423	0.958094	-0.286191	0.0067315	0.951628	-0.307178	1.29728		17.8153	-0.2971	0.89607	0.329834	-0.312872	0.892879	0.32385	0.983685
Model 002_14_2	Chain D	141.627	165.702	113.282		Model 002_14_2	Chain_D_resi_11	146.835	149.722	107.376		Model 002_14_2	Chain_B_resi_11	146.747	143.498	109.2		6.48587		0.0136264	0.959584	-0.281091	0.0067315	0.951628	-0.307178	1.61186		17.8148	-0.292362	0.897007	0.331517	-0.312872	0.892879	0.32385	1.27668
Model 002_15_2	Chain D	141.744	165.737	113.379		Model 002_15_2	Chain_D_resi_11	146.864	149.738	107.446		Model 002_15_2	Chain_B_resi_11	146.747	143.498	109.2		6.48353		0.0181452	0.962536	-0.270547	0.0067315	0.951628	-0.307178	2.28561		17.8154	-0.287394	0.898048	0.333037	-0.312872	0.892879	0.32385	1.57984
Model 002_16_2	Chain D	141.88	165.754	113.436		Model 002_16_2	Chain_D_resi_11	146.912	149.738	107.474		Model 002_16_2	Chain_B_resi_11	146.747	143.497	109.2		6.47682		0.0254532	0.963531	-0.266384	0.0067315	0.951628	-0.307178	2.66086		17.8149	-0.282443	0.899022	0.334642	-0.312872	0.892879	0.32385	1.88314
Model 002_17_2	Chain D	141.955	165.802	113.514		Model 002_17_2	Chain_D_resi_11	146.895	149.769	107.52		Model 002_17_2	Chain_B_resi_11	146.747	143.497	109.2		6.49521		0.0228205	0.965701	-0.258651	0.0067315	0.951628	-0.307178	3.03853		17.8156	-0.277287	0.899942	0.336475	-0.312872	0.892879	0.32385	2.20106
Model 002_18_2	Chain D	142.112	165.832	113.582		Model 002_18_2	Chain_D_resi_11	146.96	149.782	107.56		Model 002_18_2	Chain_B_resi_11	146.747	143.497	109.199		6.49835		0.0328523	0.967102	-0.25226	0.0067315	0.951628	-0.307178	3.59596		17.8153	-0.272174	0.90093	0.338002	-0.312872	0.892879	0.32385	2.51171
Model 002_19_2	Chain D	142.218	165.868	113.655		Model 002_19_2	Chain_D_resi_11	146.971	149.802	107.6		Model 002_19_2	Chain_B_resi_11	146.747	143.497	109.199		6.508		0.0344448	0.968736	-0.245693	0.0067315	0.951628	-0.307178	3.98735		17.8155	-0.266785	0.901837	0.339875	-0.312872	0.892879	0.32385	2.8427
Model 2 average(REF)	Chain D	141.218	165.582	112.973		Model 2	Chain_D_resi_11	146.791	149.678	107.204		Model 2	Chain_B_resi_11	146.747	143.497	109.2		6.49488		0.0067315	0.951628	-0.307178						17.8123	-0.312872	0.892879	0.32385
																	min	5.79232							min	0								min	0.00445986
																	max	7.13745							max	3.98735								max	2.8427
																	length var	1.34513							median	1.01277								median	0.474982
																									75th percentage	1.46809								75th percentage	1.22146
He_SPNS2GFP
Model 000_00_3	Chain D	144.551	164.14	117.757		Model 000_00_3	Chain_D_resi_11	146.566	150.486	109.079		Model 000_00_3	Chain_C_resi_11	146.119	144.001	109.677		6.5275		0.0683753	0.993445	-0.0916054	0.0380177	0.993428	-0.107963	1.9759		16.3041	-0.12359	0.837489	0.532295	-0.123467	0.836934	0.533195	0.0609994
Model 000_01_3	Chain D	144.525	164.145	117.737		Model 000_01_3	Chain_D_resi_11	146.538	150.496	109.048		Model 000_01_3	Chain_C_resi_11	146.119	144.001	109.676		6.53807		0.0640989	0.993312	-0.0960374	0.0380177	0.993428	-0.107963	1.64322		16.3046	-0.123477	0.837114	0.53291	-0.123467	0.836934	0.533195	0.0193023
Model 000_02_3	Chain D	144.518	164.129	117.736		Model 000_02_3	Chain_D_resi_11	146.529	150.48	109.048		Model 000_02_3	Chain_C_resi_11	146.119	144.001	109.676		6.52279		0.0628243	0.993369	-0.0962858	0.0380177	0.993428	-0.107963	1.57098		16.304	-0.123356	0.837138	0.532901	-0.123467	0.836934	0.533195	0.0214422
Model 000_03_3	Chain D	144.493	164.138	117.721		Model 000_03_3	Chain_D_resi_11	146.5	150.495	109.023		Model 000_03_3	Chain_C_resi_11	146.119	144.001	109.677		6.53725		0.0583742	0.99327	-0.100041	0.0380177	0.993428	-0.107963	1.25162		16.3042	-0.123114	0.836806	0.533478	-0.123467	0.836934	0.533195	0.0269085
Model 000_04_3	Chain D	144.483	164.108	117.719		Model 000_04_3	Chain_D_resi_11	146.488	150.464	109.021		Model 000_04_3	Chain_C_resi_11	146.118	144.001	109.677		6.50674		0.0567673	0.993287	-0.100784	0.0380177	0.993428	-0.107963	1.15037		16.3039	-0.122986	0.836809	0.533503	-0.123467	0.836934	0.533195	0.0334857
Model 000_05_3	Chain D	144.45	164.114	117.72		Model 000_05_3	Chain_D_resi_11	146.451	150.475	109.013		Model 000_05_3	Chain_C_resi_11	146.119	144.001	109.676		6.51664		0.05097	0.993499	-0.101791	0.0380177	0.993428	-0.107963	0.822079		16.3047	-0.122721	0.836513	0.534028	-0.123467	0.836934	0.533195	0.0684532
Model 000_06_3	Chain D	144.44	164.09	117.731		Model 000_06_3	Chain_D_resi_11	146.439	150.452	109.023		Model 000_06_3	Chain_C_resi_11	146.119	144.001	109.676		6.49182		0.0492563	0.993711	-0.100561	0.0380177	0.993428	-0.107963	0.771226		16.3036	-0.122595	0.836456	0.534147	-0.123467	0.836934	0.533195	0.0788727
Model 000_07_3	Chain D	144.426	164.102	117.711		Model 000_07_3	Chain_D_resi_11	146.413	150.471	108.99		Model 000_07_3	Chain_C_resi_11	146.119	144.001	109.676		6.51227		0.0450505	0.993411	-0.105377	0.0380177	0.993428	-0.107963	0.429341		16.3041	-0.121871	0.836082	0.534896	-0.123467	0.836934	0.533195	0.142267
Model 000_08_3	Chain D	144.4	164.084	117.698		Model 000_08_3	Chain_D_resi_11	146.382	150.453	108.976		Model 000_08_3	Chain_C_resi_11	146.119	144.001	109.676		6.49508		0.0403936	0.993353	-0.10779	0.0380177	0.993428	-0.107963	0.136557		16.3041	-0.121569	0.836097	0.534941	-0.123467	0.836934	0.533195	0.155321
Model 000_09_3	Chain D	144.373	164.084	117.678		Model 000_09_3	Chain_D_resi_11	146.343	150.459	108.944		Model 000_09_3	Chain_C_resi_11	146.119	144.001	109.676		6.50289		0.0343381	0.99304	-0.112662	0.0380177	0.993428	-0.107963	0.342655		16.3038	-0.120804	0.835724	0.535697	-0.123467	0.836934	0.533195	0.220517
Model 000_10_3	Chain D	144.354	164.067	117.684		Model 000_10_3	Chain_D_resi_11	146.314	150.445	108.942		Model 000_10_3	Chain_C_resi_11	146.12	144.001	109.676		6.48857		0.030007	0.993127	-0.113129	0.0380177	0.993428	-0.107963	0.546417		16.3037	-0.120216	0.835497	0.536183	-0.123467	0.836934	0.533195	0.266021
Model 000_11_3	Chain D	144.337	164.054	117.68		Model 000_11_3	Chain_D_resi_11	146.286	150.435	108.932		Model 000_11_3	Chain_C_resi_11	146.119	144.001	109.676		6.47879		0.0257917	0.993044	-0.11488	0.0380177	0.993428	-0.107963	0.805142		16.3037	-0.119598	0.835348	0.536554	-0.123467	0.836934	0.533195	0.307277
Model 000_12_3	Chain D	144.313	164.055	117.675		Model 000_12_3	Chain_D_resi_11	146.248	150.442	108.915		Model 000_12_3	Chain_C_resi_11	146.119	144.001	109.677		6.48662		0.0199056	0.992879	-0.11745	0.0380177	0.993428	-0.107963	1.17193		16.3035	-0.118714	0.834975	0.53733	-0.123467	0.836934	0.533195	0.377971
Model 000_13_3	Chain D	144.287	164.053	117.664		Model 000_13_3	Chain_D_resi_11	146.208	150.444	108.894		Model 000_13_3	Chain_C_resi_11	146.118	144.001	109.676		6.49127		0.0138242	0.992621	-0.120468	0.0380177	0.993428	-0.107963	1.56112		16.3035	-0.117806	0.834736	0.537901	-0.123467	0.836934	0.533195	0.440183
Model 000_14_3	Chain D	144.269	164.047	117.67		Model 000_14_3	Chain_D_resi_11	146.176	150.442	108.89		Model 000_14_3	Chain_C_resi_11	146.119	144.001	109.676		6.48883		0.00876187	0.992603	-0.121093	0.0380177	0.993428	-0.107963	1.83799		16.3041	-0.116933	0.834459	0.538521	-0.123467	0.836934	0.533195	0.503346
Model 000_15_3	Chain D	144.259	164.028	117.686		Model 000_15_3	Chain_D_resi_11	146.152	150.424	108.901		Model 000_15_3	Chain_C_resi_11	146.119	144.001	109.676		6.46964		0.00509205	0.992775	-0.119885	0.0380177	0.993428	-0.107963	2.0068		16.3042	-0.116094	0.834359	0.538858	-0.123467	0.836934	0.533195	0.552712
Model 000_16_3	Chain D	144.241	163.994	117.694		Model 000_16_3	Chain_D_resi_11	146.116	150.394	108.899		Model 000_16_3	Chain_C_resi_11	146.119	144.001	109.677		6.44009		-0.000341186	0.992686	-0.120722	0.0380177	0.993428	-0.107963	2.31673		16.3039	-0.115051	0.834129	0.539436	-0.123467	0.836934	0.533195	0.62143
Model 000_17_3	Chain D	144.207	164.01	117.695		Model 000_17_3	Chain_D_resi_11	146.061	150.423	108.875		Model 000_17_3	Chain_C_resi_11	146.119	144.002	109.677		6.47179		-0.0089099	0.992264	-0.123823	0.0380177	0.993428	-0.107963	2.83922		16.3043	-0.113719	0.833348	0.540924	-0.123467	0.836934	0.533195	0.741816
Model 000_18_3	Chain D	144.18	164.009	117.701		Model 000_18_3	Chain_D_resi_11	146.013	150.429	108.867		Model 000_18_3	Chain_C_resi_11	146.119	144.001	109.677		6.47976		-0.0163967	0.99203	-0.124928	0.0380177	0.993428	-0.107963	3.26715		16.3036	-0.112415	0.832926	0.541846	-0.123467	0.836934	0.533195	0.836303
Model 000_19_3	Chain D	144.147	164.028	117.703		Model 000_19_3	Chain_D_resi_11	145.959	150.456	108.852		Model 000_19_3	Chain_C_resi_11	146.119	144.001	109.676		6.50969		-0.0246121	0.991658	-0.126526	0.0380177	0.993428	-0.107963	3.74477		16.3038	-0.111126	0.832449	0.542845	-0.123467	0.836934	0.533195	0.933671
Model 001_00_3	Chain D	144.33	163.865	117.727		Model 001_00_3	Chain_D_resi_11	146.319	150.32	108.872		Model 001_00_3	Chain_C_resi_11	146.119	144.001	109.677		6.37314		0.0313884	0.99149	-0.12634	0.0380177	0.993428	-0.107963	1.12483		16.3042	-0.12197	0.830752	0.543115	-0.123467	0.836934	0.533195	0.675207
Model 001_01_3	Chain D	144.326	163.9	117.714		Model 001_01_3	Chain_D_resi_11	146.309	150.353	108.862		Model 001_01_3	Chain_C_resi_11	146.119	144.001	109.676		6.40693		0.0296748	0.991447	-0.127092	0.0380177	0.993428	-0.107963	1.2011		16.3038	-0.121643	0.830907	0.542952	-0.123467	0.836934	0.533195	0.665357
Model 001_02_3	Chain D	144.327	163.915	117.712		Model 001_02_3	Chain_D_resi_11	146.307	150.359	108.873		Model 001_02_3	Chain_C_resi_11	146.119	144.002	109.676		6.41043		0.0292992	0.99169	-0.125267	0.0380177	0.993428	-0.107963	1.11464		16.3037	-0.121415	0.831476	0.54213	-0.123467	0.836934	0.533195	0.611324
Model 001_03_3	Chain D	144.347	163.931	117.734		Model 001_03_3	Chain_D_resi_11	146.328	150.362	108.916		Model 001_03_3	Chain_C_resi_11	146.119	144.001	109.676		6.40971		0.0326091	0.992395	-0.118694	0.0380177	0.993428	-0.107963	0.691056		16.3038	-0.121476	0.832268	0.540901	-0.123467	0.836934	0.533195	0.528619
Model 001_04_3	Chain D	144.339	163.96	117.703		Model 001_04_3	Chain_D_resi_11	146.314	150.383	108.893		Model 001_04_3	Chain_C_resi_11	146.119	144.001	109.677		6.43294		0.0302308	0.992086	-0.121866	0.0380177	0.993428	-0.107963	0.916246		16.3043	-0.121096	0.832686	0.540343	-0.123467	0.836934	0.533195	0.495435
Model 001_05_3	Chain D	144.34	163.992	117.712		Model 001_05_3	Chain_D_resi_11	146.314	150.411	108.91		Model 001_05_3	Chain_C_resi_11	146.119	144.001	109.677		6.45895		0.0301209	0.992476	-0.118676	0.0380177	0.993428	-0.107963	0.764499		16.3035	-0.121071	0.833003	0.53986	-0.123467	0.836934	0.533195	0.46412
Model 001_06_3	Chain D	144.345	164.016	117.701		Model 001_06_3	Chain_D_resi_11	146.314	150.427	108.91		Model 001_06_3	Chain_C_resi_11	146.119	144.001	109.676		6.47382		0.03008	0.992525	-0.118274	0.0380177	0.993428	-0.107963	0.747346		16.3039	-0.120781	0.833488	0.539175	-0.123467	0.836934	0.533195	0.424379
Model 001_07_3	Chain D	144.353	164.034	117.705		Model 001_07_3	Chain_D_resi_11	146.323	150.434	108.931		Model 001_07_3	Chain_C_resi_11	146.119	144.001	109.677		6.47857		0.031563	0.992855	-0.115079	0.0380177	0.993428	-0.107963	0.551403		16.3041	-0.12088	0.834148	0.53813	-0.123467	0.836934	0.533195	0.356945
Model 001_08_3	Chain D	144.371	164.036	117.694		Model 001_08_3	Chain_D_resi_11	146.338	150.421	108.942		Model 001_08_3	Chain_C_resi_11	146.119	144.001	109.676		6.46622		0.0340066	0.992942	-0.113623	0.0380177	0.993428	-0.107963	0.398423		16.3041	-0.120691	0.835014	0.536829	-0.123467	0.836934	0.533195	0.284167
Model 001_09_3	Chain D	144.364	164.065	117.702		Model 001_09_3	Chain_D_resi_11	146.333	150.446	108.958		Model 001_09_3	Chain_C_resi_11	146.119	144.001	109.676		6.48888		0.0330178	0.993302	-0.11073	0.0380177	0.993428	-0.107963	0.327483		16.304	-0.12077	0.835339	0.536306	-0.123467	0.836934	0.533195	0.25299
Model 001_10_3	Chain D	144.377	164.072	117.699		Model 001_10_3	Chain_D_resi_11	146.346	150.442	108.973		Model 001_10_3	Chain_C_resi_11	146.119	144.001	109.676		6.48242		0.0351151	0.99348	-0.108466	0.0380177	0.993428	-0.107963	0.168816		16.3036	-0.120792	0.836027	0.535227	-0.123467	0.836934	0.533195	0.199353
Model 001_11_3	Chain D	144.37	164.112	117.682		Model 001_11_3	Chain_D_resi_11	146.335	150.472	108.969		Model 001_11_3	Chain_C_resi_11	146.119	144.001	109.676		6.51249		0.0332121	0.993534	-0.108567	0.0380177	0.993428	-0.107963	0.277572		16.304	-0.120494	0.836602	0.534395	-0.123467	0.836934	0.533195	0.184647
Model 001_12_3	Chain D	144.385	164.13	117.685		Model 001_12_3	Chain_D_resi_11	146.354	150.479	108.99		Model 001_12_3	Chain_C_resi_11	146.119	144.001	109.677		6.51781		0.0360692	0.993787	-0.105296	0.0380177	0.993428	-0.107963	0.190358		16.3042	-0.12078	0.837277	0.533273	-0.123467	0.836934	0.533195	0.155252
Model 001_13_3	Chain D	144.384	164.155	117.685		Model 001_13_3	Chain_D_resi_11	146.358	150.494	109.009		Model 001_13_3	Chain_C_resi_11	146.119	144.001	109.676		6.53137		0.0365503	0.99409	-0.102221	0.0380177	0.993428	-0.107963	0.341722		16.3036	-0.12106	0.837926	0.532189	-0.123467	0.836934	0.533195	0.159888
Model 001_14_3	Chain D	144.379	164.175	117.67		Model 001_14_3	Chain_D_resi_11	146.352	150.506	109.005		Model 001_14_3	Chain_C_resi_11	146.119	144.001	109.676		6.54353		0.03551	0.994089	-0.102601	0.0380177	0.993428	-0.107963	0.341301		16.304	-0.121031	0.838388	0.531467	-0.123467	0.836934	0.533195	0.190274
Model 001_15_3	Chain D	144.363	164.198	117.622		Model 001_15_3	Chain_D_resi_11	146.331	150.521	108.969		Model 001_15_3	Chain_C_resi_11	146.119	144.001	109.676		6.56194		0.0323363	0.993644	-0.107819	0.0380177	0.993428	-0.107963	0.325864		16.3039	-0.120744	0.838893	0.530735	-0.123467	0.836934	0.533195	0.238308
Model 001_16_3	Chain D	144.374	164.247	117.653		Model 001_16_3	Chain_D_resi_11	146.348	150.559	109.019		Model 001_16_3	Chain_C_resi_11	146.119	144.001	109.676		6.59476		0.0347205	0.994415	-0.0996694	0.0380177	0.993428	-0.107963	0.514506		16.3037	-0.121051	0.839562	0.529607	-0.123467	0.836934	0.533195	0.289976
Model 001_17_3	Chain D	144.356	164.276	117.63		Model 001_17_3	Chain_D_resi_11	146.335	150.58	109.009		Model 001_17_3	Chain_C_resi_11	146.119	144.001	109.676		6.61624		0.0327074	0.994368	-0.100809	0.0380177	0.993428	-0.107963	0.513332		16.3038	-0.121365	0.840034	0.528784	-0.123467	0.836934	0.533195	0.331526
Model 001_18_3	Chain D	144.351	164.303	117.614		Model 001_18_3	Chain_D_resi_11	146.334	150.597	109.01		Model 001_18_3	Chain_C_resi_11	146.119	144.001	109.677		6.63352		0.0323508	0.994406	-0.100553	0.0380177	0.993428	-0.107963	0.537418		16.3034	-0.121603	0.840654	0.527743	-0.123467	0.836934	0.533195	0.392938
Model 001_19_3	Chain D	144.341	164.336	117.606		Model 001_19_3	Chain_D_resi_11	146.329	150.618	109.022		Model 001_19_3	Chain_C_resi_11	146.119	144.001	109.677		6.65195		0.0314927	0.994648	-0.0984018	0.0380177	0.993428	-0.107963	0.666926		16.3038	-0.121898	0.841399	0.526487	-0.123467	0.836934	0.533195	0.470355
Model 002_00_3	Chain D	144.564	164.399	116.997		Model 002_00_3	Chain_D_resi_11	147.061	150.341	109.127		Model 002_00_3	Chain_C_resi_11	146.12	144.001	109.676		6.43234		0.146407	0.985523	-0.0854964	0.0380177	0.993428	-0.107963	6.3617		16.3039	-0.15319	0.862254	0.482753	-0.123467	0.836934	0.533195	3.65545
Model 002_01_3	Chain D	144.538	164.367	117.07		Model 002_01_3	Chain_D_resi_11	147.057	150.361	109.113		Model 002_01_3	Chain_C_resi_11	146.119	144.001	109.677		6.45393		0.14539	0.985513	-0.0873312	0.0380177	0.993428	-0.107963	6.28409		16.3039	-0.154524	0.859043	0.488024	-0.123467	0.836934	0.533195	3.38714
Model 002_02_3	Chain D	144.53	164.336	117.143		Model 002_02_3	Chain_D_resi_11	147.045	150.385	109.09		Model 002_02_3	Chain_C_resi_11	146.119	144.001	109.677		6.47679		0.143014	0.985573	-0.0905191	0.0380177	0.993428	-0.107963	6.11778		16.3034	-0.154289	0.855696	0.493943	-0.123467	0.836934	0.533195	3.05519
Model 002_03_3	Chain D	144.561	164.287	117.248		Model 002_03_3	Chain_D_resi_11	147.014	150.424	109.025		Model 002_03_3	Chain_C_resi_11	146.119	144.002	109.676		6.51684		0.13737	0.985463	-0.0999561	0.0380177	0.993428	-0.107963	5.73152		16.3037	-0.150434	0.850296	0.504348	-0.123467	0.836934	0.533195	2.38874
Model 002_04_3	Chain D	144.591	164.239	117.391		Model 002_04_3	Chain_D_resi_11	146.896	150.476	108.958		Model 002_04_3	Chain_C_resi_11	146.119	144.001	109.676		6.56071		0.118475	0.986916	-0.109363	0.0380177	0.993428	-0.107963	4.62691		16.3043	-0.141396	0.844114	0.517183	-0.123467	0.836934	0.533195	1.43746
Model 002_05_3	Chain D	144.574	164.19	117.467		Model 002_05_3	Chain_D_resi_11	146.745	150.481	108.912		Model 002_05_3	Chain_C_resi_11	146.119	144.001	109.676		6.55502		0.0956214	0.988563	-0.116615	0.0380177	0.993428	-0.107963	3.34955		16.3042	-0.133174	0.840795	0.524718	-0.123467	0.836934	0.533195	0.770861
Model 002_06_3	Chain D	144.534	164.168	117.542		Model 002_06_3	Chain_D_resi_11	146.63	150.488	108.923		Model 002_06_3	Chain_C_resi_11	146.119	144.001	109.676		6.55032		0.0779301	0.990298	-0.115053	0.0380177	0.993428	-0.107963	2.32968		16.3041	-0.128511	0.839031	0.528688	-0.123467	0.836934	0.533195	0.405759
Model 002_07_3	Chain D	144.479	164.131	117.582		Model 002_07_3	Chain_D_resi_11	146.518	150.474	108.912		Model 002_07_3	Chain_C_resi_11	146.118	144.001	109.676		6.53051		0.0611963	0.991239	-0.117048	0.0380177	0.993428	-0.107963	1.43193		16.3043	-0.125049	0.837616	0.531754	-0.123467	0.836934	0.533195	0.128699
Model 002_08_3	Chain D	144.426	164.114	117.612		Model 002_08_3	Chain_D_resi_11	146.424	150.472	108.912		Model 002_08_3	Chain_C_resi_11	146.119	144.001	109.676		6.52304		0.0468405	0.992005	-0.117181	0.0380177	0.993428	-0.107963	0.735585		16.3036	-0.122558	0.836786	0.533637	-0.123467	0.836934	0.533195	0.0585165
Model 002_09_3	Chain D	144.396	164.069	117.683		Model 002_09_3	Chain_D_resi_11	146.373	150.438	108.959		Model 002_09_3	Chain_C_resi_11	146.119	144.001	109.677		6.48171		0.0391822	0.993081	-0.110702	0.0380177	0.993428	-0.107963	0.17165		16.3042	-0.121245	0.83605	0.535089	-0.123467	0.836934	0.533195	0.174768
Model 002_10_3	Chain D	144.343	164.059	117.689		Model 002_10_3	Chain_D_resi_11	146.302	150.441	108.94		Model 002_10_3	Chain_C_resi_11	146.119	144.001	109.676		6.4843		0.0282759	0.993129	-0.113556	0.0380177	0.993428	-0.107963	0.64382		16.3044	-0.120145	0.835245	0.536592	-0.123467	0.836934	0.533195	0.288888
Model 002_11_3	Chain D	144.3	164.035	117.744		Model 002_11_3	Chain_D_resi_11	146.252	150.431	108.973		Model 002_11_3	Chain_C_resi_11	146.119	144.001	109.676		6.46927		0.0205699	0.99386	-0.108713	0.0380177	0.993428	-0.107963	1.00093		16.3037	-0.119692	0.834408	0.537994	-0.123467	0.836934	0.533195	0.378583
Model 002_12_3	Chain D	144.262	164.023	117.796		Model 002_12_3	Chain_D_resi_11	146.211	150.428	109.011		Model 002_12_3	Chain_C_resi_11	146.118	144.001	109.676		6.46167		0.0142914	0.994585	-0.102937	0.0380177	0.993428	-0.107963	1.3912		16.3038	-0.119554	0.833878	0.538845	-0.123467	0.836934	0.533195	0.430964
Model 002_13_3	Chain D	144.213	164.014	117.812		Model 002_13_3	Chain_D_resi_11	146.164	150.433	109.005		Model 002_13_3	Chain_C_resi_11	146.119	144.001	109.676		6.46734		0.0069672	0.994573	-0.10381	0.0380177	0.993428	-0.107963	1.79619		16.3038	-0.119661	0.833	0.540177	-0.123467	0.836934	0.533195	0.50834
Model 002_14_3	Chain D	144.172	163.985	117.856		Model 002_14_3	Chain_D_resi_11	146.129	150.411	109.04		Model 002_14_3	Chain_C_resi_11	146.119	144.001	109.676		6.44079		0.00153754	0.995105	-0.0988158	0.0380177	0.993428	-0.107963	2.15714		16.3038	-0.119978	0.832602	0.540721	-0.123467	0.836934	0.533195	0.536235
Model 002_15_3	Chain D	144.138	163.956	117.875		Model 002_15_3	Chain_D_resi_11	146.104	150.389	109.049		Model 002_15_3	Chain_C_resi_11	146.119	144.001	109.676		6.41947		-0.00229376	0.995211	-0.0977189	0.0380177	0.993428	-0.107963	2.38546		16.304	-0.120587	0.832112	0.54134	-0.123467	0.836934	0.533195	0.566879
Model 002_16_3	Chain D	144.107	163.964	117.93		Model 002_16_3	Chain_D_resi_11	146.088	150.407	109.092		Model 002_16_3	Chain_C_resi_11	146.119	144.002	109.677		6.43244		-0.00487005	0.995849	-0.0908954	0.0380177	0.993428	-0.107963	2.6486		16.3043	-0.121526	0.831511	0.542052	-0.123467	0.836934	0.533195	0.605373
Model 002_17_3	Chain D	144.06	163.959	117.961		Model 002_17_3	Chain_D_resi_11	146.059	150.415	109.107		Model 002_17_3	Chain_C_resi_11	146.119	144.001	109.677		6.4398		-0.0094162	0.996032	-0.0884966	0.0380177	0.993428	-0.107963	2.94184		16.3041	-0.122583	0.830706	0.543047	-0.123467	0.836934	0.533195	0.669736
Model 002_18_3	Chain D	144.019	163.943	117.968		Model 002_18_3	Chain_D_resi_11	146.033	150.408	109.104		Model 002_18_3	Chain_C_resi_11	146.119	144.001	109.676		6.43306		-0.0134085	0.995944	-0.0889759	0.0380177	0.993428	-0.107963	3.14463		16.3037	-0.123484	0.830156	0.543685	-0.123467	0.836934	0.533195	0.715602
Model 002_19_3	Chain D	143.99	163.93	118.002		Model 002_19_3	Chain_D_resi_11	146.029	150.403	109.134		Model 002_19_3	Chain_C_resi_11	146.119	144.002	109.676		6.42483		-0.0140527	0.996326	-0.0844801	0.0380177	0.993428	-0.107963	3.27744		16.3034	-0.125056	0.829731	0.543974	-0.123467	0.836934	0.533195	0.748404
Model 3 average(REF)	Chain D	144.353	164.089	117.668		Model 3	Chain_D_resi_11	146.366	150.446	108.976		Model 3	Chain_C_resi_11	146.119	144.001	109.676		6.48739		0.0380177	0.993428	-0.107963						16.3017	-0.123467	0.836934	0.533195
																	min	6.37314							min	0.136557								min	0.0193023
																	max	6.65195							max	6.3617								max	3.65545
																	length var	0.278805							median	1.1376								median	0.399349
																									75th percentage	2.31996								75th percentage	0.61385
